# Supplementary material for: Strong oral plaque microbiome signatures for dental implant diseases identified by strain-resolution metagenomics
Source: NPJ Biofilms Microbiomes. 2020 Oct 30;6:47. doi: 10.1038/s41522-020-00155-7 (PMC7603341; doi:10.1038/s41522-020-00155-7)
Supplement: Supplementary file 2 — Supplementary Data 1 [file 41522_2020_155_MOESM2_ESM.xlsx]

## Sheet: Sheet1
	Healthy	Mucositis	Peri-implantitis	p-value
N. of implants	21	20	23	-
PPD mm (mean (SD))	2.8 (0.8)	4.0 (1.1)	6.7 (2.2)	<0.001
Plaque %	8.3	38.8	29.3	0.2
BoP %	4.8	76.3	82.6	<0.001
Suppuration %	0	0	47.8	<0.001
Bone level (mean (SD))	0.3 (0.6)	0.9 (0.8)	5.5 (2.0)	<0.001
KM mm (mean (SD)	2.1 (0.9)	2.0 (1.4)	2.2 (1.7)	0.86
Sampling site
site distribution (m/b/d/l)	11/4/2/4	3/8/8/1	9/7/5/2	0.07
PPD mm (mean (SD))	3.3 (1.3)	4.1 (1.5)	7.7 (2.4)	<0.001
Plaque (Y/N)	5/16	10/10	13/10	0.2
BoP (Y/N)	0/21	19/1	23/0	<0.001
Suppuration Y/N	0/21	0/20	16/7	<0.001
Location of implant Upper/Lower	11/10	12/8	13/10	0.27
Type of restoration (single/bridge/overdenture)	8/13/0	6/10/4	6/13/4	0.31
Type of retention (screw, cement, attachment)	15/6/0	10/7/3	12/10/1	0.12
Implant longevity (years (SD))	10.3 (6.0)	7.0 (7.0)	9.9 (4.5)	0.15
