# Supplementary material for: Strong oral plaque microbiome signatures for dental implant diseases identified by strain-resolution metagenomics
Source: NPJ Biofilms Microbiomes. 2020 Oct 30;6:47. doi: 10.1038/s41522-020-00155-7 (PMC7603341; doi:10.1038/s41522-020-00155-7)
Supplement: Supplementary file 3 — Supplementary Data 2 [file 41522_2020_155_MOESM3_ESM.xlsx]

## Sheet: Sheet1
	Healthy		Mucositis		Peri-implantitis
	Experimental sites	Control sites	Experimental sites	Control sites	Experimental sites	Control sites
Site location	21 implants	3 implants 11 teeth	20 Implants	6 implants 11 teeth	23 Implants	7 implants 11 teeth
PPD mm (mean (SD))	2.8 (0.8)	2.3 (0.4) 2.4 (0.6)	4.0 (1.1)	3.3 (1.1) 2.8 (1.1)	6.7 (2.2)	2.7 (0.9) 2.7 (1.3)
Plaque %	8.3	16.7 22.7	38.8	29.2 40.9	29.3	17.9 29.5
BoP %	4.8	16.7 13.6	76.3	8.3 22.7	82.6	14.3 15.9
Suppuration %	0	0.0 0.0	0	0.0 0.0	47.8	2.3 0.0
Bone level (mean (SD))	0.3 (0.6)	0.2 (0.3) -	0.9 (0.8)	0.6 (0.9) -	5.5 (2.0)	0.1 (0.1) -
