# Supplementary material for: Strong oral plaque microbiome signatures for dental implant diseases identified by strain-resolution metagenomics
Source: NPJ Biofilms Microbiomes. 2020 Oct 30;6:47. doi: 10.1038/s41522-020-00155-7 (PMC7603341; doi:10.1038/s41522-020-00155-7)
Supplement: Supplementary file 4 — Supplementary Data 3 [file 41522_2020_155_MOESM4_ESM.xlsx]

## Sheet: GhensiP_2019_metadata
sampleID	subjectID	body_site	body_subsite	antibiotics_current_use	study_condition	age	age_category	country	non_westernized	number_reads	number_bases	minimum_read_length	median_read_length	study_group	implant_disease_status	sample_type	smoker	ever_smoker	history_of_periodontitis	diabetes	bleeding_sites_6_months	bleeding_sites_T0	mean_pocket_depth	PPD_M	PPD_B	PPD_D	PPD_L	DEPTH_at_sampling	mean_pocket_depth_T2	delta_pocket_T02	delta_pocket_categorical	delta_bleeding_T02	delta_bleeding_categorical	perc_delta_bleeding	perc_delta_pocket	perc_delta_pocket_categorical	perc_delta_bleeding_categorical	binary_bleeding_point_five	curator	NCBI_accession
SP_344SPT_T016	344	oralcavity	subgingival_plaque	no	control	NA	adult	ITA	no	61147658	6026027109	75	100	peri-implantitis	no	teeth	no	no	no	no	NA	NA	3	3	4	3	2	2	NA	NA	NA	NA	NA	NA	NA	NA	NA	NA	Paolo_Manghi	SRR9217428
SP_164SPT_T016	164	oralcavity	subgingival_plaque	no	control	NA	adult	ITA	no	52871074	5219427698	75	100	healthy	no	teeth	no	no	no	no	NA	NA	2.5	3	1	3	3	3	NA	NA	NA	NA	NA	NA	NA	NA	NA	NA	Paolo_Manghi	SRR9217406
SP_162SPI_T016	162	oralcavity	subgingival_plaque	no	healthy	NA	adult	ITA	no	44021584	4364840924	75	100	healthy	no	implant	no	no	yes	no	NA	NA	3.25	3	3	4	3	3	NA	NA	NA	NA	NA	NA	NA	NA	NA	NA	Paolo_Manghi	SRR9217452
SP_282SPT_T016_R	282	oralcavity	subgingival_plaque	no	control	NA	adult	ITA	no	43642025	4329034965	75	100	mucositis	no	teeth	no	no	yes	no	NA	NA	2	3	1	3	1	3	NA	NA	NA	NA	NA	NA	NA	NA	NA	NA	Paolo_Manghi	SRR9217391
SP_189SPI_T016	189	oralcavity	subgingival_plaque	no	healthy	NA	adult	ITA	no	42595153	4232629469	75	100	healthy	no	implant	no	no	no	no	NA	NA	1	1	1	1	1	1	NA	NA	NA	NA	NA	NA	NA	NA	NA	NA	Paolo_Manghi	SRR9217414
SP_305SPI_T016	305	oralcavity	subgingival_plaque	no	peri-implantitis	NA	adult	ITA	no	41136253	4063959372	75	100	peri-implantitis	yes	implant	no	no	yes	no	1	4	6.5	7	7	6	6	7	2.5	-4	better	-3	better	-0.75	-0.615385	better	better	better	Paolo_Manghi	SRR9217393
SP_383SPT_T016	383	oralcavity	subgingival_plaque	no	control	NA	adult	ITA	no	40691420	4026741210	75	100	peri-implantitis	no	implant	no	no	no	no	NA	NA	2	3	1	1	3	1	NA	NA	NA	NA	NA	NA	NA	NA	NA	NA	Paolo_Manghi	SRR9217457
SP_384SPT_T016	384	oralcavity	subgingival_plaque	no	control	NA	adult	ITA	no	39151952	3856650225	75	100	peri-implantitis	no	teeth	yes	yes	yes	no	NA	NA	2.25	3	1	3	2	3	NA	NA	NA	NA	NA	NA	NA	NA	NA	NA	Paolo_Manghi	SRR9217463
SP_283SPI_T016	283	oralcavity	subgingival_plaque	no	mucositis	NA	adult	ITA	no	37914349	3753260659	75	100	mucositis	yes	implant	no	no	no	no	1	4	3.75	4	2	5	4	4	3.5	-0.25	better	-3	better	-0.75	-0.0666667	better	better	better	Paolo_Manghi	SRR9217392
SP_161SPI_T016	161	oralcavity	subgingival_plaque	no	healthy	NA	adult	ITA	no	35975959	3563590523	75	100	healthy	no	implant	no	no	no	no	NA	NA	3.25	4	2	4	3	4	NA	NA	NA	NA	NA	NA	NA	NA	NA	NA	Paolo_Manghi	SRR9217451
SP_241SPT_T016	241	oralcavity	subgingival_plaque	no	control	NA	adult	ITA	no	35952795	3549912436	75	100	mucositis	no	teeth	yes	yes	no	no	NA	NA	2.75	3	2	3	3	3	NA	NA	NA	NA	NA	NA	NA	NA	NA	NA	Paolo_Manghi	SRR9217419
SP_386SPT_T016	386	oralcavity	subgingival_plaque	no	control	NA	adult	ITA	no	31335847	3103578473	75	100	peri-implantitis	no	teeth	no	no	no	no	NA	NA	2.25	3	2	2	2	3	NA	NA	NA	NA	NA	NA	NA	NA	NA	NA	Paolo_Manghi	SRR9217422
SP_242SPT_T016_R	242	oralcavity	subgingival_plaque	no	control	NA	adult	ITA	no	29698088	2948056910	75	100	mucositis	no	teeth	yes	yes	no	no	NA	NA	1.75	4	0	3	0	3	NA	NA	NA	NA	NA	NA	NA	NA	NA	NA	Paolo_Manghi	SRR9217492
SP_163SPT_T016	163	oralcavity	subgingival_plaque	no	control	NA	adult	ITA	no	29288726	2895589049	75	100	healthy	no	teeth	no	yes	no	no	NA	NA	2.25	3	2	2	2	2	NA	NA	NA	NA	NA	NA	NA	NA	NA	NA	Paolo_Manghi	SRR9217400
SP_283SPT_T016	283	oralcavity	subgingival_plaque	no	control	NA	adult	ITA	no	28418294	2825658662	75	100	mucositis	no	teeth	no	no	no	no	NA	NA	2.5	4	1	3	2	2	NA	NA	NA	NA	NA	NA	NA	NA	NA	NA	Paolo_Manghi	SRR9217389
SP_191SPI_T016	191	oralcavity	subgingival_plaque	no	healthy	NA	adult	ITA	no	27013405	2683032631	75	100	healthy	no	implant	no	no	no	no	NA	NA	2.75	2	3	3	3	3	NA	NA	NA	NA	NA	NA	NA	NA	NA	NA	Paolo_Manghi	SRR9217415
SP_164SPI_T016	164	oralcavity	subgingival_plaque	no	healthy	NA	adult	ITA	no	26543092	2625048780	75	100	healthy	no	implant	no	no	no	no	NA	NA	4	4	4	4	4	4	NA	NA	NA	NA	NA	NA	NA	NA	NA	NA	Paolo_Manghi	SRR9217399
SP_403SPT_T016	403	oralcavity	subgingival_plaque	no	control	NA	adult	ITA	no	24631605	2443827155	75	100	healthy	no	teeth	no	no	yes	no	NA	NA	2.75	3	2	3	3	3	NA	NA	NA	NA	NA	NA	NA	NA	NA	NA	Paolo_Manghi	SRR9217408
SP_381SPT_T016	381	oralcavity	subgingival_plaque	no	control	NA	adult	ITA	no	23889701	2360033031	75	100	mucositis	no	teeth	no	no	no	no	NA	NA	2	2	2	3	1	2	NA	NA	NA	NA	NA	NA	NA	NA	NA	NA	Paolo_Manghi	SRR9217423
SP_287SPT_T016	287	oralcavity	subgingival_plaque	no	control	NA	adult	ITA	no	23436676	2324115085	75	100	mucositis	no	implant	yes	yes	yes	no	NA	NA	4.25	5	4	3	5	4	NA	NA	NA	NA	NA	NA	NA	NA	NA	NA	Paolo_Manghi	SRR9217471
SP_305SPT_T016	305	oralcavity	subgingival_plaque	no	control	NA	adult	ITA	no	21300751	2101840344	75	100	peri-implantitis	no	teeth	no	no	yes	no	NA	NA	1.75	3	1	2	1	3	NA	NA	NA	NA	NA	NA	NA	NA	NA	NA	Paolo_Manghi	SRR9217475
SP_143SPI_T016	143	oralcavity	subgingival_plaque	no	healthy	NA	adult	ITA	no	20224148	2009235902	75	100	healthy	no	implant	no	yes	no	no	NA	NA	2.5	3	3	2	2	3	NA	NA	NA	NA	NA	NA	NA	NA	NA	NA	Paolo_Manghi	SRR9217449
SP_101SPI_T016	101	oralcavity	subgingival_plaque	no	healthy	NA	adult	ITA	no	20061461	1987501438	75	100	healthy	no	implant	no	yes	yes	no	NA	NA	3.5	4	3	4	3	4	NA	NA	NA	NA	NA	NA	NA	NA	NA	NA	Paolo_Manghi	SRR9217435
SP_503SPT_T016	503	oralcavity	subgingival_plaque	no	control	NA	adult	ITA	no	18589093	1846162096	75	100	mucositis	no	implant	no	no	yes	no	NA	NA	2.75	2	2	3	4	4	NA	NA	NA	NA	NA	NA	NA	NA	NA	NA	Paolo_Manghi	SRR9217454
SP_162SPT_T016	162	oralcavity	subgingival_plaque	no	control	NA	adult	ITA	no	17827266	1762854714	75	100	healthy	no	teeth	no	no	yes	no	NA	NA	2	2	1	3	2	2	NA	NA	NA	NA	NA	NA	NA	NA	NA	NA	Paolo_Manghi	SRR9217402
SP_502SPI_T016	502	oralcavity	subgingival_plaque	no	mucositis	NA	adult	ITA	no	17738007	1761352876	75	100	mucositis	yes	implant	no	no	no	no	1	4	6.25	6	5	8	6	5	3.75	-2.5	better	-3	better	-0.75	-0.4	better	better	better	Paolo_Manghi	SRR9217473
SP_264SPI_T016	264	oralcavity	subgingival_plaque	no	mucositis	NA	adult	ITA	no	17371860	1725349588	75	100	mucositis	yes	implant	no	no	yes	no	2	4	4.75	5	4	5	5	4	5	0.25	not	-2	better	-0.5	0.0526316	not	better	better	Paolo_Manghi	SRR9217490
SP_163SPI_T016	163	oralcavity	subgingival_plaque	no	healthy	NA	adult	ITA	no	15103027	1488937955	75	100	healthy	no	implant	no	yes	no	no	NA	NA	3.5	4	2	3	5	4	NA	NA	NA	NA	NA	NA	NA	NA	NA	NA	Paolo_Manghi	SRR9217401
SP_105SPI_T016	105	oralcavity	subgingival_plaque	no	healthy	NA	adult	ITA	no	13235486	1310702493	75	100	healthy	no	implant	no	no	yes	no	NA	NA	3	3	2	3	4	4	NA	NA	NA	NA	NA	NA	NA	NA	NA	NA	Paolo_Manghi	SRR9217433
SP_184SPT_T016	184	oralcavity	subgingival_plaque	no	control	NA	adult	ITA	no	12035354	1197171710	75	100	healthy	no	teeth	no	no	no	no	NA	NA	3.5	3	3	5	3	3	NA	NA	NA	NA	NA	NA	NA	NA	NA	NA	Paolo_Manghi	SRR9217404
SP_187SPT_T016_R	187	oralcavity	subgingival_plaque	no	control	NA	adult	ITA	no	11339730	1124143733	75	100	healthy	no	implant	no	no	no	no	NA	NA	2	3	1	3	1	1	NA	NA	NA	NA	NA	NA	NA	NA	NA	NA	Paolo_Manghi	SRR9217396
SP_281SPI_T016	281	oralcavity	subgingival_plaque	no	mucositis	NA	adult	ITA	no	10776390	1070495666	75	100	mucositis	no	implant	no	no	no	no	3	4	3.75	4	3	3	5	3	4.25	0.5	not	-1	better	-0.25	0.133333	not	better	better	Paolo_Manghi	SRR9217487
SP_261SPT_T016	261	oralcavity	subgingival_plaque	no	control	NA	adult	ITA	no	10653904	1058802321	75	100	mucositis	no	teeth	no	no	yes	no	NA	NA	4.75	6	3	6	4	3	NA	NA	NA	NA	NA	NA	NA	NA	NA	NA	Paolo_Manghi	SRR9217489
SP_323SPI_T016	323	oralcavity	subgingival_plaque	no	peri-implantitis	NA	adult	ITA	no	10555528	1048177731	75	100	peri-implantitis	yes	implant	yes	yes	yes	no	4	4	7	8	6	6	8	8	6	-1	better	0	not	0	-0.142857	better	not	better	Paolo_Manghi	SRR9217479
SP_387SPT_T016	387	oralcavity	subgingival_plaque	no	control	NA	adult	ITA	no	9818103	975609111	75	100	peri-implantitis	no	implant	no	no	no	no	NA	NA	1.75	3	1	1	2	3	NA	NA	NA	NA	NA	NA	NA	NA	NA	NA	Paolo_Manghi	SRR9217464
SP_384SPI_T016	384	oralcavity	subgingival_plaque	no	peri-implantitis	NA	adult	ITA	no	8963741	889712919	75	100	peri-implantitis	yes	implant	yes	yes	yes	no	4	2	6	9	6	6	3	6	5.75	-0.25	better	2	not	1	-0.0416667	better	not	not	Paolo_Manghi	SRR9217462
SP_186SPI_T016_R	186	oralcavity	subgingival_plaque	no	healthy	NA	adult	ITA	no	8417634	834358842	75	100	healthy	no	implant	no	no	yes	no	NA	NA	1.25	2	1	1	1	1	NA	NA	NA	NA	NA	NA	NA	NA	NA	NA	Paolo_Manghi	SRR9217403
SP_288SPT_T016	288	oralcavity	subgingival_plaque	no	control	NA	adult	ITA	no	8048178	796258223	75	100	mucositis	no	teeth	no	no	yes	no	NA	NA	1.75	2	2	2	1	2	NA	NA	NA	NA	NA	NA	NA	NA	NA	NA	Paolo_Manghi	SRR9217470
SP_285SPI_T016	285	oralcavity	subgingival_plaque	no	mucositis	NA	adult	ITA	no	7595415	753689413	75	100	mucositis	yes	implant	yes	yes	yes	no	0	2	4	5	3	4	4	3	4.5	0.5	not	-2	better	-1	0.125	not	better	better	Paolo_Manghi	SRR9217388
SP_304SPI_T016	304	oralcavity	subgingival_plaque	no	peri-implantitis	NA	adult	ITA	no	7248875	719963937	75	100	peri-implantitis	yes	implant	no	no	yes	no	2	4	6	7	6	4	7	4	4.75	-1.25	better	-2	better	-0.5	-0.208333	better	better	better	Paolo_Manghi	SRR9217394
SP_124SPI_T016	124	oralcavity	subgingival_plaque	no	healthy	NA	adult	ITA	no	6489748	644417853	75	100	healthy	no	implant	no	no	no	no	NA	NA	2.5	3	2	3	2	3	NA	NA	NA	NA	NA	NA	NA	NA	NA	NA	Paolo_Manghi	SRR9217438
SP_322SPT_T016	322	oralcavity	subgingival_plaque	no	control	NA	adult	ITA	no	5959254	588298333	75	100	peri-implantitis	no	teeth	no	no	yes	no	NA	NA	3.75	6	3	3	3	6	NA	NA	NA	NA	NA	NA	NA	NA	NA	NA	Paolo_Manghi	SRR9217478
SP_201SPI_T016	201	oralcavity	subgingival_plaque	no	mucositis	NA	adult	ITA	no	5527082	548808706	75	100	mucositis	yes	implant	no	no	no	no	1	3	5.5	6	4	6	6	6	4	-1.5	better	-2	better	-0.666667	-0.272727	better	better	better	Paolo_Manghi	SRR9217416
SP_385SPT_T016	385	oralcavity	subgingival_plaque	no	control	NA	adult	ITA	no	4556871	450515898	75	100	peri-implantitis	no	implant	yes	yes	yes	yes	NA	NA	1.75	2	1	2	2	1	NA	NA	NA	NA	NA	NA	NA	NA	NA	NA	Paolo_Manghi	SRR9217461
SP_502SPT_T016	502	oralcavity	subgingival_plaque	no	control	NA	adult	ITA	no	4337383	428338774	75	100	mucositis	no	teeth	no	no	no	no	NA	NA	2.75	2	3	4	2	3	NA	NA	NA	NA	NA	NA	NA	NA	NA	NA	Paolo_Manghi	SRR9217472
SP_345SPT_T016	345	oralcavity	subgingival_plaque	no	control	NA	adult	ITA	no	4325256	425094286	75	100	peri-implantitis	no	teeth	no	no	yes	no	NA	NA	0	0	0	0	0	0	NA	NA	NA	NA	NA	NA	NA	NA	NA	NA	Paolo_Manghi	SRR9217430
SP_143SPT_T016	143	oralcavity	subgingival_plaque	no	control	NA	adult	ITA	no	4247844	421859915	75	100	healthy	no	teeth	no	yes	no	no	NA	NA	2.5	3	2	2	3	3	NA	NA	NA	NA	NA	NA	NA	NA	NA	NA	Paolo_Manghi	SRR9217450
SP_382SPT_T016	382	oralcavity	subgingival_plaque	no	control	NA	adult	ITA	no	4167403	410246827	75	100	peri-implantitis	no	implant	no	no	yes	no	NA	NA	2.75	4	1	4	2	2	NA	NA	NA	NA	NA	NA	NA	NA	NA	NA	Paolo_Manghi	SRR9217459
SP_321SPI_T016	321	oralcavity	subgingival_plaque	no	peri-implantitis	NA	adult	ITA	no	3968954	394365700	75	100	peri-implantitis	yes	implant	no	no	no	no	0	4	6.5	8	7	6	5	8	4.75	-1.75	better	-4	better	-1	-0.269231	better	better	better	Paolo_Manghi	SRR9217474
SP_287SPI_T016	287	oralcavity	subgingival_plaque	no	mucositis	NA	adult	ITA	no	3533110	349628886	75	100	mucositis	yes	implant	yes	yes	yes	no	0	4	4.25	3	3	5	6	3	3.5	-0.75	better	-4	better	-1	-0.176471	better	better	better	Paolo_Manghi	SRR9217384
SP_363SPI_T016_R	363	oralcavity	subgingival_plaque	no	peri-implantitis	NA	adult	ITA	no	3502449	347125791	75	100	peri-implantitis	yes	implant	no	no	no	no	1	4	4.75	8	3	6	2	8	5.75	1	not	-3	better	-0.75	0.210526	not	better	better	Paolo_Manghi	SRR9217431
SP_326SPI_T016	326	oralcavity	subgingival_plaque	no	peri-implantitis	NA	adult	ITA	no	3372385	335191326	75	100	peri-implantitis	yes	implant	yes	yes	no	no	0	4	11.25	10	12	12	11	10	NA	NA	NA	-4	better	-1	NA	NA	better	better	Paolo_Manghi	SRR9217484
SP_123SPT_T016	123	oralcavity	subgingival_plaque	no	control	NA	adult	ITA	no	3281991	326035894	75	100	healthy	no	teeth	no	no	no	no	NA	NA	3	3	3	3	3	3	NA	NA	NA	NA	NA	NA	NA	NA	NA	NA	Paolo_Manghi	SRR9217437
SP_383SPI_T016	383	oralcavity	subgingival_plaque	no	peri-implantitis	NA	adult	ITA	no	2765368	273430870	75	100	peri-implantitis	yes	implant	no	no	no	no	0	3	4	3	9	3	1	9	3.25	-0.75	better	-3	better	-1	-0.1875	better	better	better	Paolo_Manghi	SRR9217456
SP_125SPI_T016	125	oralcavity	subgingival_plaque	no	mucositis	NA	adult	ITA	no	2599637	258386640	75	100	mucositis	no	implant	yes	yes	no	no	0	2	3	4	3	3	2	3	3	0	not	-2	better	-1	0	not	better	better	Paolo_Manghi	SRR9217441
SP_122SPI_T016	122	oralcavity	subgingival_plaque	no	healthy	NA	adult	ITA	no	2580331	255626325	75	100	healthy	no	implant	no	no	no	no	NA	NA	3	4	2	3	3	4	NA	NA	NA	NA	NA	NA	NA	NA	NA	NA	Paolo_Manghi	SRR9217434
SP_325SPI_T016	325	oralcavity	subgingival_plaque	no	peri-implantitis	NA	adult	ITA	no	2298339	228196645	75	100	peri-implantitis	yes	implant	no	yes	no	no	0	4	6	6	6	6	6	6	NA	NA	NA	-4	better	-1	NA	NA	better	better	Paolo_Manghi	SRR9217483
SP_132SPI_T016	132	oralcavity	subgingival_plaque	no	healthy	NA	adult	ITA	no	2288855	226984337	75	100	healthy	no	implant	no	no	no	no	NA	NA	2	2	1	3	2	3	NA	NA	NA	NA	NA	NA	NA	NA	NA	NA	Paolo_Manghi	SRR9217446
SP_261SPI_T016	261	oralcavity	subgingival_plaque	no	mucositis	NA	adult	ITA	no	2240197	222569293	75	100	mucositis	yes	implant	no	no	yes	no	1	3	4.5	5	3	6	4	3	5	0.5	not	-2	better	-0.666667	0.111111	not	better	better	Paolo_Manghi	SRR9217494
SP_385SPI_T016	385	oralcavity	subgingival_plaque	no	peri-implantitis	NA	adult	ITA	no	1867624	185096250	75	100	peri-implantitis	yes	implant	yes	yes	yes	yes	0	1	6.25	5	5	10	5	10	NA	NA	NA	-1	better	-1	NA	NA	better	better	Paolo_Manghi	SRR9217460
SP_302SPT_T016	302	oralcavity	subgingival_plaque	no	control	NA	adult	ITA	no	1689428	167276356	75	100	peri-implantitis	no	implant	no	no	yes	no	NA	NA	3.75	4	4	4	3	4	NA	NA	NA	NA	NA	NA	NA	NA	NA	NA	Paolo_Manghi	SRR9217420
SP_303SPI_T016	303	oralcavity	subgingival_plaque	no	peri-implantitis	NA	adult	ITA	no	1622189	160453661	75	100	peri-implantitis	yes	implant	no	no	no	yes	4	4	9.75	11	8	9	11	9	6.5	-3.25	better	0	not	0	-0.333333	better	not	better	Paolo_Manghi	SRR9217398
SP_224SPT_T016	224	oralcavity	subgingival_plaque	no	control	NA	adult	ITA	no	1621921	161161401	75	100	mucositis	no	teeth	no	no	no	no	NA	NA	4.5	6	4	5	3	5	NA	NA	NA	NA	NA	NA	NA	NA	NA	NA	Paolo_Manghi	SRR9217413
SP_321SPT_T016	321	oralcavity	subgingival_plaque	no	control	NA	adult	ITA	no	1514492	150346056	75	100	peri-implantitis	no	teeth	no	no	no	no	NA	NA	3.75	4	4	4	3	4	NA	NA	NA	NA	NA	NA	NA	NA	NA	NA	Paolo_Manghi	SRR9217476
SP_123SPI_T016	123	oralcavity	subgingival_plaque	no	healthy	NA	adult	ITA	no	1410003	139555869	75	100	healthy	no	implant	no	no	no	no	NA	NA	3.25	4	3	3	3	4	NA	NA	NA	NA	NA	NA	NA	NA	NA	NA	Paolo_Manghi	SRR9217440
SP_401SPT_T016	401	oralcavity	subgingival_plaque	no	control	NA	adult	ITA	no	1402297	138814344	75	100	healthy	no	teeth	no	no	yes	no	NA	NA	2.25	3	2	3	1	2	NA	NA	NA	NA	NA	NA	NA	NA	NA	NA	Paolo_Manghi	SRR9217468
SP_187SPI_T016	187	oralcavity	subgingival_plaque	no	healthy	NA	adult	ITA	no	1360827	134668737	75	100	healthy	no	implant	no	no	no	no	NA	NA	3	3	3	3	3	3	NA	NA	NA	NA	NA	NA	NA	NA	NA	NA	Paolo_Manghi	SRR9217397
SP_133SPT_T016	133	oralcavity	subgingival_plaque	no	control	NA	adult	ITA	no	1232775	122351401	75	100	healthy	no	teeth	no	yes	no	yes	NA	NA	2	2	2	2	2	2	NA	NA	NA	NA	NA	NA	NA	NA	NA	NA	Paolo_Manghi	SRR9217444
SP_387SPI_T016	387	oralcavity	subgingival_plaque	no	peri-implantitis	NA	adult	ITA	no	1219786	121107895	75	100	peri-implantitis	yes	implant	no	no	no	no	0	3	5	5	6	6	3	6	NA	NA	NA	-3	better	-1	NA	NA	better	better	Paolo_Manghi	SRR9217465
SP_344SPI_T016_R	344	oralcavity	subgingival_plaque	no	peri-implantitis	NA	adult	ITA	no	1063471	105560210	75	100	peri-implantitis	yes	implant	no	no	no	no	1	1	4.25	4	4	5	4	4	3.25	-1	better	0	not	0	-0.235294	better	not	better	Paolo_Manghi	SRR9217425
SP_129SPI_T016	129	oralcavity	subgingival_plaque	no	healthy	NA	adult	ITA	no	955938	94894571	75	100	healthy	no	implant	no	no	no	no	NA	NA	4	6	3	5	2	6	NA	NA	NA	NA	NA	NA	NA	NA	NA	NA	Paolo_Manghi	SRR9217442
SP_201SPT_T016	201	oralcavity	subgingival_plaque	no	control	NA	adult	ITA	no	925050	91659728	75	100	mucositis	no	implant	no	no	no	no	NA	NA	3.25	3	3	3	4	3	NA	NA	NA	NA	NA	NA	NA	NA	NA	NA	Paolo_Manghi	SRR9217417
SP_221SPT_T016_R	221	oralcavity	subgingival_plaque	no	control	NA	adult	ITA	no	921394	91476568	75	100	mucositis	no	teeth	no	no	no	no	NA	NA	3.75	4	4	4	3	4	NA	NA	NA	NA	NA	NA	NA	NA	NA	NA	Paolo_Manghi	SRR9217410
SP_343SPI_T016	343	oralcavity	subgingival_plaque	no	peri-implantitis	NA	adult	ITA	no	772916	76694464	75	100	peri-implantitis	yes	implant	no	no	no	no	4	4	6.5	7	5	8	6	7	7.5	1	not	0	not	0	0.153846	not	not	better	Paolo_Manghi	SRR9217485
SP_184SPI_T016	184	oralcavity	subgingival_plaque	no	healthy	NA	adult	ITA	no	767928	76121972	75	100	healthy	no	implant	no	no	no	no	NA	NA	2.25	3	1	3	2	1	NA	NA	NA	NA	NA	NA	NA	NA	NA	NA	Paolo_Manghi	SRR9217405
SP_285SPT_T016	285	oralcavity	subgingival_plaque	no	control	NA	adult	ITA	no	735361	72901949	75	100	mucositis	no	implant	yes	yes	yes	no	NA	NA	5	5	5	5	5	5	NA	NA	NA	NA	NA	NA	NA	NA	NA	NA	Paolo_Manghi	SRR9217385
SP_324SPI_T016	324	oralcavity	subgingival_plaque	no	peri-implantitis	NA	adult	ITA	no	714490	70820566	75	100	peri-implantitis	yes	implant	no	yes	no	no	4	4	8.25	9	6	10	8	6	7	-1.25	better	0	not	0	-0.151515	better	not	better	Paolo_Manghi	SRR9217481
SP_104SPI_T016	104	oralcavity	subgingival_plaque	no	healthy	NA	adult	ITA	no	675954	66977595	75	100	healthy	no	implant	no	no	no	no	NA	NA	3.5	5	1	5	3	5	NA	NA	NA	NA	NA	NA	NA	NA	NA	NA	Paolo_Manghi	SRR9217436
SP_323SPT_T016	323	oralcavity	subgingival_plaque	no	control	NA	adult	ITA	no	594227	58783223	75	100	peri-implantitis	no	teeth	yes	yes	yes	no	NA	NA	4	6	3	4	3	6	NA	NA	NA	NA	NA	NA	NA	NA	NA	NA	Paolo_Manghi	SRR9217480
SP_262SPT_T016	262	oralcavity	subgingival_plaque	no	control	NA	adult	ITA	no	541511	53633582	75	100	mucositis	no	teeth	yes	yes	yes	no	NA	NA	2.75	3	2	3	3	2	NA	NA	NA	NA	NA	NA	NA	NA	NA	NA	Paolo_Manghi	SRR9217491
SP_601SPI_T016	601	oralcavity	subgingival_plaque	no	peri-implantitis	NA	adult	ITA	no	533621	52893865	75	100	peri-implantitis	yes	implant	yes	yes	yes	no	4	4	5.25	6	6	4	5	6	5	-0.25	better	0	not	0	-0.047619	better	not	better	Paolo_Manghi	SRR9217455
SP_388SPT_T016	388	oralcavity	subgingival_plaque	no	control	NA	adult	ITA	no	520257	51483917	75	100	peri-implantitis	no	implant	yes	yes	yes	no	NA	NA	3	1	2	6	3	6	NA	NA	NA	NA	NA	NA	NA	NA	NA	NA	Paolo_Manghi	SRR9217467
SP_302SPI_T016	302	oralcavity	subgingival_plaque	no	peri-implantitis	NA	adult	ITA	no	514183	50964387	75	100	peri-implantitis	yes	implant	no	no	yes	no	0	4	7.25	11	8	6	4	11	NA	NA	NA	-4	better	-1	NA	NA	better	better	Paolo_Manghi	SRR9217469
SP_148SPI_T016	148	oralcavity	subgingival_plaque	no	healthy	NA	adult	ITA	no	475845	47225396	75	100	healthy	no	implant	yes	yes	no	no	NA	NA	2.5	3	2	3	2	3	NA	NA	NA	NA	NA	NA	NA	NA	NA	NA	Paolo_Manghi	SRR9217448
SP_224SPI_T016	224	oralcavity	subgingival_plaque	no	mucositis	NA	adult	ITA	no	465178	46184042	75	100	mucositis	yes	implant	no	no	no	no	2	2	3	3	3	3	3	3	3	0	not	0	not	0	0	not	not	better	Paolo_Manghi	SRR9217412
SP_382SPI_T016	382	oralcavity	subgingival_plaque	no	peri-implantitis	NA	adult	ITA	no	423745	41586408	75	100	peri-implantitis	yes	implant	no	no	yes	no	2	3	5.75	4	6	7	6	6	2.25	-3.5	better	-1	better	-0.333333	-0.608696	better	better	better	Paolo_Manghi	SRR9217458
SP_242SPI_T016	242	oralcavity	subgingival_plaque	no	mucositis	NA	adult	ITA	no	409465	40606333	75	100	mucositis	yes	implant	yes	yes	no	no	1	4	4	4	3	6	3	6	4.5	0.5	not	-3	better	-0.75	0.125	not	better	better	Paolo_Manghi	SRR9217493
SP_284SPT_T016	284	oralcavity	subgingival_plaque	no	control	NA	adult	ITA	no	406615	40170847	75	100	mucositis	no	implant	yes	yes	no	no	NA	NA	1.75	3	1	1	2	1	NA	NA	NA	NA	NA	NA	NA	NA	NA	NA	Paolo_Manghi	SRR9217387
SP_386SPI_T016	386	oralcavity	subgingival_plaque	no	peri-implantitis	NA	adult	ITA	no	359266	35622290	75	100	peri-implantitis	yes	implant	no	no	no	no	4	4	12.75	15	15	7	14	15	9.5	-3.25	better	0	not	0	-0.254902	better	not	better	Paolo_Manghi	SRR9217421
SP_402SPT_T016	402	oralcavity	subgingival_plaque	no	control	NA	adult	ITA	no	312282	30968067	75	100	healthy	no	teeth	no	no	no	no	NA	NA	1.25	2	1	1	1	2	NA	NA	NA	NA	NA	NA	NA	NA	NA	NA	Paolo_Manghi	SRR9217409
SP_286SPT_T016	286	oralcavity	subgingival_plaque	no	control	NA	adult	ITA	no	280463	27720811	75	100	mucositis	no	implant	no	yes	yes	no	NA	NA	3	3	3	3	3	3	NA	NA	NA	NA	NA	NA	NA	NA	NA	NA	Paolo_Manghi	SRR9217383
SP_401SPI_T016	401	oralcavity	subgingival_plaque	no	healthy	NA	adult	ITA	no	263605	25972504	75	100	healthy	no	implant	no	no	yes	no	NA	NA	2	3	2	2	1	2	NA	NA	NA	NA	NA	NA	NA	NA	NA	NA	Paolo_Manghi	SRR9217407
SP_243SPI_T016	243	oralcavity	subgingival_plaque	no	mucositis	NA	adult	ITA	no	245059	24305372	75	100	mucositis	yes	implant	no	no	yes	no	4	4	5	6	5	5	4	5	2.75	-2.25	better	0	not	0	-0.45	better	not	better	Paolo_Manghi	SRR9217495
SP_303SPT_T016	303	oralcavity	subgingival_plaque	no	control	NA	adult	ITA	no	243559	23785953	75	100	peri-implantitis	no	implant	no	no	no	yes	NA	NA	4	4	4	4	4	4	NA	NA	NA	NA	NA	NA	NA	NA	NA	NA	Paolo_Manghi	SRR9217395
SP_132SPT_T016	132	oralcavity	subgingival_plaque	no	control	NA	adult	ITA	no	231151	22877523	75	100	healthy	no	teeth	no	no	no	no	NA	NA	2.25	3	2	2	2	2	NA	NA	NA	NA	NA	NA	NA	NA	NA	NA	Paolo_Manghi	SRR9217443
SP_361SPI_T016	361	oralcavity	subgingival_plaque	no	peri-implantitis	NA	adult	ITA	no	229284	22711193	75	100	peri-implantitis	yes	implant	no	no	no	no	2	2	5.75	6	5	7	5	7	4.5	-1.25	better	0	not	0	-0.217391	better	not	better	Paolo_Manghi	SRR9217429
SP_286SPI_T016	286	oralcavity	subgingival_plaque	no	mucositis	NA	adult	ITA	no	199890	19691363	75	100	mucositis	yes	implant	no	yes	yes	no	4	4	2.75	3	2	3	3	2	2	-0.75	better	0	not	0	-0.272727	better	not	better	Paolo_Manghi	SRR9217386
SP_230SPI_T016	230	oralcavity	subgingival_plaque	no	mucositis	NA	adult	ITA	no	198795	19708304	75	100	mucositis	yes	implant	yes	yes	no	no	0	2	3.25	3	3	4	3	3	3	-0.25	better	-2	better	-1	-0.0769231	better	better	better	Paolo_Manghi	SRR9217418
SP_389SPI_T016	389	oralcavity	subgingival_plaque	no	peri-implantitis	NA	adult	ITA	no	171458	16959371	75	100	peri-implantitis	yes	implant	yes	yes	no	no	0	3	6.5	8	7	7	4	8	NA	NA	NA	-3	better	-1	NA	NA	better	better	Paolo_Manghi	SRR9217466
SP_282SPI_T016	282	oralcavity	subgingival_plaque	no	mucositis	NA	adult	ITA	no	168232	16642740	75	100	mucositis	yes	implant	no	no	yes	no	3	1	3.75	3	3	6	3	6	4	0.25	not	2	not	2	0.0666667	not	not	not	Paolo_Manghi	SRR9217486
SP_129SPT_T016	129	oralcavity	subgingival_plaque	no	control	NA	adult	ITA	no	159048	15747070	75	100	healthy	no	teeth	no	no	no	no	NA	NA	3	3	3	3	3	3	NA	NA	NA	NA	NA	NA	NA	NA	NA	NA	Paolo_Manghi	SRR9217445
SP_345SPI_T016	345	oralcavity	subgingival_plaque	no	peri-implantitis	NA	adult	ITA	no	138576	13655060	75	100	peri-implantitis	yes	implant	no	no	yes	no	4	4	9.75	12	8	8	11	8	8	-1.75	better	0	not	0	-0.179487	better	not	better	Paolo_Manghi	SRR9217427
SP_222SPI_T016	222	oralcavity	subgingival_plaque	no	mucositis	NA	adult	ITA	no	120601	11865963	75	100	mucositis	yes	implant	no	no	no	no	2	4	3.25	3	3	4	3	4	2.75	-0.5	better	-2	better	-0.5	-0.153846	better	better	better	Paolo_Manghi	SRR9217411
SP_262SPI_T016	262	oralcavity	subgingival_plaque	no	mucositis	NA	adult	ITA	no	113881	11213080	75	100	mucositis	yes	implant	yes	yes	yes	no	2	4	5.25	7	4	7	3	7	4.25	-1	better	-2	better	-0.5	-0.190476	better	better	better	Paolo_Manghi	SRR9217488
SP_324SPT_T016	324	oralcavity	subgingival_plaque	no	control	NA	adult	ITA	no	113363	11208593	75	100	peri-implantitis	no	teeth	no	yes	no	no	NA	NA	4.5	6	3	4	5	6	NA	NA	NA	NA	NA	NA	NA	NA	NA	NA	Paolo_Manghi	SRR9217482
SP_284SPI_T016	284	oralcavity	subgingival_plaque	no	mucositis	NA	adult	ITA	no	111025	10940857	75	100	mucositis	yes	implant	yes	yes	no	no	1	2	2.25	2	3	1	3	3	2	-0.25	better	-1	better	-0.5	-0.111111	better	better	better	Paolo_Manghi	SRR9217390
SP_144SPI_T016	144	oralcavity	subgingival_plaque	no	healthy	NA	adult	ITA	no	102814	10033992	75	100	healthy	no	implant	yes	yes	no	no	NA	NA	3	4	2	3	3	4	NA	NA	NA	NA	NA	NA	NA	NA	NA	NA	Paolo_Manghi	SRR9217447
SP_381SPI_T016	381	oralcavity	subgingival_plaque	no	mucositis	NA	adult	ITA	no	544445	53520446	75	100	mucositis	yes	implant	no	no	no	no	3	2	5	6	4	4	6	6	4.75	-0.25	better	1	not	0.5	-0.05	better	not	not	Paolo_Manghi	SRR9217424
SP_322SPI_T016	322	oralcavity	subgingival_plaque	no	peri-implantitis	NA	adult	ITA	no	110633	10905367	75	100	peri-implantitis	yes	implant	no	no	yes	no	4	2	7	9	9	6	4	9	12	5	not	2	not	1	0.714286	not	not	not	Paolo_Manghi	SRR9217477
SP_343SPT_T016_R	343	oralcavity	subgingival_plaque	no	control	NA	adult	ITA	no	750036	74226524	75	100	peri-implantitis	no	teeth	no	no	no	no	NA	NA	2	4	0	4	0	4	NA	NA	NA	NA	NA	NA	NA	NA	NA	NA	Paolo_Manghi	SRR9217426
SP_602SPI_T016	602	oralcavity	subgingival_plaque	no	mucositis	NA	adult	ITA	no	29682457	2944067114	75	100	mucositis	yes	implant	yes	yes	yes	no	0	2	2.75	3	2	4	2	3	2.5	-0.25	better	-2	better	-1	-0.0909091	better	better	better	Paolo_Manghi	SRR9217453
SP_361SPT_T016	361	oralcavity	subgingival_plaque	no	control	NA	adult	ITA	no	795419	78708391	75	100	peri-implantitis	no	teeth	no	no	no	no	NA	NA	2.5	3	2	3	2	2	NA	NA	NA	NA	NA	NA	NA	NA	NA	NA	Paolo_Manghi	SRR9217432
SP_122SPT_T016	122	oralcavity	subginigval_plaque	no	control	NA	adult	ITA	no	1664670	164488685	75	100	healthy	no	teeth	no	no	no	no	NA	NA	2.5	3	2	3	2	3	NA	NA	NA	NA	NA	NA	NA	NA	NA	NA	Paolo_Manghi	SRR9217439
