# Supplementary material for: Strong oral plaque microbiome signatures for dental implant diseases identified by strain-resolution metagenomics
Source: NPJ Biofilms Microbiomes. 2020 Oct 30;6:47. doi: 10.1038/s41522-020-00155-7 (PMC7603341; doi:10.1038/s41522-020-00155-7)
Supplement: Supplementary file 5 — Supplementary Data 4 [file 41522_2020_155_MOESM5_ESM.xlsx]

## Sheet: Sheet1
Feature	P-values	FDR-corrected	Prevalence %	Prevalence Positive Class %	Prevalence Negative Class %	Mean Abundance	Mean Aundance Positive Class	Mean Abundance Negative Class	Typical Peri-Implantitis Bug	Prevalence In Mucositis
s__Rothia_aeria	7.59969e-06	0.00098416	40.9091	4.34783	80.9524	1.67009	0.0107713	3.48745	no	30
s__Fretibacterium_fastidiosum	4.35567e-06	0.00098416	63.6364	91.3043	33.3333	2.26143	4.21924	0.117171	yes	55
s__Capnocytophaga_unclassified	3.19709e-05	0.00207012	40.9091	8.69565	76.1905	1.65345	0.00466565	3.45926	no	40
s__Leptotrichia_unclassified	3.19709e-05	0.00207012	40.9091	8.69565	76.1905	0.178799	0.00081913	0.37373	no	25
s__Streptococcus_sanguinis	6.16972e-05	0.00319592	52.2727	21.7391	85.7143	2.26261	0.722401	3.94951	no	35
s__Tannerella_forsythia	9.14455e-05	0.00338348	77.2727	100	52.381	4.99358	7.51884	2.22781	yes	55
s__Lautropia_mirabilis	9.14455e-05	0.00338348	38.6364	4.34783	76.1905	1.58024	0.59981	2.65405	no	20
s__Desulfobulbus_sp_oral_taxon_041	0.000110979	0.00359295	52.2727	82.6087	19.0476	1.91768	2.71351	1.04606	yes	45
s__Actinomyces_massiliensis	0.000134403	0.00382446	50	21.7391	80.9524	0.332211	0.0113078	0.683677	no	25
s__Actinomyces_naeslundii	0.000162429	0.00382446	43.1818	13.0435	76.1905	0.67857	0.479249	0.896875	no	20
s__Capnocytophaga_gingivalis	0.000154948	0.00382446	31.8182	0	66.6667	0.412694	0	0.864692	no	15
s__Rothia_dentocariosa	0.000235746	0.00508819	52.2727	21.7391	85.7143	2.26112	1.45877	3.13989	no	45
s__Treponema_socranskii	0.000324357	0.00640874	77.2727	86.9565	66.6667	0.775967	1.34886	0.14851	yes	55
s__Filifactor_alocis	0.000354901	0.00640874	54.5455	78.2609	28.5714	1.73758	2.95991	0.398844	yes	45
s__Actinomyces_viscosus	0.000371162	0.00640874	52.2727	26.087	80.9524	0.136168	0.0264339	0.256353	no	40
s__Granulicatella_adiacens	0.00044343	0.00696858	29.5455	0	61.9048	0.128219	0	0.268649	no	15
s__Treponema_denticola	0.000484303	0.00696858	47.7273	73.913	19.0476	2.09849	3.50871	0.55397	yes	50
s__Haemophilus_parainfluenzae	0.000484303	0.00696858	40.9091	13.0435	71.4286	0.694538	0.136209	1.30604	no	30
s__Veillonella_unclassified	0.000528667	0.00720657	56.8182	34.7826	80.9524	1.54107	0.0254417	3.20105	no	45
s__Streptococcus_gordonii	0.000884778	0.00995851	45.4545	21.7391	71.4286	0.13019	0.0158543	0.255414	no	40
s__Porphyromonas_endodontalis	0.000922796	0.00995851	68.1818	86.9565	47.619	7.50546	10.8132	3.8827	yes	55
s__Corynebacterium_matruchotii	0.000884778	0.00995851	61.3636	43.4783	80.9524	1.81062	0.0453074	3.74406	no	30
s__Veillonella_parvula	0.000884778	0.00995851	65.9091	47.8261	85.7143	1.06181	0.508014	1.66835	no	60
s__Treponema_maltophilum	0.000884778	0.00995851	50	73.913	23.8095	0.918805	1.61743	0.15364	yes	40
s__Cardiobacterium_hominis	0.00118455	0.0113629	27.2727	0	57.1429	0.295438	0	0.619013	no	10
s__Capnocytophaga_granulosa	0.00118455	0.0113629	27.2727	0	57.1429	0.485881	0	1.01804	no	10
s__Selenomonas_noxia	0.00118455	0.0113629	27.2727	0	57.1429	0.448671	0	0.940073	no	25
s__Propionibacterium_propionicum	0.00170781	0.0157972	34.0909	8.69565	61.9048	0.163329	0.00745913	0.334043	no	20
s__Actinomyces_oris	0.00243663	0.0217616	40.9091	17.3913	66.6667	0.398348	0.0419357	0.788704	no	35
s__Pseudoramibacter_alactolyticus	0.00273675	0.0236273	38.6364	60.8696	14.2857	0.50195	0.951433	0.0096581	yes	20
s__Capnocytophaga_ochracea	0.0029552	0.0239187	25	0	52.381	0.010088	0	0.0211367	no	15
s__Neisseria_sicca	0.0029552	0.0239187	25	0	52.381	0.501952	0	1.05171	no	20
s__Mitsuokella_unclassified	0.00446733	0.0350618	31.8182	8.69565	57.1429	0.0375045	0.00202478	0.0763633	no	35
s__Abiotrophia_defectiva	0.00688937	0.0462102	22.7273	0	47.619	0.108312	0	0.22694	no	35
s__Neisseria_unclassified	0.00713672	0.0462102	29.5455	8.69565	52.381	1.29198	0.0061587	2.70025	no	30
s__Neisseria_elongata	0.00688937	0.0462102	22.7273	0	47.619	0.734225	0	1.53838	no	10
s__Leptotrichia_wadei	0.00688937	0.0462102	22.7273	0	47.619	0.079355	0	0.166268	no	20
s__candidate_division_TM7_single_cell_isolate_TM7c	0.00688937	0.0462102	36.3636	17.3913	57.1429	0.29028	0.000883478	0.607237	no	10
s__Actinomyces_johnsonii	0.00713672	0.0462102	34.0909	13.0435	57.1429	0.158423	0.0187887	0.311356	no	15
s__Neisseria_macacae	0.00688937	0.0462102	22.7273	0	47.619	0.101729	0	0.213146	no	10
s__Actinomyces_georgiae	0.00765545	0.0472086	27.2727	4.34783	52.381	0.0406652	0.0149004	0.0688838	no	5
s__Rothia_mucilaginosa	0.00765545	0.0472086	34.0909	13.0435	57.1429	0.820833	0.00844348	1.71059	no	40
s__Treponema_lecithinolyticum	0.0097475	0.0587117	31.8182	52.1739	9.52381	0.971299	1.84781	0.0113119	yes	40
s__Porphyromonas_gingivalis	0.0107904	0.0635161	61.3636	73.913	47.619	9.15614	15.1098	2.63542	yes	30
s__Actinomyces_odontolyticus	0.0115396	0.066417	38.6364	17.3913	61.9048	0.809566	0.785221	0.83623	no	35
s__Selenomonas_artemidis	0.0150186	0.0748041	20.4545	0	42.8571	0.0330236	0	0.0691924	no	10
s__Fusobacterium_nucleatum	0.0136183	0.0748041	86.3636	86.9565	85.7143	5.13105	6.69213	3.4213	yes	80
s__Prevotella_saccharolytica	0.0150186	0.0748041	20.4545	0	42.8571	0.0215914	0	0.045239	no	15
s__Streptococcus_intermedius	0.0140717	0.0748041	56.8182	34.7826	80.9524	1.2365	0.385513	2.16853	no	55
s__Streptococcus_infantis	0.0150186	0.0748041	20.4545	0	42.8571	0.0113389	0	0.0237576	no	15
s__candidate_division_TM7_single_cell_isolate_TM7b	0.0150186	0.0748041	20.4545	0	42.8571	0.222602	0	0.466403	no	15
s__Cardiobacterium_valvarum	0.0150186	0.0748041	20.4545	0	42.8571	0.0115314	0	0.024161	no	10
s__Eikenella_corrodens	0.0165441	0.0808478	36.3636	17.3913	57.1429	0.275051	0.0816843	0.486833	no	30
s__Streptococcus_parasanguinis	0.0170821	0.0819306	31.8182	13.0435	52.381	0.460183	0.0103617	0.952844	no	25
s__Eubacterium_saphenum	0.0226551	0.106685	31.8182	52.1739	9.52381	0.454321	0.660155	0.228883	yes	30
s__Parvimonas_micra	0.0240892	0.111413	54.5455	69.5652	38.0952	0.144025	0.242276	0.0364171	yes	55
s__Eubacterium_brachy	0.0263877	0.115837	65.9091	78.2609	52.381	0.492562	0.705064	0.259821	yes	75
s__Gemella_morbillorum	0.0263877	0.115837	34.0909	13.0435	57.1429	0.0896068	0.0380361	0.146089	no	25
s__Streptococcus_salivarius	0.0256013	0.115837	27.2727	8.69565	47.619	0.394863	0.0316474	0.79267	no	5
s__Campylobacter_gracilis	0.0297454	0.123997	54.5455	39.1304	71.4286	0.0944389	0.0611039	0.130949	no	40
s__Neisseria_bacilliformis	0.0306401	0.123997	18.1818	0	38.0952	0.26315	0	0.551363	no	5
s__Kingella_oralis	0.0306401	0.123997	18.1818	0	38.0952	0.030533	0	0.0639738	no	5
s__Streptococcus_cristatus	0.0306401	0.123997	18.1818	0	38.0952	0.0397275	0	0.0832386	no	10
s__Lachnoanaerobaculum_saburreum	0.0306401	0.123997	18.1818	0	38.0952	0.0182982	0	0.038339	no	15
s__Streptococcus_mitis_oralis_pneumoniae	0.0315578	0.125746	40.9091	21.7391	61.9048	0.178871	0.0267961	0.345429	no	45
s__Prevotella_dentalis	0.032499	0.127534	36.3636	52.1739	19.0476	0.215004	0.379998	0.0342957	yes	15
s__Treponema_medium	0.0445386	0.172172	47.7273	60.8696	33.3333	0.226714	0.305703	0.140201	yes	35
s__Campylobacter_rectus	0.0457994	0.174442	27.2727	43.4783	9.52381	0.148887	0.26541	0.0212657	yes	35
s__Selenomonas_flueggei	0.0470901	0.176758	20.4545	4.34783	38.0952	0.017732	0.000362174	0.0367562	no	15
s__Parvimonas_unclassified	0.0484112	0.179122	72.7273	86.9565	57.1429	0.971841	1.46384	0.432984	yes	70
s__Prevotella_loescheii	0.0497634	0.181531	20.4545	4.34783	38.0952	0.0273368	0.000901304	0.05629	no	15
s__Neisseria_flavescens	0.0585574	0.207759	15.9091	0	33.3333	0.0450175	0	0.0943224	no	5
s__Neisseria_sp_oral_taxon_014	0.0585574	0.207759	15.9091	0	33.3333	2.33064	0	4.88324	no	5
s__Prevotella_intermedia	0.0651092	0.227882	29.5455	43.4783	14.2857	2.20859	4.07017	0.169702	yes	20
s__Eggerthia_catenaformis	0.0722541	0.249517	20.4545	34.7826	4.7619	0.598123	1.14419	4.71429e-05	yes	15
s__Candidatus_Prevotella_conceptionensis	0.0862949	0.294084	22.7273	8.69565	38.0952	0.185078	0.0152904	0.371036	no	20
s__Leptotrichia_shahii	0.104956	0.319807	13.6364	0	28.5714	0.00594545	0	0.0124571	no	0
s__Streptococcus_mutans	0.0976141	0.319807	18.1818	4.34783	33.3333	0.249773	0.0274409	0.493279	no	5
s__Corynebacterium_durum	0.104956	0.319807	13.6364	0	28.5714	0.276558	0	0.579455	no	10
s__Veillonella_atypica	0.0976141	0.319807	18.1818	4.34783	33.3333	0.0251318	0.00516304	0.0470024	no	0
s__Leptotrichia_hofstadii	0.104956	0.319807	13.6364	0	28.5714	0.0240207	0	0.050329	no	10
s__Selenomonas_infelix	0.102462	0.319807	25	13.0435	38.0952	0.0193934	0.000487826	0.0400995	no	15
s__Porphyromonas_catoniae	0.104956	0.319807	13.6364	0	28.5714	0.00610591	0	0.0127933	no	5
s__Neisseria_meningitidis	0.104956	0.319807	13.6364	0	28.5714	0.0225009	0	0.0471448	no	0
s__Capnocytophaga_sp_oral_taxon_329	0.104956	0.319807	13.6364	0	28.5714	0.347005	0	0.727057	no	0
s__Bacteroidetes_bacterium_oral_taxon_272	0.11009	0.331549	22.7273	34.7826	9.52381	0.187692	0.356857	0.00241571	yes	30
s__Atopobium_parvulum	0.11273	0.335598	27.2727	13.0435	42.8571	0.186511	0.0233252	0.365239	no	30
s__Treponema_vincentii	0.151769	0.446683	40.9091	52.1739	28.5714	0.0750809	0.100649	0.0470776	yes	25
s__Propionibacterium_acnes	0.162093	0.466468	47.7273	34.7826	61.9048	0.190559	0.0934922	0.29687	no	20
s__Prevotella_baroniae	0.162093	0.466468	25	34.7826	14.2857	0.143843	0.263463	0.0128305	yes	15
s__Gemella_unclassified	0.176672	0.492023	11.3636	0	23.8095	0.0165977	0	0.0347762	no	15
s__Streptococcus_australis	0.176672	0.492023	11.3636	0	23.8095	0.00922977	0	0.0193386	no	5
s__Kingella_denitrificans	0.176672	0.492023	11.3636	0	23.8095	0.307733	0	0.644774	no	5
s__Prevotella_salivae	0.184318	0.507856	20.4545	8.69565	33.3333	0.00916955	0.00584739	0.0128081	no	15
s__Johnsonella_ignava	0.217357	0.592582	11.3636	21.7391	0	0.0767827	0.146889	0	yes	15
s__Alloprevotella_tannerae	0.221768	0.598313	40.9091	52.1739	28.5714	1.21732	1.61974	0.776562	yes	50
s__Megasphaera_micronuciformis	0.230784	0.616216	18.1818	8.69565	28.5714	0.0316975	0.00432609	0.0616757	no	5
s__Leptotrichia_buccalis	0.24479	0.627729	13.6364	4.34783	23.8095	0.0154089	3.73913e-05	0.0322443	no	0
s__Bulleidia_extructa	0.24479	0.627729	25	34.7826	14.2857	0.310584	0.459156	0.147863	yes	15
s__Aggregatibacter_unclassified	0.24479	0.627729	13.6364	4.34783	23.8095	0.0317173	0.000176957	0.0662614	no	5
s__Actinomyces_cardiffensis	0.24479	0.627729	20.4545	30.4348	9.52381	0.18006	0.203843	0.154012	yes	15
s__Gemella_haemolysans	0.274567	0.64122	13.6364	4.34783	23.8095	0.0408036	0.00545217	0.0795219	no	35
s__Prevotella_maculosa	0.269439	0.64122	36.3636	26.087	47.619	0.112944	0.056433	0.174837	no	20
s__Neisseria_subflava	0.27976	0.64122	9.09091	0	19.0476	0.00174636	0	0.00365905	no	0
s__Prevotella_oulorum	0.254453	0.64122	34.0909	26.087	42.8571	0.117385	0.0253978	0.218132	no	5
s__Campylobacter_concisus	0.27976	0.64122	9.09091	0	19.0476	0.00304636	0	0.00638286	no	5
s__Porphyromonas_sp_oral_taxon_279	0.27976	0.64122	9.09091	0	19.0476	0.0716845	0	0.150196	no	0
s__Campylobacter_showae	0.259383	0.64122	27.2727	17.3913	38.0952	0.0160589	0.0111717	0.0214114	no	35
s__Kingella_unclassified	0.27976	0.64122	9.09091	0	19.0476	0.011193	0	0.0234519	no	5
s__Anaeroglobus_geminatus	0.269439	0.64122	36.3636	43.4783	28.5714	0.915752	0.87208	0.963583	no	25
s__Oribacterium_sinus	0.27976	0.64122	9.09091	0	19.0476	0.00617909	0	0.0129467	no	0
s__Atopobium_rimae	0.274567	0.64122	43.1818	52.1739	33.3333	0.870201	1.22092	0.486086	yes	45
s__Streptococcus_tigurinus	0.269439	0.64122	18.1818	8.69565	28.5714	0.0587859	0.0333391	0.0866562	no	25
s__Dialister_invisus	0.28502	0.641915	47.7273	56.5217	38.0952	0.605437	0.908097	0.273951	yes	50
s__Catonella_morbi	0.28502	0.641915	38.6364	47.8261	28.5714	0.0748452	0.0705265	0.0795752	no	35
s__Bacteroidetes_oral_taxon_274	0.290347	0.648274	54.5455	52.1739	57.1429	2.23466	3.31522	1.05118	yes	45
s__Prevotella_oralis	0.29574	0.649124	22.7273	30.4348	14.2857	0.223485	0.409297	0.0199757	yes	10
s__Prevotella_pleuritidis	0.29574	0.649124	31.8182	39.1304	23.8095	1.84232	2.96452	0.613247	yes	30
s__Streptococcus_constellatus	0.3295	0.717147	22.7273	30.4348	14.2857	0.0368532	0.0617522	0.00958286	yes	35
s__Stomatobaculum_longum	0.341287	0.736612	20.4545	13.0435	28.5714	0.0560125	0.00599913	0.110789	no	15
s__Mogibacterium_sp_CM50	0.359468	0.769439	27.2727	34.7826	19.0476	0.994276	1.18037	0.790462	yes	20
s__Centipeda_periodontii	0.378245	0.802996	15.9091	8.69565	23.8095	0.131206	0.000436957	0.27443	no	15
s__Veillonella_dispar	0.391093	0.823521	11.3636	4.34783	19.0476	0.00149341	0.00033913	0.00275762	no	0
s__Prevotella_pallens	0.41757	0.831929	6.81818	0	14.2857	0.0231709	0	0.0485486	no	10
s__Actinomyces_graevenitzii	0.41757	0.831929	6.81818	0	14.2857	0.00029	0	0.000607619	no	0
s__Streptococcus_oligofermentans	0.41757	0.831929	6.81818	0	14.2857	7.75e-05	0	0.000162381	no	5
s__Lachnospiraceae_bacterium_ICM7	0.41757	0.831929	6.81818	0	14.2857	0.000595	0	0.00124667	no	0
s__Actinobacillus_unclassified	0.41757	0.831929	6.81818	0	14.2857	0.00584114	0	0.0122386	no	0
s__Gemella_sanguinis	0.404202	0.831929	11.3636	4.34783	19.0476	0.0255068	0.00264478	0.0505462	no	0
s__Campylobacter_curvus	0.41757	0.831929	6.81818	0	14.2857	0.00723591	0	0.015161	no	15
s__Alloprevotella_rava	0.431196	0.852517	15.9091	21.7391	9.52381	0.0252134	0.04572	0.00275381	yes	5
s__Selenomonas_sputigena	0.777972	0.876167	40.9091	43.4783	38.0952	0.0575718	0.024087	0.0942457	no	40
s__Aggregatibacter_actinomycetemcomitans	0.786995	0.876167	2.27273	0	4.7619	0.00522477	0	0.0109471	no	15
s__Selenomonas_sp_CM52	0.588901	0.876167	4.54545	0	9.52381	0.0306709	0	0.0642629	no	5
s__Aggregatibacter_segnis	0.786995	0.876167	2.27273	0	4.7619	7.22727e-05	0	0.000151429	no	0
s__Haemophilus_haemolyticus	0.751086	0.876167	6.81818	4.34783	9.52381	0.00344636	0.000176522	0.00702762	no	0
s__Haemophilus_influenzae	0.786995	0.876167	2.27273	0	4.7619	0.00144386	0	0.00302524	no	0
s__Haemophilus_parahaemolyticus	0.786995	0.876167	2.27273	0	4.7619	9.95455e-05	0	0.000208571	no	0
s__Haemophilus_paraphrohaemolyticus	0.786995	0.876167	2.27273	0	4.7619	0.00392841	0	0.00823095	no	0
s__Acinetobacter_johnsonii	0.786995	0.876167	2.27273	0	4.7619	0.00543432	0	0.0113862	no	15
s__Megasphaera_unclassified	0.646816	0.876167	18.1818	21.7391	14.2857	0.0558159	0.049997	0.062189	no	5
s__Acinetobacter_junii	0.786995	0.876167	2.27273	0	4.7619	0.0122216	0	0.0256071	no	0
s__Acinetobacter_lwoffii	0.786995	0.876167	2.27273	0	4.7619	0.000293182	0	0.000614286	no	5
s__Pseudomonas_unclassified	0.786995	0.876167	6.81818	4.34783	9.52381	0.00449295	0.00616174	0.00266524	yes	5
s__Dialister_micraerophilus	0.805127	0.876167	2.27273	4.34783	0	0.00625818	0.0119722	0	yes	0
s__Aggregatibacter_sp_oral_taxon_458	0.786995	0.876167	2.27273	0	4.7619	0.0102166	0	0.0214062	no	0
s__Halomonas_unclassified	0.786995	0.876167	2.27273	0	4.7619	0.00427182	0	0.00895048	no	0
s__Comamonas_unclassified	0.786995	0.876167	2.27273	0	4.7619	0.00222841	0	0.00466905	no	0
s__Shewanella_frigidimarina	0.805127	0.876167	2.27273	4.34783	0	0.0012825	0.00245348	0	yes	0
s__Delftia_unclassified	0.786995	0.876167	2.27273	0	4.7619	0.000354773	0	0.000743333	no	0
s__Massilia_unclassified	0.786995	0.876167	2.27273	0	4.7619	0.000416364	0	0.000872381	no	0
s__Sphingopyxis_unclassified	0.786995	0.876167	2.27273	0	4.7619	6.20455e-05	0	0.00013	no	0
s__Brevundimonas_diminuta	0.786995	0.876167	2.27273	0	4.7619	0.000161136	0	0.000337619	no	0
s__Kingella_kingae	0.786995	0.876167	2.27273	0	4.7619	0.00114273	0	0.00239429	no	0
s__Neisseria_cinerea	0.786995	0.876167	2.27273	0	4.7619	0.00994977	0	0.0208471	no	0
s__Neisseria_polysaccharea	0.786995	0.876167	2.27273	0	4.7619	4.56818e-05	0	9.57143e-05	no	0
s__Leptotrichia_goodfellowii	0.588901	0.876167	4.54545	0	9.52381	0.000281364	0	0.000589524	no	0
s__Neisseria_sp_GT4A_CT1	0.786995	0.876167	2.27273	0	4.7619	0.20357	0	0.426527	no	0
s__Neisseria_sp_oral_taxon_020	0.786995	0.876167	2.27273	0	4.7619	0.0299809	0	0.0628171	no	0
s__Bilophila_unclassified	0.805127	0.876167	2.27273	4.34783	0	0.0192498	0.0368257	0	yes	10
s__Bilophila_wadsworthia	0.805127	0.876167	2.27273	4.34783	0	0.00250932	0.00480043	0	yes	5
s__Fusobacterium_periodonticum	0.580827	0.876167	9.09091	4.34783	14.2857	0.00243614	0.00115522	0.00383905	no	0
s__Desulfovibrio_desulfuricans	0.805127	0.876167	2.27273	4.34783	0	0.000487273	0.000932174	0	yes	0
s__Campylobacter_ureolyticus	0.805127	0.876167	2.27273	4.34783	0	0.00508159	0.0097213	0	yes	0
s__Shewanella_baltica	0.786995	0.876167	2.27273	0	4.7619	0.000338182	0	0.000708571	no	0
s__Veillonella_sp_6_1_27	0.786995	0.876167	2.27273	0	4.7619	0.0823736	0	0.172592	no	0
s__Escherichia_coli	0.805127	0.876167	2.27273	4.34783	0	0.000901136	0.00172391	0	yes	5
s__Shewanella_unclassified	0.805127	0.876167	2.27273	4.34783	0	0.00311182	0.00595304	0	yes	0
s__Methanobrevibacter_unclassified	0.805127	0.876167	2.27273	4.34783	0	0.000590227	0.00112913	0	yes	0
s__Eubacterium_biforme	0.805127	0.876167	2.27273	4.34783	0	0.0040775	0.00780043	0	yes	0
s__Slackia_exigua	0.495612	0.876167	22.7273	17.3913	28.5714	0.058422	0.0486943	0.0690762	no	20
s__Bacteroides_dorei	0.805127	0.876167	2.27273	4.34783	0	0.00347023	0.0066387	0	yes	0
s__Bacteroides_thetaiotaomicron	0.621705	0.876167	4.54545	8.69565	0	0.00129977	0.00248652	0	yes	0
s__Bacteroides_uniformis	0.805127	0.876167	2.27273	4.34783	0	0.00768795	0.0147074	0	yes	0
s__Bacteroides_vulgatus	0.805127	0.876167	2.27273	4.34783	0	0.0034775	0.00665261	0	yes	0
s__Bacteroidales_bacterium_ph8	0.805127	0.876167	2.27273	4.34783	0	0.000102273	0.000195652	0	yes	0
s__Porphyromonas_asaccharolytica	0.805127	0.876167	2.27273	4.34783	0	0.00011	0.000210435	0	yes	10
s__Olsenella_unclassified	0.786995	0.876167	15.9091	17.3913	14.2857	0.034255	0.0635061	0.0022181	yes	15
s__Porphyromonas_sp_oral_taxon_278	0.786995	0.876167	2.27273	0	4.7619	0.00498364	0	0.0104419	no	0
s__Alloprevotella_unclassified	0.733325	0.876167	25	26.087	23.8095	0.37326	0.681613	0.03554	yes	30
s__Prevotella_buccae	0.597027	0.876167	18.1818	21.7391	14.2857	0.0520111	0.0843635	0.0165776	yes	25
s__Prevotella_copri	0.805127	0.876167	2.27273	4.34783	0	0.00243864	0.00466522	0	yes	0
s__Prevotella_denticola	0.715707	0.876167	25	21.7391	28.5714	0.869707	0.818091	0.92624	no	15
s__Prevotella_histicola	0.588901	0.876167	4.54545	0	9.52381	0.0173961	0	0.036449	no	10
s__Prevotella_melaninogenica	0.503073	0.876167	36.3636	30.4348	42.8571	0.111756	0.115417	0.107747	yes	25
s__Prevotella_multiformis	0.805127	0.876167	2.27273	4.34783	0	0.00365841	0.0069987	0	yes	0
s__Porphyromonas_uenonis	0.805127	0.876167	2.27273	4.34783	0	0.000823636	0.00157565	0	yes	5
s__Prevotella_nanceiensis	0.588901	0.876167	4.54545	0	9.52381	0.00138477	0	0.00290143	no	0
s__Olsenella_uli	0.503073	0.876167	38.6364	43.4783	33.3333	0.404979	0.1806	0.650728	no	30
s__Cryptobacterium_curtum	0.663785	0.876167	9.09091	13.0435	4.7619	0.0696468	0.0534396	0.0873976	no	5
s__Actinobaculum_sp_oral_taxon_183	0.588901	0.876167	4.54545	0	9.52381	0.857644	0	1.79697	no	5
s__Actinomyces_sp_oral_taxon_170	0.786995	0.876167	2.27273	0	4.7619	0.0568791	0	0.119175	no	0
s__Actinomyces_sp_oral_taxon_171	0.786995	0.876167	2.27273	0	4.7619	0.0593255	0	0.124301	no	0
s__Actinomyces_sp_oral_taxon_180	0.580827	0.876167	9.09091	4.34783	14.2857	0.471993	0.32822	0.629458	no	10
s__Actinomyces_sp_oral_taxon_448	0.588901	0.876167	4.54545	0	9.52381	2.17321	0	4.55339	no	0
s__Actinomyces_turicensis	0.805127	0.876167	2.27273	4.34783	0	0.0753318	0.144113	0	yes	5
s__Mobiluncus_curtisii	0.805127	0.876167	2.27273	4.34783	0	0.000162273	0.000310435	0	yes	0
s__Olsenella_profusa	0.805127	0.876167	2.27273	4.34783	0	0.0130684	0.0250004	0	yes	0
s__Rothia_unclassified	0.588901	0.876167	13.6364	17.3913	9.52381	0.013478	0.0256787	0.000115238	yes	20
s__Bifidobacterium_breve	0.786995	0.876167	2.27273	0	4.7619	0.000674773	0	0.00141381	no	0
s__Bifidobacterium_dentium	0.473586	0.876167	27.2727	30.4348	23.8095	0.456821	0.862558	0.0124429	yes	10
s__Bifidobacterium_longum	0.588901	0.876167	4.54545	0	9.52381	0.0420843	0	0.0881767	no	15
s__Gardnerella_vaginalis	0.621705	0.876167	4.54545	8.69565	0	0.0101666	0.0194491	0	yes	0
s__Parascardovia_denticolens	0.786995	0.876167	2.27273	0	4.7619	0.00462614	0	0.00969286	no	5
s__Scardovia_wiggsiae	0.549059	0.876167	27.2727	21.7391	33.3333	0.68155	0.750011	0.606569	yes	20
s__Atopobium_sp_oral_taxon_199	0.503073	0.876167	11.3636	17.3913	4.7619	0.713487	0.809913	0.607876	yes	5
s__Alloscardovia_omnicolens	0.588901	0.876167	4.54545	0	9.52381	0.011267	0	0.0236071	no	10
s__Prevotella_nigrescens	0.805127	0.876167	50	47.8261	52.381	1.16775	1.13241	1.20645	no	55
s__Pyramidobacter_piscolens	0.630029	0.876167	9.09091	13.0435	4.7619	0.0143545	0.0267722	0.000754286	yes	0
s__Streptococcus_vestibularis	0.751086	0.876167	6.81818	4.34783	9.52381	0.984697	0.00685174	2.05567	no	5
s__Eubacteriaceae_bacterium_OBRC8	0.805127	0.876167	2.27273	4.34783	0	0.000144091	0.000275652	0	yes	0
s__Peptoniphilus_lacrimalis	0.805127	0.876167	2.27273	4.34783	0	0.01508	0.0288487	0	yes	5
s__Dorea_longicatena	0.805127	0.876167	2.27273	4.34783	0	0.00186545	0.0035687	0	yes	0
s__Parvimonas_sp_oral_taxon_110	0.805127	0.876167	2.27273	4.34783	0	0.0104214	0.0199365	0	yes	0
s__Dorea_unclassified	0.805127	0.876167	2.27273	4.34783	0	0.00341955	0.00654174	0	yes	0
s__Lachnospiraceae_bacterium_oral_taxon_082	0.588901	0.876167	4.54545	0	9.52381	0.000506818	0	0.0010619	no	5
s__Jonquetella_unclassified	0.805127	0.876167	2.27273	4.34783	0	0.0563661	0.107831	0	yes	5
s__Streptococcus_thermophilus	0.805127	0.876167	2.27273	4.34783	0	0.000102273	0.000195652	0	yes	0
s__Lachnospiraceae_oral_taxon_107	0.786995	0.876167	2.27273	0	4.7619	0.00051	0	0.00106857	no	0
s__Streptococcus_sp_GMD5S	0.786995	0.876167	2.27273	0	4.7619	0.012363	0	0.0259033	no	0
s__Streptococcus_sp_2_1_36FAA	0.786995	0.876167	2.27273	0	4.7619	0.0100643	0	0.0210871	no	0
s__Streptococcus_sobrinus	0.588901	0.876167	4.54545	0	9.52381	0.0251534	0	0.0527024	no	0
s__Eubacterium_hallii	0.805127	0.876167	2.27273	4.34783	0	0.00598795	0.0114552	0	yes	0
s__Streptococcus_massiliensis	0.786995	0.876167	2.27273	0	4.7619	0.00572977	0	0.0120052	no	0
s__Streptococcus_peroris	0.786995	0.876167	2.27273	0	4.7619	0.000196591	0	0.000411905	no	0
s__Lactobacillus_casei_paracasei	0.805127	0.876167	2.27273	4.34783	0	0.000165227	0.000316087	0	yes	5
s__Subdoligranulum_unclassified	0.621705	0.876167	13.6364	17.3913	9.52381	0.0562316	0.105417	0.0023619	yes	15
s__Ruminococcus_bromii	0.805127	0.876167	2.27273	4.34783	0	0.0185539	0.0354943	0	yes	0
s__Alistipes_putredinis	0.805127	0.876167	2.27273	4.34783	0	0.0295066	0.0564474	0	yes	0
s__Faecalibacterium_prausnitzii	0.805127	0.876167	2.27273	4.34783	0	0.0159555	0.0305235	0	yes	0
s__Alistipes_unclassified	0.786995	0.876167	2.27273	0	4.7619	0.000130455	0	0.000273333	no	0
s__Eubacterium_yurii	0.459207	0.876167	27.2727	30.4348	23.8095	0.0540998	0.100435	0.00335143	yes	25
s__Riemerella_unclassified	0.588901	0.876167	4.54545	0	9.52381	0.000489318	0	0.00102524	no	5
s__Gemella_bergeri	0.805127	0.876167	2.27273	4.34783	0	9.54545e-06	1.82609e-05	0	yes	0
s__Granulicatella_elegans	0.786995	0.876167	2.27273	0	4.7619	0.00390045	0	0.00817238	no	5
s__Roseburia_unclassified	0.805127	0.876167	2.27273	4.34783	0	0.00752977	0.0144048	0	yes	0
s__Capnocytophaga_sp_oral_taxon_332	0.786995	0.876167	2.27273	0	4.7619	0.00188659	0	0.00395286	no	0
s__Ruminococcus_torques	0.805127	0.876167	2.27273	4.34783	0	0.00748341	0.0143161	0	yes	0
s__Escherichia_unclassified	0.823364	0.881203	15.9091	17.3913	14.2857	0.0291382	0.0504474	0.00579952	yes	20
s__Oribacterium_sp_oral_taxon_078	0.823364	0.881203	34.0909	34.7826	33.3333	0.0961298	0.132537	0.0562552	yes	20
s__Shuttleworthia_satelles	0.823364	0.881203	15.9091	17.3913	14.2857	0.0414023	0.0515791	0.0302562	yes	5
s__Scardovia_unclassified	0.823364	0.881203	6.81818	8.69565	4.7619	0.00498409	0.00614348	0.00371429	yes	10
s__Prevotella_marshii	0.841697	0.89344	6.81818	8.69565	4.7619	0.0140405	0.0140339	0.0140476	no	10
s__Granulicatella_unclassified	0.841697	0.89344	6.81818	8.69565	4.7619	0.00235636	0.00138783	0.00341714	no	20
s__Eubacterium_infirmum	0.878611	0.917582	25	26.087	23.8095	0.0703748	0.10763	0.0295719	yes	25
s__Slackia_unclassified	0.878611	0.917582	40.9091	39.1304	42.8571	0.262751	0.31993	0.200128	yes	35
s__Actinomyces_timonensis	0.878611	0.917582	11.3636	13.0435	9.52381	0.0134818	0.00934652	0.018011	no	10
s__Aggregatibacter_aphrophilus	0.878611	0.917582	20.4545	21.7391	19.0476	0.219375	0.29583	0.135638	yes	20
s__Prevotella_oris	0.915792	0.94876	61.3636	56.5217	66.6667	1.13322	1.24761	1.00794	yes	70
s__Solobacterium_moorei	0.915792	0.94876	38.6364	39.1304	38.0952	0.156835	0.142337	0.172714	no	40
s__Prevotella_micans	0.925119	0.954605	9.09091	8.69565	9.52381	0.0173009	0.00167217	0.0344181	no	15
s__Prevotella_veroralis	0.943803	0.97002	9.09091	8.69565	9.52381	0.00850273	0.00323783	0.014269	no	0
s__Streptococcus_anginosus	0.953157	0.97192	43.1818	43.4783	42.8571	0.411133	0.420353	0.401034	yes	50
s__Peptostreptococcus_stomatis	0.953157	0.97192	13.6364	13.0435	14.2857	0.0233584	0.0262187	0.0202257	yes	10
s__Micrococcus_luteus	0.971884	0.987129	4.54545	4.34783	4.7619	0.00119205	0.000703478	0.00172714	no	5
s__Prevotella_bivia	0.990626	0.990626	4.54545	4.34783	4.7619	0.0274695	0.0525335	1.85714e-05	yes	5
s__Prevotella_disiens	0.990626	0.990626	4.54545	4.34783	4.7619	0.0705316	0.134574	0.000389524	yes	0
s__Alistipes_onderdonkii	0.990626	0.990626	4.54545	4.34783	4.7619	0.00145886	0.00253696	0.000278095	yes	0
s__Jonquetella_anthropi	0.990626	0.990626	4.54545	4.34783	4.7619	0.0577118	0.110197	0.000228095	yes	5
