# Supplementary material for: Strong oral plaque microbiome signatures for dental implant diseases identified by strain-resolution metagenomics
Source: NPJ Biofilms Microbiomes. 2020 Oct 30;6:47. doi: 10.1038/s41522-020-00155-7 (PMC7603341; doi:10.1038/s41522-020-00155-7)
Supplement: Supplementary file 7 — Supplementary Data 6 [file 41522_2020_155_MOESM7_ESM.xlsx]

## Sheet: Sheet1
Feature	P-values	FDR-corrected	Prevalence %	Prevalence Positive Class Perc	Prevalence Negative Class Perc	Mean Abundance	Mean Aundance Positive Class	Mean Abundance Negative Class	Typical Peri-Implantitis Bug	count
UniRef90_F2UWV2:NO_NAME	1.53621e-05	0.00230961	36.3636	0	76.1905	4.31808e-06	0	9.04741e-06	no	0
UniRef90_J3ABF2:NO_NAME	5.0518e-05	0.00230961	34.0909	0	71.4286	3.62438e-06	0	7.59394e-06	no	1
UniRef90_J3ABP5:Queuosine biosynthesis protein QueC-like protein	5.0518e-05	0.00230961	34.0909	0	71.4286	3.27353e-06	0	6.85882e-06	no	2
UniRef90_J3ABV3:Transcriptional regulator, DeoR family	5.0518e-05	0.00230961	34.0909	0	71.4286	4.22588e-06	0	8.85422e-06	no	3
UniRef90_J3ABW7:RNB-like protein	1.53621e-05	0.00230961	36.3636	0	76.1905	2.54705e-06	0	5.33667e-06	no	4
UniRef90_J3ABY8:Transporter, CPA2 family	3.72821e-05	0.00230961	38.6364	4.34783	76.1905	4.74263e-06	1.24017e-07	9.8011e-06	no	5
UniRef90_Q5F856:Elongation factor P	1.53621e-05	0.00230961	36.3636	0	76.1905	1.58683e-05	0	3.32479e-05	no	6
UniRef90_J3AC61:ABC transporter, permease protein (Fragment)	1.53621e-05	0.00230961	36.3636	0	76.1905	2.66484e-06	0	5.58347e-06	no	7
UniRef90_Q5F7G6:CTP synthase	5.0518e-05	0.00230961	34.0909	0	71.4286	1.20384e-05	0	2.52233e-05	no	8
UniRef90_A3CMD1:Phenylalanine--tRNA ligase alpha subunit	1.53621e-05	0.00230961	50	17.3913	85.7143	8.55879e-06	8.50295e-07	1.70014e-05	no	9
UniRef90_Q5F7D8:Histidinol dehydrogenase	5.0518e-05	0.00230961	34.0909	0	71.4286	1.23756e-05	0	2.59298e-05	no	10
UniRef90_J3ABB6:Acetylglutamate kinase (Fragment)	5.0518e-05	0.00230961	34.0909	0	71.4286	3.59518e-06	0	7.53275e-06	no	11
UniRef90_Q5F7C0:2,3-bisphosphoglycerate-dependent phosphoglycerate mutase	5.0518e-05	0.00230961	34.0909	0	71.4286	1.72482e-05	0	3.61391e-05	no	12
UniRef90_J3ACI2:Putative lipoprotein	5.0518e-05	0.00230961	34.0909	0	71.4286	2.92308e-06	0	6.12455e-06	no	13
UniRef90_J3ACJ9:Putative aminobutyraldehyde dehydrogenase	2.73838e-05	0.00230961	38.6364	4.34783	76.1905	2.2479e-06	2.2866e-08	4.68485e-06	no	14
UniRef90_J3ACL3:PF01882 family protein	5.0518e-05	0.00230961	34.0909	0	71.4286	3.53236e-06	0	7.40113e-06	no	15
UniRef90_J3ACQ5:MTA/SAH nucleosidase	2.34269e-05	0.00230961	50	17.3913	85.7143	7.01576e-06	1.16604e-06	1.34226e-05	no	16
UniRef90_F5XA50:Conjugative transposon protein TraO	4.56766e-05	0.00230961	75	95.6522	52.381	0.000108077	0.000162951	4.79764e-05	yes	17
UniRef90_J3ACW0:ABC transporter, ATP-binding protein (Fragment)	5.0518e-05	0.00230961	34.0909	0	71.4286	2.84748e-06	0	5.96615e-06	no	18
UniRef90_J3AD47:tRNA-specific 2-thiouridylase MnmA	8.4811e-06	0.00230961	43.1818	8.69565	80.9524	5.17163e-06	4.04706e-08	1.07915e-05	no	19
UniRef90_J3AD97:Chain length determinant protein	1.53621e-05	0.00230961	36.3636	0	76.1905	4.76358e-06	0	9.98083e-06	no	20
UniRef90_J3ADA2:NO_NAME	5.0518e-05	0.00230961	34.0909	0	71.4286	2.25411e-06	0	4.7229e-06	no	21
UniRef90_J3ADA5:6,7-dimethyl-8-ribityllumazine synthase	1.53621e-05	0.00230961	36.3636	0	76.1905	1.026e-05	0	2.14971e-05	no	22
UniRef90_J3ACG2:Putative lipoprotein	5.0518e-05	0.00230961	34.0909	0	71.4286	3.92069e-06	0	8.21478e-06	no	23
UniRef90_Q5F6Y0:Na(+)-translocating NADH-quinone reductase subunit A	5.0518e-05	0.00230961	34.0909	0	71.4286	1.53922e-05	0	3.22504e-05	no	24
UniRef90_J3AB59:Helicase/secretion neighborhood ATPase	5.0518e-05	0.00230961	34.0909	0	71.4286	3.27627e-06	0	6.86456e-06	no	25
UniRef90_J3AAR5:NO_NAME	5.0518e-05	0.00230961	34.0909	0	71.4286	2.71822e-06	0	5.69532e-06	no	26
UniRef90_A3CMJ2:3-isopropylmalate dehydratase large subunit	2.0018e-05	0.00230961	43.1818	8.69565	80.9524	9.0651e-06	6.37657e-07	1.82952e-05	no	27
UniRef90_I0UWG1:EamA-like transporter family protein	5.15445e-06	0.00230961	45.4545	8.69565	85.7143	8.09534e-06	5.40832e-07	1.63693e-05	no	28
UniRef90_J3A948:Translation initiation factor IF-2, N-terminal domain protein (Fragment)	5.0518e-05	0.00230961	34.0909	0	71.4286	2.64029e-06	0	5.53203e-06	no	29
UniRef90_J3A969:Putative protoporphyrinogen oxidase	5.0518e-05	0.00230961	34.0909	0	71.4286	3.11088e-06	0	6.51803e-06	no	30
UniRef90_Q5F8Z2:Enolase	5.0518e-05	0.00230961	34.0909	0	71.4286	1.11469e-05	0	2.33553e-05	no	31
UniRef90_J3A9A8:Membrane alanyl aminopeptidase-like protein	5.0518e-05	0.00230961	34.0909	0	71.4286	3.27184e-06	0	6.85528e-06	no	32
UniRef90_J3A9B1:Helicase C-terminal domain protein (Fragment)	5.0518e-05	0.00230961	34.0909	0	71.4286	3.92853e-06	0	8.23121e-06	no	33
UniRef90_J3A9C0:Putative transposase IS110 (Fragment)	5.0518e-05	0.00230961	34.0909	0	71.4286	6.41524e-06	0	1.34415e-05	no	34
UniRef90_J3A9F6:NO_NAME	5.0518e-05	0.00230961	38.6364	4.34783	76.1905	4.92159e-06	5.53003e-07	9.70623e-06	no	35
UniRef90_J3A9N1:Lon protease S16 C-terminal proteolytic domain protein	5.0518e-05	0.00230961	34.0909	0	71.4286	3.03508e-06	0	6.35922e-06	no	36
UniRef90_J3AB55:ABC transporter, permease protein	5.0518e-05	0.00230961	34.0909	0	71.4286	4.31381e-06	0	9.03845e-06	no	37
UniRef90_J3A9T7:Isopentenyl-diphosphate delta-isomerase	2.0018e-05	0.00230961	38.6364	4.34783	76.1905	5.08859e-06	5.99522e-09	1.06552e-05	no	38
UniRef90_Q5F8T6:3-isopropylmalate dehydrogenase	2.46811e-05	0.00230961	38.6364	4.34783	76.1905	1.10188e-05	1.08611e-07	2.2968e-05	no	39
UniRef90_J3AA34:PF11611 domain protein	5.0518e-05	0.00230961	34.0909	0	71.4286	1.9989e-06	0	4.18818e-06	no	40
UniRef90_J3AAE2:Octanoyltransferase	5.0518e-05	0.00230961	34.0909	0	71.4286	3.46747e-06	0	7.26517e-06	no	41
UniRef90_A3CMF9:ABC transporter membrane-spanning permease-phosphate transport, putative	3.19709e-05	0.00230961	54.5455	26.087	85.7143	2.27713e-05	1.73599e-06	4.581e-05	no	42
UniRef90_Q5F8T1:3-isopropylmalate dehydratase large subunit	5.0518e-05	0.00230961	34.0909	0	71.4286	1.24772e-05	0	2.61427e-05	no	43
UniRef90_S3K5D2:Penicillin-binding protein 1C	3.03663e-05	0.00230961	54.5455	82.6087	23.8095	8.98235e-06	1.65788e-05	6.62469e-07	yes	44
UniRef90_J3AAH2:L,D-transpeptidase catalytic domain protein	5.0518e-05	0.00230961	34.0909	0	71.4286	2.46849e-06	0	5.17207e-06	no	45
UniRef90_J3AAP7:Na+/H+ antiporter family protein	1.53621e-05	0.00230961	36.3636	0	76.1905	3.4509e-06	0	7.23047e-06	no	46
UniRef90_I0UWL1:Amino acid carrier protein	4.56766e-05	0.00230961	38.6364	4.34783	76.1905	4.7189e-06	3.46493e-07	9.50774e-06	no	47
UniRef90_J3AAQ2:Phosophoadenylyl-sulfate reductase	5.0518e-05	0.00230961	34.0909	0	71.4286	3.16719e-06	0	6.63602e-06	no	48
UniRef90_Q5F8V0:Aspartyl/glutamyl-tRNA(Asn/Gln) amidotransferase subunit B	5.0518e-05	0.00230961	34.0909	0	71.4286	1.10734e-05	0	2.32014e-05	no	49
UniRef90_Q5F6X7:Na(+)-translocating NADH-quinone reductase subunit D	5.0518e-05	0.00230961	34.0909	0	71.4286	2.0182e-05	0	4.22861e-05	no	50
UniRef90_A3CMA4:Glycerate kinase, putative	4.12773e-05	0.00230961	45.4545	13.0435	80.9524	8.44076e-06	6.20715e-07	1.70056e-05	no	51
UniRef90_Q5F6X6:Na(+)-translocating NADH-quinone reductase subunit E	1.53621e-05	0.00230961	36.3636	0	76.1905	1.79442e-05	0	3.75973e-05	no	52
UniRef90_J3F384:DNA-binding helix-turn-helix protein	5.0518e-05	0.00230961	34.0909	0	71.4286	3.35912e-06	0	7.03816e-06	no	53
UniRef90_J3F3M8:Glycine cleavage T-domain protein (Fragment)	1.53621e-05	0.00230961	36.3636	0	76.1905	4.32693e-06	0	9.06594e-06	no	54
UniRef90_J3F3N2:Alpha amylase, catalytic domain protein	1.53621e-05	0.00230961	36.3636	0	76.1905	2.68494e-06	0	5.62559e-06	no	55
UniRef90_A3CM40:Oxidoreductase, pyridine nucleotide-disulfide, class I, putative	2.34269e-05	0.00230961	50	17.3913	85.7143	1.01351e-05	1.19174e-06	1.99301e-05	no	56
UniRef90_A3CM39:Ferredoxin--NADP reductase	2.46811e-05	0.00230961	43.1818	8.69565	80.9524	8.39564e-06	6.061e-07	1.6927e-05	no	57
UniRef90_U7VAD9:Acyltransferase	2.73838e-05	0.00230961	38.6364	4.34783	76.1905	3.02239e-06	1.20753e-07	6.20038e-06	no	58
UniRef90_J3F3R5:MarR family protein	3.19709e-05	0.00230961	50	17.3913	85.7143	1.32791e-05	2.07888e-06	2.5546e-05	no	59
UniRef90_U7VAC3:Diaminopimelate epimerase	5.0518e-05	0.00230961	34.0909	0	71.4286	2.70458e-06	0	5.66674e-06	no	60
UniRef90_J3F3V1:NO_NAME	5.0518e-05	0.00230961	34.0909	0	71.4286	4.57353e-06	0	9.58264e-06	no	61
UniRef90_J3F3V5:Response regulator receiver domain protein	5.15445e-06	0.00230961	45.4545	8.69565	85.7143	8.05865e-06	6.92906e-07	1.61259e-05	no	62
UniRef90_U7VAJ6:Putative nitrite reductase, copper-dependent	2.22335e-05	0.00230961	38.6364	4.34783	76.1905	3.59277e-06	1.65725e-08	7.50956e-06	no	63
UniRef90_Q5F5Y7:4-hydroxy-tetrahydrodipicolinate reductase	5.0518e-05	0.00230961	34.0909	0	71.4286	1.77318e-05	0	3.71524e-05	no	64
UniRef90_J3F450:Uracil-DNA glycosylase family protein	9.45973e-06	0.00230961	43.1818	8.69565	80.9524	5.83073e-06	4.92923e-08	1.21628e-05	no	65
UniRef90_U7V9H9:Methyltransferase domain protein	5.0518e-05	0.00230961	34.0909	0	71.4286	2.00488e-06	0	4.20069e-06	no	66
UniRef90_Q5F5V0:30S ribosomal protein S11	2.22335e-05	0.00230961	38.6364	4.34783	76.1905	2.07768e-05	1.05353e-07	4.34169e-05	no	67
UniRef90_Q5F5U8:Translation initiation factor IF-1	5.0518e-05	0.00230961	34.0909	0	71.4286	2.88333e-05	0	6.04126e-05	no	68
UniRef90_Q5F5U4:30S ribosomal protein S5	5.0518e-05	0.00230961	34.0909	0	71.4286	2.72498e-05	0	5.70948e-05	no	69
UniRef90_Q5F5U2:50S ribosomal protein L6	5.0518e-05	0.00230961	34.0909	0	71.4286	2.30749e-05	0	4.83474e-05	no	70
UniRef90_A3CM09:ATP synthase subunit a	2.0018e-05	0.00230961	40.9091	4.34783	80.9524	4.15567e-06	5.44309e-07	8.11097e-06	no	71
UniRef90_U7V9E4:Uracil-DNA glycosylase family protein	2.73838e-05	0.00230961	38.6364	4.34783	76.1905	2.41427e-06	6.47498e-08	4.98754e-06	no	72
UniRef90_J3F4I3:NO_NAME	4.12773e-05	0.00230961	45.4545	13.0435	80.9524	3.88699e-06	5.52139e-07	7.53944e-06	no	73
UniRef90_J3F4I9:Transporter, major facilitator domain protein	1.53621e-05	0.00230961	36.3636	0	76.1905	3.42117e-06	0	7.16816e-06	no	74
UniRef90_Q5F5W3:Acyl-[acyl-carrier-protein]--UDP-N-acetylglucosamine O-acyltransferase	5.0518e-05	0.00230961	34.0909	0	71.4286	1.88563e-05	0	3.95084e-05	no	75
UniRef90_J3F365:ABC transporter, permease protein	2.22335e-05	0.00230961	38.6364	4.34783	76.1905	4.50878e-06	9.78018e-09	9.43626e-06	no	76
UniRef90_J3F350:2-succinyl-5-enolpyruvyl-6-hydroxy-3-cyclohexene-1-carboxylate synthase	1.53621e-05	0.00230961	36.3636	0	76.1905	2.16282e-06	0	4.53162e-06	no	77
UniRef90_J3F335:CobQ/CobB/MinD/ParA nucleotide binding domain protein	4.35567e-06	0.00230961	38.6364	0	80.9524	4.6678e-06	0	9.78015e-06	no	78
UniRef90_Q5F6X5:Na(+)-translocating NADH-quinone reductase subunit F	5.0518e-05	0.00230961	34.0909	0	71.4286	1.71472e-05	0	3.59274e-05	no	79
UniRef90_J3ADV2:Transcriptional regulator	1.53621e-05	0.00230961	36.3636	0	76.1905	5.19202e-06	0	1.08785e-05	no	80
UniRef90_J3ADZ2:Putative DNA polymerase III, delta' subunit	1.53621e-05	0.00230961	36.3636	0	76.1905	3.35199e-06	0	7.02322e-06	no	81
UniRef90_J3F0R4:Efflux ABC transporter, permease protein	1.53621e-05	0.00230961	36.3636	0	76.1905	4.59923e-06	0	9.63649e-06	no	82
UniRef90_Q5F6W5:Chaperone protein DnaK	5.0518e-05	0.00230961	45.4545	13.0435	80.9524	1.84791e-05	2.78615e-06	3.56665e-05	no	83
UniRef90_J3F126:Transporter, major facilitator family protein	5.0518e-05	0.00230961	34.0909	0	71.4286	3.35939e-06	0	7.03873e-06	no	84
UniRef90_J3F130:PF09594 family protein	5.0518e-05	0.00230961	34.0909	0	71.4286	3.72892e-06	0	7.81299e-06	no	85
UniRef90_J3F172:Putative phosphatase YfbT	5.0518e-05	0.00230961	34.0909	0	71.4286	3.06905e-06	0	6.43039e-06	no	86
UniRef90_Q5F6L9:UDP-N-acetylmuramate--L-alanine ligase	5.0518e-05	0.00230961	34.0909	0	71.4286	1.28153e-05	0	2.68511e-05	no	87
UniRef90_A3CM84:Cof family protein, putative	1.30851e-05	0.00230961	47.7273	13.0435	85.7143	1.10292e-05	1.11573e-06	2.18868e-05	no	88
UniRef90_A3CM83:MurM, putative	3.72821e-05	0.00230961	47.7273	17.3913	80.9524	9.45822e-06	5.46268e-07	1.92189e-05	no	89
UniRef90_J3F1X6:PGAP1-like domain protein	1.53621e-05	0.00230961	36.3636	0	76.1905	2.77012e-06	0	5.80407e-06	no	90
UniRef90_A3CM76:O-acetylhomoserine sulfhydrylase, putative	8.4811e-06	0.00230961	47.7273	13.0435	85.7143	9.3944e-06	7.89013e-07	1.88193e-05	no	91
UniRef90_Q5F685:50S ribosomal protein L27	5.0518e-05	0.00230961	34.0909	0	71.4286	2.14365e-05	0	4.49147e-05	no	92
UniRef90_J3F272:DNA primase	5.0518e-05	0.00230961	34.0909	0	71.4286	2.93667e-06	0	6.15302e-06	no	93
UniRef90_F5VVT3:Cof-like hydrolase	5.0518e-05	0.00230961	34.0909	0	71.4286	1.84939e-06	0	3.87492e-06	no	94
UniRef90_J3F2G4:VTC domain protein	5.0518e-05	0.00230961	34.0909	0	71.4286	3.16994e-06	0	6.64178e-06	no	95
UniRef90_J3F2I5:NO_NAME	5.0518e-05	0.00230961	34.0909	0	71.4286	2.97948e-06	0	6.24272e-06	no	96
UniRef90_J3F2K1:Peptidoglycan-binding domain protein	5.0518e-05	0.00230961	34.0909	0	71.4286	3.26494e-06	0	6.84082e-06	no	97
UniRef90_Q5F625:NADH-quinone oxidoreductase subunit K	1.53621e-05	0.00230961	36.3636	0	76.1905	2.21867e-05	0	4.64864e-05	no	98
UniRef90_Q5F623:NADH-quinone oxidoreductase subunit I	6.80626e-06	0.00230961	40.9091	4.34783	80.9524	1.90103e-05	6.92717e-08	3.97552e-05	no	99
UniRef90_Q5F618:NADH-quinone oxidoreductase subunit D	6.09244e-06	0.00230961	40.9091	4.34783	80.9524	2.35116e-05	2.26352e-08	4.92376e-05	no	100
UniRef90_J3F320:Putative ATP synthase F1, gamma subunit	1.53621e-05	0.00230961	36.3636	0	76.1905	3.92298e-06	0	8.21958e-06	no	101
UniRef90_Q5F911:Dual-specificity RNA methyltransferase RlmN	5.0518e-05	0.00230961	34.0909	0	71.4286	1.04945e-05	0	2.19886e-05	no	102
UniRef90_J3F4J8:Pantothenate synthetase	5.0518e-05	0.00230961	34.0909	0	71.4286	2.06999e-06	0	4.33712e-06	no	103
UniRef90_A3CMJ8:ABC-type choline transporter, membrane-spanning permease, putative	1.45641e-05	0.00230961	40.9091	4.34783	80.9524	7.3013e-06	3.71815e-07	1.48907e-05	no	104
UniRef90_J3A8T8:NO_NAME	1.53621e-05	0.00230961	36.3636	0	76.1905	4.95896e-06	0	1.03902e-05	no	105
UniRef90_F9EZS7:NCS2 family	5.0518e-05	0.00230961	34.0909	0	71.4286	1.84667e-05	0	3.86921e-05	no	106
UniRef90_F9EYV9:Para-aminobenzoate synthase	2.0018e-05	0.00230961	38.6364	4.34783	76.1905	1.45024e-05	1.47609e-08	3.03697e-05	no	107
UniRef90_J1PDS5:Phosphoenolpyruvate-protein phosphotransferase	1.70848e-05	0.00230961	59.0909	34.7826	85.7143	1.88371e-05	1.34927e-06	3.79903e-05	no	108
UniRef90_F9EV68:NO_NAME	5.0518e-05	0.00230961	34.0909	0	71.4286	8.11787e-06	0	1.70089e-05	no	109
UniRef90_J2ZLU2:Putative trehalose operon repressor	2.0018e-05	0.00230961	40.9091	4.34783	80.9524	5.11172e-06	6.69631e-07	9.97687e-06	no	110
UniRef90_J2ZM18:Chloride transporter, ClC family (Fragment)	5.0518e-05	0.00230961	34.0909	0	71.4286	2.25162e-06	0	4.71768e-06	no	111
UniRef90_A3CMW4:Lipid/multidrug/protein-type ABC exporter, ATP binding/membrane-spanning protein, putative	3.36559e-05	0.00230961	43.1818	8.69565	80.9524	6.67151e-06	1.09041e-06	1.27841e-05	no	112
UniRef90_J2ZM60:Chloride transporter, ClC family	1.53621e-05	0.00230961	36.3636	0	76.1905	3.61336e-06	0	7.57086e-06	no	113
UniRef90_J2ZMU4:NO_NAME	5.0518e-05	0.00230961	34.0909	0	71.4286	3.17605e-06	0	6.65458e-06	no	114
UniRef90_J2ZMU9:Chlorite O(2)-lyase	3.67628e-06	0.00230961	45.4545	8.69565	85.7143	1.336e-05	8.46403e-07	2.70653e-05	no	115
UniRef90_J1HL35:Integrase core domain protein	4.56766e-05	0.00230961	56.8182	30.4348	85.7143	3.82031e-05	1.61765e-06	7.82729e-05	no	116
UniRef90_S3K2Y8:L-ribulose-5-phosphate 4-epimerase	2.0018e-05	0.00230961	47.7273	78.2609	14.2857	7.32562e-06	1.39533e-05	6.66931e-08	yes	117
UniRef90_A3CMU5:ABC-type transporter (Antibiotic resistance protein), ATPase component, putative	2.73838e-05	0.00230961	45.4545	13.0435	80.9524	6.80346e-06	5.17177e-07	1.36884e-05	no	118
UniRef90_A3CMU4:CCA-adding enzyme	5.0518e-05	0.00230961	38.6364	4.34783	76.1905	6.81096e-06	4.36572e-07	1.37924e-05	no	119
UniRef90_J2ZN59:Transcriptional regulator, MerR family	3.03663e-05	0.00230961	43.1818	8.69565	80.9524	9.63947e-06	9.63143e-07	1.91421e-05	no	120
UniRef90_D4DTZ6:Imidazole glycerol phosphate synthase subunit HisF	5.0518e-05	0.00230961	34.0909	0	71.4286	1.35236e-05	0	2.83353e-05	no	121
UniRef90_J2ZNI4:Putative prolyl aminopeptidase	5.0518e-05	0.00230961	34.0909	0	71.4286	3.24888e-06	0	6.80717e-06	no	122
UniRef90_J2ZNP0:Flavin reductase	7.59969e-06	0.00230961	40.9091	4.34783	80.9524	9.53006e-06	1.40938e-07	1.98134e-05	no	123
UniRef90_C0M8R8:2,3-bisphosphoglycerate-dependent phosphoglycerate mutase	3.36559e-05	0.00230961	63.6364	39.1304	90.4762	3.14648e-05	6.26355e-06	5.90661e-05	no	124
UniRef90_C0MAH5:Queuine tRNA-ribosyltransferase	4.56766e-05	0.00230961	61.3636	34.7826	90.4762	3.34299e-05	6.95049e-06	6.24312e-05	no	125
UniRef90_C0MC15:Peptide chain release factor 1	2.46811e-05	0.00230961	61.3636	34.7826	90.4762	1.52419e-05	1.83718e-06	2.99232e-05	no	126
UniRef90_A3CMT4:NO_NAME	2.22335e-05	0.00230961	43.1818	8.69565	80.9524	8.35039e-06	5.56591e-07	1.68865e-05	no	127
UniRef90_S3K2Z2:Glutamate--tRNA ligase	1.05457e-05	0.00230961	52.2727	82.6087	19.0476	6.54624e-06	1.22935e-05	2.51648e-07	yes	128
UniRef90_A3CMT3:Coproporphyrinogen III oxidase, putative	2.22335e-05	0.00230961	43.1818	8.69565	80.9524	8.61938e-06	5.73771e-07	1.74312e-05	no	129
UniRef90_S3JZJ8:Site-determining protein	4.80395e-05	0.00230961	50	78.2609	19.0476	7.26136e-06	1.35861e-05	3.34222e-07	yes	130
UniRef90_F9PHI0:Long-chain-fatty-acid--CoA ligase	2.10981e-05	0.00230961	50	17.3913	85.7143	5.62722e-06	9.71258e-07	1.07266e-05	no	131
UniRef90_F9PM26:M18 family aminopeptidase	5.0518e-05	0.00230961	47.7273	13.0435	85.7143	2.86562e-06	1.03403e-06	4.87165e-06	no	132
UniRef90_A3CN29:Carbamoylphosphate synthase large subunit / biotin carboxylase, putative	2.73838e-05	0.00230961	45.4545	13.0435	80.9524	7.00988e-06	4.5809e-07	1.41857e-05	no	133
UniRef90_D4M749:L-alanine-DL-glutamate epimerase and related enzymes of enolase superfamily	5.45059e-06	0.00230961	45.4545	82.6087	4.7619	8.28751e-06	1.58019e-05	5.74746e-08	yes	134
UniRef90_F9PLW5:ABC transporter, quaternary amine uptake transporter family, substrate-binding protein	1.80138e-05	0.00230961	43.1818	8.69565	80.9524	1.04645e-05	8.03962e-07	2.1045e-05	no	135
UniRef90_F9PLM1:YcaO-like protein	2.73838e-05	0.00230961	52.2727	21.7391	85.7143	1.08802e-05	1.73146e-06	2.09003e-05	no	136
UniRef90_F9PLF7:Transcriptional regulator, PadR family	2.22335e-05	0.00230961	38.6364	4.34783	76.1905	7.1615e-06	2.9683e-08	1.49725e-05	no	137
UniRef90_F9PL23:ABC transporter, substrate-binding protein, thiB family	2.22335e-05	0.00230961	47.7273	17.3913	80.9524	1.2174e-05	4.89354e-07	2.49715e-05	no	138
UniRef90_D4M737:RND family efflux transporter, MFP subunit	2.0018e-05	0.00230961	61.3636	91.3043	28.5714	1.38776e-05	2.1727e-05	5.28069e-06	yes	139
UniRef90_F9PKQ9:Ferritin-like protein	4.56766e-05	0.00230961	52.2727	21.7391	85.7143	1.21748e-05	2.26727e-06	2.30259e-05	no	140
UniRef90_D4M734:NO_NAME	9.62736e-07	0.00230961	56.8182	91.3043	19.0476	1.59363e-05	2.96821e-05	8.81447e-07	yes	141
UniRef90_D4M6X6:Acyl-CoA synthetase (NDP forming)	1.70848e-05	0.00230961	59.0909	86.9565	28.5714	8.80769e-06	1.6236e-05	6.71892e-07	yes	142
UniRef90_F9PKJ4:DNA polymerase III, subunit gamma and tau	5.0518e-05	0.00230961	52.2727	21.7391	85.7143	1.29894e-05	3.61851e-06	2.32528e-05	no	143
UniRef90_D4M710:Putative efflux protein, MATE family	2.0018e-05	0.00230961	47.7273	78.2609	14.2857	3.18477e-06	6.04237e-06	5.50166e-08	yes	144
UniRef90_D4M709:Amidohydrolase	3.19709e-05	0.00230961	50	78.2609	19.0476	3.31667e-06	6.21865e-06	1.38306e-07	yes	145
UniRef90_F9PJE3:Class II aldolase/adducin N-terminal domain protein	4.80395e-05	0.00230961	40.9091	8.69565	76.1905	8.23302e-06	4.85323e-07	1.67186e-05	no	146
UniRef90_D4M702:DNA repair protein RecN	3.5425e-05	0.00230961	50	78.2609	19.0476	4.0295e-06	7.60569e-06	1.12725e-07	yes	147
UniRef90_F9PIH7:ABC transporter, ATP-binding protein	2.0018e-05	0.00230961	47.7273	13.0435	85.7143	6.35981e-06	1.48297e-06	1.17011e-05	no	148
UniRef90_F9PIA7:Daunorubicin/doxorubicin resistance ATP-binding protein DrrA	1.70848e-05	0.00230961	50	17.3913	85.7143	9.83204e-06	1.98353e-06	1.8428e-05	no	149
UniRef90_C0E1G3:Transposase, IS4 family	5.0518e-05	0.00230961	34.0909	0	71.4286	2.26985e-05	0	4.75588e-05	no	150
UniRef90_D4M6Z1:Flagellar hook-associated protein	2.22335e-05	0.00230961	52.2727	82.6087	19.0476	9.70782e-06	1.81592e-05	4.51524e-07	yes	151
UniRef90_D4M6Z0:Flagellin and related hook-associated proteins	3.03663e-05	0.00230961	54.5455	82.6087	23.8095	5.91392e-06	1.10459e-05	2.9315e-07	yes	152
UniRef90_F9PHW5:Dihydropteroate synthase	4.34241e-05	0.00230961	40.9091	8.69565	76.1905	6.90495e-06	3.49283e-07	1.4085e-05	no	153
UniRef90_D4M714:Formate hydrogenlyase subunit 3/Multisubunit Na+/H+ antiporter, MnhD subunit	4.80395e-05	0.00230961	50	78.2609	19.0476	4.43034e-06	8.32247e-06	1.67532e-07	yes	154
UniRef90_C0W6M0:AP endonuclease, family 2	2.22335e-05	0.00230961	52.2727	21.7391	85.7143	9.23872e-06	9.81022e-07	1.82829e-05	no	155
UniRef90_J2ZP47:Beta-ketoacyl synthase, N-terminal domain protein	5.0518e-05	0.00230961	34.0909	0	71.4286	2.82954e-06	0	5.92855e-06	no	156
UniRef90_J2ZPK0:ABC-2 family transporter protein	5.0518e-05	0.00230961	34.0909	0	71.4286	1.87223e-06	0	3.92277e-06	no	157
UniRef90_F8DJA4:Transposase-like protein	1.89907e-05	0.00230961	50	17.3913	85.7143	1.61869e-05	2.03573e-06	3.16858e-05	no	158
UniRef90_Q5F9P9:Elongation factor 4	3.36559e-05	0.00230961	43.1818	8.69565	80.9524	1.353e-05	1.48731e-06	2.67197e-05	no	159
UniRef90_J2ZTG5:NO_NAME	2.73838e-05	0.00230961	40.9091	4.34783	80.9524	3.99961e-06	9.96917e-07	7.28827e-06	no	160
UniRef90_J2ZTR0:Periplasmic protein, PF09992 family	2.0018e-05	0.00230961	43.1818	8.69565	80.9524	6.31553e-06	5.30104e-07	1.2652e-05	no	161
UniRef90_A3CMM7:Phosphoenolpyruvate synthase, putative	4.56766e-05	0.00230961	50	21.7391	80.9524	7.19251e-06	3.00446e-07	1.4741e-05	no	162
UniRef90_J2ZTT7:Oligopeptide transporter, OPT family	1.17501e-05	0.00230961	52.2727	21.7391	85.7143	8.95358e-06	7.19705e-07	1.79716e-05	no	163
UniRef90_J2ZTZ0:UDP-N-acetylmuramate--L-alanine ligase	1.53621e-05	0.00230961	36.3636	0	76.1905	2.62837e-06	0	5.50706e-06	no	164
UniRef90_J2ZU11:POTRA domain protein, FtsQ-type	5.0518e-05	0.00230961	34.0909	0	71.4286	2.73135e-06	0	5.72283e-06	no	165
UniRef90_J2ZU21:Sporulation and spore germination	5.0518e-05	0.00230961	34.0909	0	71.4286	3.04987e-06	0	6.39021e-06	no	166
UniRef90_J2ZU76:4-hydroxy-3-methylbut-2-enyl diphosphate reductase	9.45973e-06	0.00230961	52.2727	21.7391	85.7143	1.2086e-05	9.46383e-07	2.42866e-05	no	167
UniRef90_J2ZSN6:ABC transporter, ATP-binding protein	5.0518e-05	0.00230961	34.0909	0	71.4286	3.42838e-06	0	7.18326e-06	no	168
UniRef90_J2ZUD7:OsmC-like protein	1.17501e-05	0.00230961	43.1818	8.69565	80.9524	8.7777e-06	1.06708e-07	1.82745e-05	no	169
UniRef90_J3A7Q4:NlpC/P60 family protein	5.0518e-05	0.00230961	34.0909	0	71.4286	2.91159e-06	0	6.10048e-06	no	170
UniRef90_J3A7S6:ABC transporter transmembrane region	1.53621e-05	0.00230961	36.3636	0	76.1905	3.92731e-06	0	8.22864e-06	no	171
UniRef90_J3A816:Glycerophosphodiester phosphodiesterase family protein	5.76297e-06	0.00230961	45.4545	8.69565	85.7143	8.97793e-06	9.15967e-07	1.78077e-05	no	172
UniRef90_J3A819:Membrane protein, PF01595 family	5.0518e-05	0.00230961	47.7273	17.3913	80.9524	8.47752e-06	1.01301e-06	1.66529e-05	no	173
UniRef90_J3A834:TAP-like protein	5.0518e-05	0.00230961	34.0909	0	71.4286	2.72973e-06	0	5.71944e-06	no	174
UniRef90_I0UWC9:Transcriptional regulatory protein, C-terminal domain protein	5.0518e-05	0.00230961	34.0909	0	71.4286	4.66693e-06	0	9.77833e-06	no	175
UniRef90_J3A860:PF12502 family protein	5.0518e-05	0.00230961	34.0909	0	71.4286	2.80715e-06	0	5.88165e-06	no	176
UniRef90_J3A8F8:NO_NAME	5.0518e-05	0.00230961	34.0909	0	71.4286	2.95306e-06	0	6.18737e-06	no	177
UniRef90_J3A8S5:Periplasmic binding protein and sugar binding domain of the LacI family protein	1.53621e-05	0.00230961	36.3636	0	76.1905	2.15744e-06	0	4.52036e-06	no	178
UniRef90_I0UWF9:ABC transporter, ATP-binding protein	3.72821e-05	0.00230961	38.6364	4.34783	76.1905	0.000205506	1.7581e-06	0.000428659	no	179
UniRef90_J2ZUG4:Vacuole effluxer Atg22-like protein	2.46811e-05	0.00230961	52.2727	21.7391	85.7143	1.12602e-05	1.69144e-06	2.17403e-05	no	180
UniRef90_J2ZSJ5:N-acetylglucosamine-6-phosphate deacetylase	1.80138e-05	0.00230961	45.4545	13.0435	80.9524	8.52989e-06	4.22582e-07	1.74093e-05	no	181
UniRef90_J2ZSH5:RNA methyltransferase, TrmH family	4.35567e-06	0.00230961	38.6364	0	80.9524	4.98778e-06	0	1.04506e-05	no	182
UniRef90_J2ZSH1:KR domain protein	4.12773e-05	0.00230961	43.1818	8.69565	80.9524	6.072e-06	8.38465e-07	1.1804e-05	no	183
UniRef90_Q5FAG1:Formate--tetrahydrofolate ligase	5.0518e-05	0.00230961	34.0909	0	71.4286	1.2621e-05	0	2.64441e-05	no	184
UniRef90_J2ZPX2:PF06889 domain protein	5.0518e-05	0.00230961	34.0909	0	71.4286	3.65829e-06	0	7.66498e-06	no	185
UniRef90_S3K3U0:NO_NAME	7.19252e-06	0.00230961	59.0909	86.9565	28.5714	7.85372e-06	1.44e-05	6.84012e-07	yes	186
UniRef90_Q5FA25:Peptide chain release factor 3	2.73838e-05	0.00230961	45.4545	13.0435	80.9524	1.66561e-05	1.25605e-06	3.35229e-05	no	187
UniRef90_A3CMR6:Aminotransferase, class-V, putative	5.76297e-06	0.00230961	45.4545	8.69565	85.7143	7.73631e-06	3.79411e-07	1.57939e-05	no	188
UniRef90_I0UVW9:NO_NAME	2.22335e-05	0.00230961	38.6364	4.34783	76.1905	2.41669e-06	3.18502e-08	5.02866e-06	no	189
UniRef90_J2ZQD8:ABC transporter, ATP-binding protein	1.53621e-05	0.00230961	36.3636	0	76.1905	3.19347e-06	0	6.69108e-06	no	190
UniRef90_J2ZQH2:ABC transporter, ATP-binding protein	5.0518e-05	0.00230961	34.0909	0	71.4286	4.09082e-06	0	8.57125e-06	no	191
UniRef90_J2ZQH7:Peptidase, S9A/B/C family, catalytic domain protein	1.53621e-05	0.00230961	36.3636	0	76.1905	3.16233e-06	0	6.62584e-06	no	192
UniRef90_J2ZQJ8:NO_NAME	1.53621e-05	0.00230961	36.3636	0	76.1905	4.73592e-06	0	9.92287e-06	no	193
UniRef90_J2ZR47:Putative uroporphyrinogen decarboxylase (Fragment)	5.0518e-05	0.00230961	34.0909	0	71.4286	3.76075e-06	0	7.87967e-06	no	194
UniRef90_J2ZR62:Putative mannose-1-phosphate guanylyltransferase/mannose-6-phosphate isomerase	5.0518e-05	0.00230961	34.0909	0	71.4286	2.91674e-06	0	6.11126e-06	no	195
UniRef90_Q5F9Y9:3-deoxy-manno-octulosonate cytidylyltransferase	5.0518e-05	0.00230961	34.0909	0	71.4286	1.09509e-05	0	2.29448e-05	no	196
UniRef90_F9D1S9:Integrase	4.56766e-05	0.00230961	70.4545	86.9565	52.381	4.27867e-05	7.67957e-05	5.53867e-06	yes	197
UniRef90_Q5F9W3:Tryptophan synthase beta chain	2.46811e-05	0.00230961	38.6364	4.34783	76.1905	1.81263e-05	1.46292e-07	3.78187e-05	no	198
UniRef90_J2ZR89:Branched-chain amino acid ABC transporter, permease protein	2.10981e-05	0.00230961	50	17.3913	85.7143	7.11129e-06	9.76572e-07	1.38303e-05	no	199
UniRef90_J2ZRK8:AMP-binding enzyme	2.07093e-06	0.00230961	45.4545	8.69565	85.7143	7.35817e-06	9.8101e-08	1.53097e-05	no	200
UniRef90_J2ZRN1:Fructose permease IIC component	4.35567e-06	0.00230961	38.6364	0	80.9524	4.21254e-06	0	8.82627e-06	no	201
UniRef90_F8LGI9:NO_NAME	2.73838e-05	0.00230961	38.6364	4.34783	76.1905	5.01166e-06	6.31762e-08	1.04314e-05	no	202
UniRef90_Q5F9U0:Phenylalanine--tRNA ligase alpha subunit	5.0518e-05	0.00230961	34.0909	0	71.4286	8.98175e-06	0	1.88189e-05	no	203
UniRef90_J2ZS87:ABC transporter, substrate-binding protein, family 5	4.34241e-05	0.00230961	50	17.3913	85.7143	5.28385e-06	1.00472e-06	9.97052e-06	no	204
UniRef90_J2ZS91:NO_NAME	5.0518e-05	0.00230961	34.0909	0	71.4286	3.42878e-06	0	7.1841e-06	no	205
UniRef90_F8DK76:Copper-exporting ATPase	4.11684e-06	0.00230961	54.5455	26.087	85.7143	1.19903e-05	1.51674e-07	2.49564e-05	no	206
UniRef90_J3A8Z7:Arginase family protein	5.0518e-05	0.00230961	34.0909	0	71.4286	4.10632e-06	0	8.60371e-06	no	207
UniRef90_J3F4M8:Periplasmic solute-binding family protein	5.0518e-05	0.00230961	34.0909	0	71.4286	4.19001e-06	0	8.77908e-06	no	208
UniRef90_J3F4R0:Peptidyl-prolyl cis-trans isomerase	5.0518e-05	0.00230961	34.0909	0	71.4286	3.59326e-06	0	7.52873e-06	no	209
UniRef90_J3F4T0:ABC transporter, ATP-binding protein	5.0518e-05	0.00230961	34.0909	0	71.4286	2.96051e-06	0	6.20297e-06	no	210
UniRef90_F3PDB2:DNA repair protein radA	2.22335e-05	0.00230961	52.2727	21.7391	85.7143	1.17707e-05	1.5099e-06	2.30087e-05	no	211
UniRef90_F3PDB1:DNA integrity scanning protein DisA	2.34269e-05	0.00230961	50	17.3913	85.7143	1.3471e-05	1.97644e-06	2.60604e-05	no	212
UniRef90_U7V733:Sodium bile acid symporter family protein	5.0518e-05	0.00230961	34.0909	0	71.4286	3.93897e-06	0	8.25308e-06	no	213
UniRef90_F3PD78:4-aminobutyrate transaminase	8.4811e-06	0.00230961	40.9091	4.34783	80.9524	3.09036e-06	1.24649e-08	6.46139e-06	no	214
UniRef90_F3PD77:Glutamate dehydrogenase	3.03663e-05	0.00230961	43.1818	8.69565	80.9524	3.01577e-06	2.31632e-07	6.06507e-06	no	215
UniRef90_F3PD62:Aspartate 1-decarboxylase	5.0518e-05	0.00230961	45.4545	13.0435	80.9524	8.77162e-06	1.09156e-06	1.71831e-05	no	216
UniRef90_A3CQL9:Flavin monoxygenase, putative	1.53621e-05	0.00230961	36.3636	0	76.1905	4.58686e-06	0	9.61056e-06	no	217
UniRef90_Q1JC06:Elongation factor 4	2.34269e-05	0.00230961	68.1818	43.4783	95.2381	1.91914e-05	3.90773e-06	3.59307e-05	no	218
UniRef90_F3PD42:NO_NAME	4.35567e-06	0.00230961	47.7273	13.0435	85.7143	1.08928e-05	3.74979e-07	2.24123e-05	no	219
UniRef90_F3PD31:GTP cyclohydrolase 1	2.88384e-05	0.00230961	54.5455	26.087	85.7143	1.27068e-05	1.89933e-06	2.45435e-05	no	220
UniRef90_F3PDE0:Conserved domain protein	1.45641e-05	0.00230961	40.9091	4.34783	80.9524	8.85831e-06	8.25228e-07	1.76565e-05	no	221
UniRef90_F3PD18:Response regulator receiver domain protein	1.53621e-05	0.00230961	36.3636	0	76.1905	5.77169e-06	0	1.20931e-05	no	222
UniRef90_F3PD00:LysR substrate binding domain protein	4.56766e-05	0.00230961	38.6364	4.34783	76.1905	4.69775e-06	2.64841e-07	9.55285e-06	no	223
UniRef90_A3CL90:Nickel ABC transporter, putative	3.36559e-05	0.00230961	43.1818	8.69565	80.9524	8.89878e-06	7.13773e-07	1.78633e-05	no	224
UniRef90_F3PCW8:Transporter,	5.0518e-05	0.00230961	38.6364	4.34783	76.1905	6.36193e-06	4.95216e-07	1.27874e-05	no	225
UniRef90_F3PCW6:FCD domain protein	1.53621e-05	0.00230961	36.3636	0	76.1905	4.03091e-06	0	8.44572e-06	no	226
UniRef90_F3PCU7:Peptidyl-tRNA hydrolase	2.46811e-05	0.00230961	43.1818	8.69565	80.9524	8.3014e-06	8.76353e-07	1.64336e-05	no	227
UniRef90_U7V6Z2:Transposase, IS4 family	1.53621e-05	0.00230961	36.3636	0	76.1905	6.43754e-06	0	1.34882e-05	no	228
UniRef90_F3PCQ9:NAD dependent epimerase/dehydratase family protein	5.0518e-05	0.00230961	34.0909	0	71.4286	5.22e-06	0	1.09371e-05	no	229
UniRef90_F3PCP4:Response regulator receiver domain protein	5.0518e-05	0.00230961	34.0909	0	71.4286	2.68466e-06	0	5.625e-06	no	230
UniRef90_F3PCN1:ABC transporter, ATP-binding protein	7.59969e-06	0.00230961	43.1818	8.69565	80.9524	6.29876e-06	2.95851e-08	1.3165e-05	no	231
UniRef90_F3PCK7:NO_NAME	1.62016e-05	0.00230961	43.1818	8.69565	80.9524	6.17336e-06	3.84736e-07	1.25133e-05	no	232
UniRef90_F3PD07:NO_NAME	3.72821e-05	0.00230961	47.7273	17.3913	80.9524	7.96246e-06	6.72186e-07	1.5947e-05	no	233
UniRef90_A3CL77:Glutamyl-tRNA reductase	2.0018e-05	0.00230961	40.9091	4.34783	80.9524	8.66357e-06	5.40244e-07	1.75606e-05	no	234
UniRef90_U7V743:NO_NAME	5.0518e-05	0.00230961	34.0909	0	71.4286	2.15621e-06	0	4.51778e-06	no	235
UniRef90_U7V766:Putative membrane protein insertion efficiency factor	5.0518e-05	0.00230961	34.0909	0	71.4286	3.89397e-06	0	8.15879e-06	no	236
UniRef90_J3JKW8:Transporter, major facilitator family protein	1.17501e-05	0.00230961	40.9091	4.34783	80.9524	4.76159e-06	1.48091e-07	9.81446e-06	no	237
UniRef90_J3JKX0:PF01594 domain protein	1.45641e-05	0.00230961	40.9091	4.34783	80.9524	7.36925e-06	3.1751e-07	1.50926e-05	no	238
UniRef90_J3JKZ8:Dihydroneopterin aldolase	5.0518e-05	0.00230961	34.0909	0	71.4286	2.33161e-06	0	4.88528e-06	no	239
UniRef90_J3JL09:ISHne1, transposase OrfB family protein	5.0518e-05	0.00230961	34.0909	0	71.4286	6.82917e-06	0	1.43087e-05	no	240
UniRef90_J3JL20:Efflux ABC transporter, permease protein	5.0518e-05	0.00230961	34.0909	0	71.4286	4.14316e-06	0	8.68091e-06	no	241
UniRef90_U7V7I4:NO_NAME	5.0518e-05	0.00230961	34.0909	0	71.4286	4.41221e-06	0	9.24464e-06	no	242
UniRef90_J3JL27:Exonuclease	1.89907e-05	0.00230961	50	17.3913	85.7143	8.42047e-06	1.75981e-06	1.57155e-05	no	243
UniRef90_U7V7H9:NO_NAME	3.03663e-05	0.00230961	38.6364	4.34783	76.1905	1.91645e-06	6.75894e-08	3.94139e-06	no	244
UniRef90_J3JL34:ABC-2 type transporter	5.0518e-05	0.00230961	34.0909	0	71.4286	3.11366e-06	0	6.52386e-06	no	245
UniRef90_U7V7G1:EDD domain protein, DegV family	5.0518e-05	0.00230961	34.0909	0	71.4286	2.5931e-06	0	5.43317e-06	no	246
UniRef90_Q3K1U4:Elongation factor Tu	5.45059e-06	0.00230961	77.2727	56.5217	100	3.44309e-05	9.18003e-06	6.20867e-05	no	247
UniRef90_J3JL53:NO_NAME	5.0518e-05	0.00230961	34.0909	0	71.4286	2.69485e-06	0	5.64636e-06	no	248
UniRef90_F3XR58:Conserved domain protein	5.0518e-05	0.00230961	34.0909	0	71.4286	1.5205e-05	0	3.18582e-05	no	249
UniRef90_J3JL75:Transcriptional regulator, TetR family	5.0518e-05	0.00230961	34.0909	0	71.4286	4.1842e-06	0	8.76689e-06	no	250
UniRef90_J3JL90:PF04536 family protein (Fragment)	1.53621e-05	0.00230961	36.3636	0	76.1905	3.33448e-06	0	6.98653e-06	no	251
UniRef90_J3JLA5:Histidine kinase dimerization/phosphoacceptor domain protein	4.35567e-06	0.00230961	38.6364	0	80.9524	5.33709e-06	0	1.11825e-05	no	252
UniRef90_J3JLC6:Putative membrane protein	5.0518e-05	0.00230961	34.0909	0	71.4286	2.89599e-06	0	6.06778e-06	no	253
UniRef90_J3JLD6:Putative membrane protein	5.0518e-05	0.00230961	34.0909	0	71.4286	4.70278e-06	0	9.85344e-06	no	254
UniRef90_J3JLG8:Histidine kinase dimerization/phosphoacceptor domain protein	5.0518e-05	0.00230961	34.0909	0	71.4286	2.02451e-06	0	4.24184e-06	no	255
UniRef90_I2NFY2:3-octaprenyl-4-hydroxybenzoate carboxy-lyase	3.19709e-05	0.00230961	40.9091	8.69565	76.1905	1.29967e-05	9.67561e-08	2.71252e-05	no	256
UniRef90_I2NG63:Ser/Thr phosphatase domain protein	5.0518e-05	0.00230961	34.0909	0	71.4286	1.45097e-05	0	3.04013e-05	no	257
UniRef90_J3JLH2:NO_NAME	5.0518e-05	0.00230961	34.0909	0	71.4286	4.54333e-06	0	9.51935e-06	no	258
UniRef90_U7V7F6:Anthranilate phosphoribosyltransferase	5.0518e-05	0.00230961	34.0909	0	71.4286	2.14762e-06	0	4.49978e-06	no	259
UniRef90_F3PCG3:N-acylglucosamine 2-epimerase	3.5425e-05	0.00230961	54.5455	26.087	85.7143	1.03561e-05	2.0523e-06	1.94506e-05	no	260
UniRef90_U7V6X7:Putative gluconeogenesis factor	5.0518e-05	0.00230961	34.0909	0	71.4286	2.7291e-06	0	5.71812e-06	no	261
UniRef90_A3CL74:Cobyric acid synthase	8.95766e-06	0.00230961	45.4545	8.69565	85.7143	8.89569e-06	7.50251e-07	1.78169e-05	no	262
UniRef90_F3PB76:NO_NAME	4.12773e-05	0.00230961	43.1818	8.69565	80.9524	1.18932e-05	4.92101e-06	1.95293e-05	no	263
UniRef90_F3PB58:Arginase family protein	1.62016e-05	0.00230961	40.9091	4.34783	80.9524	7.59707e-06	7.31312e-07	1.51167e-05	no	264
UniRef90_F3PAU4:Transcriptional regulator, MerR family	3.03663e-05	0.00230961	38.6364	4.34783	76.1905	6.61937e-06	6.87255e-08	1.37939e-05	no	265
UniRef90_A3CL31:Imidazolonepropionase	1.80138e-05	0.00230961	47.7273	13.0435	85.7143	1.11181e-05	1.35744e-06	2.18083e-05	no	266
UniRef90_F3PAU3:Tat pathway signal sequence domain protein	5.0518e-05	0.00230961	34.0909	0	71.4286	3.77677e-06	0	7.91323e-06	no	267
UniRef90_F3PAT9:Sodium/proline symporter	3.36559e-05	0.00230961	38.6364	4.34783	76.1905	4.75388e-06	1.03547e-07	9.8471e-06	no	268
UniRef90_F3PAS8:Carbamate kinase	2.73838e-05	0.00230961	47.7273	17.3913	80.9524	8.51041e-06	5.70204e-07	1.72068e-05	no	269
UniRef90_A3CL25:Cationic amino acid transporter, putative	4.56766e-05	0.00230961	52.2727	21.7391	85.7143	1.13602e-05	2.06071e-06	2.15454e-05	no	270
UniRef90_A3CL24:Histidine ammonia-lyase	5.0518e-05	0.00230961	56.8182	30.4348	85.7143	1.3862e-05	1.96526e-06	2.68918e-05	no	271
UniRef90_Q04MN4:50S ribosomal protein L23	5.0518e-05	0.00230961	45.4545	13.0435	80.9524	2.13646e-05	2.95732e-06	4.1525e-05	no	272
UniRef90_F3PB79:Iron-sulfur cluster assembly accessory protein	2.73838e-05	0.00230961	52.2727	21.7391	85.7143	9.13128e-06	2.17014e-06	1.67554e-05	no	273
UniRef90_F3PAR9:DNA-directed RNA polymerase subunit omega	3.5425e-05	0.00230961	40.9091	8.69565	76.1905	9.44892e-06	1.4593e-07	1.96379e-05	no	274
UniRef90_F3PAL9:PTS system, beta-glucoside-specific, IIABC component	5.0518e-05	0.00230961	34.0909	0	71.4286	3.12479e-06	0	6.54718e-06	no	275
UniRef90_U7V6J5:Glutaminase	5.0518e-05	0.00230961	34.0909	0	71.4286	2.26237e-06	0	4.7402e-06	no	276
UniRef90_U7V6I8:NO_NAME	5.0518e-05	0.00230961	34.0909	0	71.4286	3.13724e-06	0	6.57327e-06	no	277
UniRef90_F3PAG6:Riboflavin biosynthesis protein RibBA	4.35567e-06	0.00230961	38.6364	0	80.9524	3.87495e-06	0	8.11894e-06	no	278
UniRef90_F3PAG5:Riboflavin synthase, alpha subunit	5.0518e-05	0.00230961	34.0909	0	71.4286	2.77042e-06	0	5.80469e-06	no	279
UniRef90_U7V6I6:Sucrose-6-phosphate hydrolase	1.53621e-05	0.00230961	36.3636	0	76.1905	2.22394e-06	0	4.65968e-06	no	280
UniRef90_F3PAF0:MOSC domain protein	1.53621e-05	0.00230961	36.3636	0	76.1905	5.66551e-06	0	1.18706e-05	no	281
UniRef90_A3CL04:ABC-type multidrug transport system, ATPase component, putative	3.72821e-05	0.00230961	45.4545	13.0435	80.9524	5.441e-06	9.1364e-07	1.03995e-05	no	282
UniRef90_A3CL03:NO_NAME	3.72821e-05	0.00230961	43.1818	8.69565	80.9524	6.72803e-06	9.67976e-07	1.30367e-05	no	283
UniRef90_A3CL02:ABC-type multidrug transport system (3-component subtilin immunity exporter), ATPase component, putative	3.72821e-05	0.00230961	45.4545	13.0435	80.9524	9.88499e-06	4.38946e-07	2.02307e-05	no	284
UniRef90_F3PAR4:Carbamoyl-phosphate synthase small chain	5.45059e-06	0.00230961	47.7273	13.0435	85.7143	7.65617e-06	2.95928e-07	1.57174e-05	no	285
UniRef90_F3PBB0:Transporter, major facilitator family protein	2.73838e-05	0.00230961	38.6364	4.34783	76.1905	4.77042e-06	5.4037e-08	9.93598e-06	no	286
UniRef90_F3PBB1:Aldehyde dehydrogenase family protein	4.56766e-05	0.00230961	43.1818	8.69565	80.9524	4.52417e-06	4.14093e-07	9.02568e-06	no	287
UniRef90_A3CL47:Lactose operon transcriptional repressor, LacI family, putative	2.22335e-05	0.00230961	47.7273	13.0435	85.7143	9.80496e-06	1.08422e-06	1.93563e-05	no	288
UniRef90_F3PCA9:DivIVA domain repeat protein	1.24005e-05	0.00230961	45.4545	8.69565	85.7143	1.10606e-05	1.59315e-06	2.14298e-05	no	289
UniRef90_U7V6W9:Phosphopantothenoylcysteine decarboxylase/phosphopantothenate--cysteine ligase	5.0518e-05	0.00230961	34.0909	0	71.4286	2.24829e-06	0	4.71071e-06	no	290
UniRef90_F3PC92:Proline--tRNA ligase	1.62016e-05	0.00230961	52.2727	21.7391	85.7143	9.82773e-06	1.03607e-06	1.94567e-05	no	291
UniRef90_Q06447:Transcription termination factor Rho	1.53621e-05	0.00230961	36.3636	0	76.1905	1.40228e-05	0	2.93812e-05	no	292
UniRef90_F3PC21:Glyceraldehyde-3-phosphate dehydrogenase, type I	3.5425e-05	0.00230961	40.9091	8.69565	76.1905	5.23077e-06	4.66898e-08	1.09086e-05	no	293
UniRef90_F3PC18:NAD dependent epimerase/dehydratase family protein	2.0018e-05	0.00230961	40.9091	4.34783	80.9524	7.32538e-06	7.98512e-07	1.44739e-05	no	294
UniRef90_F3PC16:Conserved domain protein	5.0518e-05	0.00230961	34.0909	0	71.4286	4.19955e-06	0	8.79905e-06	no	295
UniRef90_I2NKR5:Glyceraldehyde-3-phosphate dehydrogenase, type I	5.0518e-05	0.00230961	34.0909	0	71.4286	1.66188e-05	0	3.48203e-05	no	296
UniRef90_I2NL07:PF10993 family protein	5.0518e-05	0.00230961	34.0909	0	71.4286	1.96953e-05	0	4.12664e-05	no	297
UniRef90_F3PC03:ABC transporter, permease protein	3.03663e-05	0.00230961	52.2727	21.7391	85.7143	8.92526e-06	1.59438e-06	1.69543e-05	no	298
UniRef90_F3PBY0:FAH family protein	8.02884e-06	0.00230961	45.4545	8.69565	85.7143	8.31322e-06	8.59029e-07	1.64773e-05	no	299
UniRef90_F3PBV4:NO_NAME	4.56766e-05	0.00230961	43.1818	13.0435	76.1905	5.65798e-06	1.37226e-07	1.17045e-05	no	300
UniRef90_F3PBT4:Peptidase, M23 family	2.0018e-05	0.00230961	40.9091	4.34783	80.9524	3.69317e-06	4.74887e-07	7.21797e-06	no	301
UniRef90_F3PBQ0:Uracil-DNA glycosylase	3.03663e-05	0.00230961	50	21.7391	80.9524	8.22476e-06	2.29579e-07	1.69814e-05	no	302
UniRef90_F3PBP3:Conserved domain protein	2.73838e-05	0.00230961	52.2727	21.7391	85.7143	1.48858e-05	1.6614e-06	2.93697e-05	no	303
UniRef90_F3PBM5:Mannose permease IID component	5.0518e-05	0.00230961	34.0909	0	71.4286	3.79488e-06	0	7.95118e-06	no	304
UniRef90_F3PBJ6:ABC transporter, ATP-binding protein	3.72821e-05	0.00230961	43.1818	8.69565	80.9524	4.59135e-06	5.83917e-07	8.98044e-06	no	305
UniRef90_A3CL55:ABC-type multidrug transport system (Phospholipid, LPS, lipid A and drug exporter), ATPase and permease components, putative	4.12773e-05	0.00230961	45.4545	13.0435	80.9524	9.5123e-06	7.42406e-07	1.91174e-05	no	306
UniRef90_F3PBI6:MFS transporter, SP family	8.4811e-06	0.00230961	40.9091	4.34783	80.9524	7.68351e-06	1.15038e-07	1.59728e-05	no	307
UniRef90_U7V6Q0:NO_NAME	5.0518e-05	0.00230961	34.0909	0	71.4286	4.86813e-06	0	1.01999e-05	no	308
UniRef90_F3PBH6:VTC domain protein	1.53621e-05	0.00230961	36.3636	0	76.1905	3.98379e-06	0	8.34699e-06	no	309
UniRef90_F3PBD9:3-isopropylmalate dehydratase small subunit	2.73838e-05	0.00230961	45.4545	13.0435	80.9524	1.12793e-05	1.21974e-06	2.22969e-05	no	310
UniRef90_A3CL48:Sucrose-6-phosphate hydrolase, putative	6.4399e-06	0.00230961	45.4545	8.69565	85.7143	9.84101e-06	9.67818e-07	1.95593e-05	no	311
UniRef90_J3JKW0:Hydrolase, TatD family	5.0518e-05	0.00230961	34.0909	0	71.4286	2.994e-06	0	6.27314e-06	no	312
UniRef90_J3JKV6:Triacylglycerol lipase family protein	5.0518e-05	0.00230961	34.0909	0	71.4286	3.39767e-06	0	7.11893e-06	no	313
UniRef90_A3CLG7:Hydrolase, HAD superfamily, putative	2.73838e-05	0.00230961	45.4545	13.0435	80.9524	1.06348e-05	5.74718e-07	2.1653e-05	no	314
UniRef90_J3JKV0:Transcriptional regulator, MerR family	5.0518e-05	0.00230961	34.0909	0	71.4286	4.73072e-06	0	9.91198e-06	no	315
UniRef90_I1ZKZ6:Carbamate kinase	1.24005e-05	0.00230961	50	17.3913	85.7143	5.74504e-06	5.62998e-07	1.14206e-05	no	316
UniRef90_A3CLT6:NO_NAME	4.56766e-05	0.00230961	38.6364	4.34783	76.1905	8.90775e-06	5.36469e-07	1.80763e-05	no	317
UniRef90_J3JIU9:Peptidase family M1	5.0518e-05	0.00230961	34.0909	0	71.4286	2.9587e-06	0	6.19918e-06	no	318
UniRef90_J3JIX4:PF13160 family protein	5.0518e-05	0.00230961	34.0909	0	71.4286	3.7347e-06	0	7.82509e-06	no	319
UniRef90_J3JIX6:ABC transporter, ATP-binding protein	3.72821e-05	0.00230961	38.6364	4.34783	76.1905	4.03041e-06	9.45122e-08	8.34115e-06	no	320
UniRef90_J3JIY6:PHP domain protein	5.0518e-05	0.00230961	43.1818	8.69565	80.9524	5.78357e-06	7.91179e-07	1.12514e-05	no	321
UniRef90_J3JIZ9:MIP family channel protein	4.35567e-06	0.00230961	38.6364	0	80.9524	7.40815e-06	0	1.55218e-05	no	322
UniRef90_U7V8F7:Putative DivIVA domain repeat protein	3.36559e-05	0.00230961	38.6364	4.34783	76.1905	3.5084e-06	9.56452e-08	7.24618e-06	no	323
UniRef90_J3JJ23:AMP-binding enzyme	5.0518e-05	0.00230961	34.0909	0	71.4286	2.0979e-06	0	4.3956e-06	no	324
UniRef90_A3CLS3:D-alanine--D-alanine ligase	3.03663e-05	0.00230961	45.4545	13.0435	80.9524	1.09663e-05	6.46608e-07	2.22689e-05	no	325
UniRef90_Q5F5Q8:Elongation factor Tu	5.0518e-05	0.00230961	52.2727	26.087	80.9524	5.11771e-05	4.85598e-06	0.00010191	no	326
UniRef90_J3JJ30:LPXTG cell wall anchor domain protein	1.53621e-05	0.00230961	36.3636	0	76.1905	2.19075e-06	0	4.59015e-06	no	327
UniRef90_U7V8D6:NO_NAME	1.53621e-05	0.00230961	36.3636	0	76.1905	2.49407e-06	0	5.22567e-06	no	328
UniRef90_J3JJ38:Diacylglycerol kinase	5.0518e-05	0.00230961	34.0909	0	71.4286	2.68987e-06	0	5.63592e-06	no	329
UniRef90_J3JJ53:NO_NAME	5.0518e-05	0.00230961	34.0909	0	71.4286	3.4873e-06	0	7.30673e-06	no	330
UniRef90_Q5F588:Phosphomethylpyrimidine synthase	1.53621e-05	0.00230961	36.3636	0	76.1905	1.05404e-05	0	2.20847e-05	no	331
UniRef90_J3JJ65:Cation transport protein	5.0518e-05	0.00230961	43.1818	8.69565	80.9524	5.13009e-06	6.56388e-07	1.00299e-05	no	332
UniRef90_U7V8C1:NO_NAME	2.46811e-05	0.00230961	38.6364	4.34783	76.1905	3.43516e-06	5.02763e-08	7.14241e-06	no	333
UniRef90_J3JJ71:Transcriptional regulator, RpiR family	4.35567e-06	0.00230961	38.6364	0	80.9524	1.30909e-05	0	2.74285e-05	no	334
UniRef90_U7V8B6:NO_NAME	5.0518e-05	0.00230961	34.0909	0	71.4286	2.35676e-06	0	4.93798e-06	no	335
UniRef90_Q5F4Z2:ATP synthase subunit alpha	5.0518e-05	0.00230961	34.0909	0	71.4286	2.20146e-05	0	4.61259e-05	no	336
UniRef90_Q5F4Y7:Glycine--tRNA ligase beta subunit	3.19709e-05	0.00230961	40.9091	8.69565	76.1905	1.19993e-05	1.27959e-07	2.50012e-05	no	337
UniRef90_J3JJ34:NO_NAME	8.95766e-06	0.00230961	45.4545	8.69565	85.7143	6.50978e-06	7.6539e-07	1.28013e-05	no	338
UniRef90_J3JIT7:Response regulator receiver domain protein	4.56766e-05	0.00230961	38.6364	4.34783	76.1905	3.91298e-06	2.59145e-07	7.9148e-06	no	339
UniRef90_Q5F5R1:50S ribosomal protein L11	5.0518e-05	0.00230961	34.0909	0	71.4286	2.08139e-05	0	4.36101e-05	no	340
UniRef90_J3JIS0:Putative lipoprotein	1.53621e-05	0.00230961	36.3636	0	76.1905	3.72318e-06	0	7.80095e-06	no	341
UniRef90_J3F502:Histidine kinase dimerization/phosphoacceptor domain protein	5.0518e-05	0.00230961	34.0909	0	71.4286	2.51129e-06	0	5.26175e-06	no	342
UniRef90_J3F505:PF13338 domain protein	2.22335e-05	0.00230961	40.9091	4.34783	80.9524	3.31155e-06	5.27209e-07	6.36107e-06	no	343
UniRef90_J3F513:Transcriptional regulator, MerR family	3.72821e-05	0.00230961	38.6364	4.34783	76.1905	4.04932e-06	1.79186e-07	8.28804e-06	no	344
UniRef90_J3JI93:TIGR02185 family protein	2.22335e-05	0.00230961	40.9091	4.34783	80.9524	5.58798e-06	7.50224e-07	1.08865e-05	no	345
UniRef90_Q5F5T2:50S ribosomal protein L22	5.0518e-05	0.00230961	34.0909	0	71.4286	2.32543e-05	0	4.87234e-05	no	346
UniRef90_J3JIA9:PTS system EIIC component	3.72821e-05	0.00230961	38.6364	4.34783	76.1905	3.4796e-06	2.17039e-07	7.05287e-06	no	347
UniRef90_U7V8W0:AMP-binding enzyme	2.22335e-05	0.00230961	38.6364	4.34783	76.1905	3.13541e-06	7.70829e-09	6.56099e-06	no	348
UniRef90_Q5F5T0:50S ribosomal protein L2	3.36559e-05	0.00230961	45.4545	13.0435	80.9524	2.60642e-05	2.51781e-06	5.1853e-05	no	349
UniRef90_U7V8T2:Transcriptional regulator, IclR family protein	5.0518e-05	0.00230961	34.0909	0	71.4286	1.79975e-06	0	3.77091e-06	no	350
UniRef90_J3JID9:Putative membrane protein	5.0518e-05	0.00230961	34.0909	0	71.4286	3.91907e-06	0	8.21139e-06	no	351
UniRef90_U7V8S6:MoeZ-like protein	3.72821e-05	0.00230961	38.6364	4.34783	76.1905	3.08866e-06	1.29886e-07	6.32923e-06	no	352
UniRef90_Q5F5S5:30S ribosomal protein S10	1.17501e-05	0.00230961	43.1818	8.69565	80.9524	2.16259e-05	4.55561e-07	4.48124e-05	no	353
UniRef90_U7V8L4:Amine oxidase	5.0518e-05	0.00230961	34.0909	0	71.4286	2.32465e-06	0	4.87069e-06	no	354
UniRef90_J3JIL2:Histidine kinase dimerization/phosphoacceptor domain protein (Fragment)	5.0518e-05	0.00230961	34.0909	0	71.4286	2.82051e-06	0	5.90964e-06	no	355
UniRef90_U7V8K2:NO_NAME	2.0018e-05	0.00230961	38.6364	4.34783	76.1905	2.65633e-06	7.65127e-09	5.55726e-06	no	356
UniRef90_J3JIM7:NO_NAME	5.0518e-05	0.00230961	34.0909	0	71.4286	2.81583e-06	0	5.89984e-06	no	357
UniRef90_U7V8J2:NO_NAME	1.53621e-05	0.00230961	36.3636	0	76.1905	3.54142e-06	0	7.42012e-06	no	358
UniRef90_U7V8J0:Hydrolase, alpha/beta domain protein	5.0518e-05	0.00230961	34.0909	0	71.4286	2.17394e-06	0	4.55493e-06	no	359
UniRef90_U7V8I9:NO_NAME	5.0518e-05	0.00230961	34.0909	0	71.4286	5.50809e-06	0	1.15408e-05	no	360
UniRef90_J3JIN0:tRNA threonylcarbamoyl adenosine modification protein YjeE	1.53621e-05	0.00230961	36.3636	0	76.1905	3.87194e-06	0	8.11264e-06	no	361
UniRef90_J3JIN5:NO_NAME	1.53621e-05	0.00230961	36.3636	0	76.1905	2.6571e-06	0	5.56726e-06	no	362
UniRef90_J3JIP8:HTH domain protein	5.0518e-05	0.00230961	34.0909	0	71.4286	2.67395e-06	0	5.60256e-06	no	363
UniRef90_J3JIR4:NO_NAME	5.0518e-05	0.00230961	34.0909	0	71.4286	2.91242e-06	0	6.1022e-06	no	364
UniRef90_J3JJE1:GHKL domain protein	1.53621e-05	0.00230961	36.3636	0	76.1905	2.94194e-06	0	6.16407e-06	no	365
UniRef90_F9PM64:Conserved domain protein	3.72821e-05	0.00230961	38.6364	4.34783	76.1905	3.35263e-05	8.08115e-07	6.93605e-05	no	366
UniRef90_J3JJF0:Diacylglycerol kinase	1.53621e-05	0.00230961	36.3636	0	76.1905	4.11223e-06	0	8.61609e-06	no	367
UniRef90_J3JJK1:Amidohydrolase	4.12773e-05	0.00230961	52.2727	21.7391	85.7143	9.33094e-06	2.07606e-06	1.72768e-05	no	368
UniRef90_J3JK72:ABC 3 transport family protein	5.0518e-05	0.00230961	34.0909	0	71.4286	3.6514e-06	0	7.65055e-06	no	369
UniRef90_J3JK82:ABC 3 transport family protein	4.12773e-05	0.00230961	38.6364	4.34783	76.1905	3.63083e-06	9.19867e-08	7.5067e-06	no	370
UniRef90_J3JK96:NO_NAME	1.53621e-05	0.00230961	36.3636	0	76.1905	3.96504e-06	0	8.3077e-06	no	371
UniRef90_J3JKA5:Putative membrane protein	1.53621e-05	0.00230961	36.3636	0	76.1905	1.64712e-06	0	3.45111e-06	no	372
UniRef90_J3JKB7:AMP-binding enzyme (Fragment)	5.0518e-05	0.00230961	34.0909	0	71.4286	3.16085e-06	0	6.62274e-06	no	373
UniRef90_J3JKD0:N-acetylmuramoyl-L-alanine amidase	1.53621e-05	0.00230961	36.3636	0	76.1905	3.71083e-06	0	7.77506e-06	no	374
UniRef90_J3JKF7:Histidine kinase dimerization/phosphoacceptor domain protein	1.53621e-05	0.00230961	36.3636	0	76.1905	4.23968e-06	0	8.88313e-06	no	375
UniRef90_U7V7P7:ATPase family protein	5.0518e-05	0.00230961	34.0909	0	71.4286	2.22371e-06	0	4.6592e-06	no	376
UniRef90_J3JKG1:Phosphoenolpyruvate-dependent sugar PTS family porter, EIIA 2	5.0518e-05	0.00230961	34.0909	0	71.4286	2.98302e-06	0	6.25013e-06	no	377
UniRef90_J3JKG4:NO_NAME	5.0518e-05	0.00230961	34.0909	0	71.4286	2.88268e-06	0	6.03989e-06	no	378
UniRef90_A3CLJ9:Glucosyltransferase, putative	2.46811e-05	0.00230961	47.7273	13.0435	85.7143	5.72764e-06	3.4926e-07	1.16183e-05	no	379
UniRef90_J3JKH2:NO_NAME	5.0518e-05	0.00230961	34.0909	0	71.4286	3.93897e-06	0	8.25309e-06	no	380
UniRef90_J3JKJ7:Tetratricopeptide repeat protein (Fragment)	5.0518e-05	0.00230961	34.0909	0	71.4286	1.54856e-06	0	3.24461e-06	no	381
UniRef90_J3JKL0:Undecaprenyl-diphosphatase	4.12773e-05	0.00230961	45.4545	13.0435	80.9524	9.91714e-06	1.38727e-06	1.92594e-05	no	382
UniRef90_J3JKL4:Helicase C-terminal domain protein	1.53621e-05	0.00230961	36.3636	0	76.1905	2.84143e-06	0	5.95346e-06	no	383
UniRef90_J3JKM4:Methyltransferase domain protein	1.53621e-05	0.00230961	36.3636	0	76.1905	1.87932e-06	0	3.93763e-06	no	384
UniRef90_J3JKQ9:NO_NAME	5.0518e-05	0.00230961	34.0909	0	71.4286	2.1345e-06	0	4.47228e-06	no	385
UniRef90_J3JKR9:Mannitol dehydrogenase C-terminal domain protein	1.53621e-05	0.00230961	36.3636	0	76.1905	2.6133e-06	0	5.47548e-06	no	386
UniRef90_J3JKS2:NO_NAME	3.67628e-06	0.00230961	45.4545	8.69565	85.7143	1.0187e-05	5.51564e-07	2.07402e-05	no	387
UniRef90_A3CLH1:UPF0348 protein SSA_0583	2.73838e-05	0.00230961	52.2727	21.7391	85.7143	1.02524e-05	1.27819e-06	2.00814e-05	no	388
UniRef90_J3JKT2:PF04237 family protein	5.0518e-05	0.00230961	34.0909	0	71.4286	2.67103e-06	0	5.59645e-06	no	389
UniRef90_J3JKU3:ABC transporter, ATP-binding protein	1.53621e-05	0.00230961	36.3636	0	76.1905	3.72641e-06	0	7.80771e-06	no	390
UniRef90_I1ZPE0:tRNA-dihydrouridine synthase	5.45059e-06	0.00230961	56.8182	26.087	90.4762	2.95397e-05	2.68599e-06	5.89508e-05	no	391
UniRef90_J3JK67:Thioredoxin	5.0518e-05	0.00230961	34.0909	0	71.4286	3.71145e-06	0	7.77636e-06	no	392
UniRef90_J3JK52:Exodeoxyribonuclease III (Xth)	5.0518e-05	0.00230961	34.0909	0	71.4286	3.43334e-06	0	7.19366e-06	no	393
UniRef90_J3JK48:Ribosomal protein L28	3.19709e-05	0.00230961	40.9091	8.69565	76.1905	1.48383e-05	9.04253e-08	3.09907e-05	no	394
UniRef90_J3JJK2:Transporter, small conductance mechanosensitive ion channel MscS family protein	5.0518e-05	0.00230961	34.0909	0	71.4286	3.28312e-06	0	6.87892e-06	no	395
UniRef90_J3JJK5:Chromosomal replication initiator protein DnaA	1.53621e-05	0.00230961	36.3636	0	76.1905	3.56483e-06	0	7.46918e-06	no	396
UniRef90_J3JJL0:Oxidoreductase NAD-binding domain protein	5.0518e-05	0.00230961	34.0909	0	71.4286	1.82797e-06	0	3.83004e-06	no	397
UniRef90_J3JJP7:Methionine aminopeptidase	6.09244e-06	0.00230961	40.9091	4.34783	80.9524	6.12572e-06	6.43758e-08	1.27643e-05	no	398
UniRef90_U7V7Z6:NO_NAME	3.36559e-05	0.00230961	38.6364	4.34783	76.1905	4.80469e-06	1.22022e-07	9.93333e-06	no	399
UniRef90_J3JJT0:Dynamin domain protein	5.0518e-05	0.00230961	34.0909	0	71.4286	2.00973e-06	0	4.21087e-06	no	400
UniRef90_U7V7Z2:NO_NAME	2.46811e-05	0.00230961	38.6364	4.34783	76.1905	4.77034e-06	9.2289e-08	9.89391e-06	no	401
UniRef90_U7V7X8:UPF0042 nucleotide-binding protein HMPREF0742_00744	5.0518e-05	0.00230961	34.0909	0	71.4286	2.38122e-06	0	4.98922e-06	no	402
UniRef90_J3JJV1:Sulfite exporter TauE/SafE	3.03663e-05	0.00230961	38.6364	4.34783	76.1905	4.08433e-06	7.65096e-08	8.47384e-06	no	403
UniRef90_J3JJV5:AAA protein (Fragment)	1.53621e-05	0.00230961	36.3636	0	76.1905	3.88835e-06	0	8.14701e-06	no	404
UniRef90_I1ZN31:Catabolite control protein A	3.89059e-06	0.00230961	52.2727	17.3913	90.4762	1.74548e-05	1.3692e-06	3.50723e-05	no	405
UniRef90_J3JJV6:NO_NAME	5.0518e-05	0.00230961	34.0909	0	71.4286	3.10825e-06	0	6.51252e-06	no	406
UniRef90_A3CLM2:Tryptophan synthase alpha chain	4.56766e-05	0.00230961	38.6364	4.34783	76.1905	1.06417e-05	4.46675e-07	2.18076e-05	no	407
UniRef90_J3JJX0:Putative membrane protein	5.0518e-05	0.00230961	34.0909	0	71.4286	2.17096e-06	0	4.54867e-06	no	408
UniRef90_J3JJX6:ABC transporter, permease protein (Fragment)	5.0518e-05	0.00230961	34.0909	0	71.4286	3.87028e-06	0	8.10915e-06	no	409
UniRef90_A3CLL6:Anthranilate synthase component I, putative	2.73838e-05	0.00230961	47.7273	13.0435	85.7143	1.0709e-05	1.51327e-06	2.07805e-05	no	410
UniRef90_J3JJX8:Histidine kinase dimerization/phosphoacceptor domain protein	5.0518e-05	0.00230961	34.0909	0	71.4286	2.44106e-06	0	5.1146e-06	no	411
UniRef90_J3JJY6:ABC transporter, solute-binding protein (Fragment)	5.0518e-05	0.00230961	34.0909	0	71.4286	4.0183e-06	0	8.4193e-06	no	412
UniRef90_J3JK00:Drug resistance MFS transporter,	1.45641e-05	0.00230961	43.1818	8.69565	80.9524	7.97371e-06	1.41326e-07	1.6552e-05	no	413
UniRef90_Q54970:Pyruvate oxidase	1.5466e-06	0.00230961	68.1818	39.1304	100	3.25866e-05	4.46243e-06	6.33894e-05	no	414
UniRef90_J3JK19:Glycerate kinase domain protein	1.53621e-05	0.00230961	36.3636	0	76.1905	4.10622e-06	0	8.60351e-06	no	415
UniRef90_U7V7U1:NO_NAME	1.53621e-05	0.00230961	36.3636	0	76.1905	1.88865e-06	0	3.95716e-06	no	416
UniRef90_A3CLK5:NO_NAME	5.0518e-05	0.00230961	34.0909	0	71.4286	6.91221e-06	0	1.44827e-05	no	417
UniRef90_J3JJF1:Putative ferrous iron permease EfeU	5.0518e-05	0.00230961	34.0909	0	71.4286	3.32656e-06	0	6.96993e-06	no	418
UniRef90_F3PA80:HAD hydrolase, family IIB	1.5466e-06	0.00230961	43.1818	4.34783	85.7143	7.99254e-06	4.02031e-08	1.67022e-05	no	419
UniRef90_D4M751:Amidohydrolase	1.89907e-05	0.00230961	45.4545	78.2609	9.52381	6.73694e-06	1.28282e-05	6.55633e-08	yes	420
UniRef90_D4M753:Predicted permease	5.0518e-05	0.00230961	43.1818	73.913	9.52381	7.58639e-06	1.44601e-05	5.80189e-08	yes	421
UniRef90_D4MAJ9:Methyl-accepting chemotaxis protein	2.46811e-05	0.00230961	52.2727	82.6087	19.0476	1.15676e-05	2.10027e-05	1.2339e-06	yes	422
UniRef90_G9PI60:UDP-N-acetylglucosamine--N-acetylmuramyl-(pentapeptide) pyrophosphoryl-undecaprenol N-acetylglucosamine transferase	5.0518e-05	0.00230961	43.1818	8.69565	80.9524	4.06213e-06	4.27371e-07	8.04305e-06	no	423
UniRef90_G9PI20:Translation initiation factor IF-3	3.5425e-05	0.00230961	40.9091	8.69565	76.1905	8.10817e-06	1.22505e-07	1.68544e-05	no	424
UniRef90_A8AUR9:Phosphoglycerate kinase	4.12773e-05	0.00230961	77.2727	56.5217	100	3.38659e-05	9.24423e-06	6.08326e-05	no	425
UniRef90_A8AUS7:Divalent metal cation transporter MntH	2.34269e-05	0.00230961	54.5455	26.087	85.7143	1.23419e-05	1.77883e-06	2.3911e-05	no	426
UniRef90_J0MV31:Amino acid/peptide transporter	5.0518e-05	0.00230961	56.8182	30.4348	85.7143	1.01493e-05	1.76153e-06	1.93359e-05	no	427
UniRef90_A8AUY2:Zinc-binding oxidoreductase	3.72821e-05	0.00230961	52.2727	21.7391	85.7143	1.267e-05	1.65786e-06	2.47309e-05	no	428
UniRef90_D4MAG4:Phosphoglucosamine mutase	6.09244e-06	0.00230961	50	82.6087	14.2857	4.26112e-06	8.0891e-06	6.85828e-08	yes	429
UniRef90_D4MAG0:DNA polymerase III, subunits gamma and tau	2.46811e-05	0.00230961	47.7273	78.2609	14.2857	3.65971e-06	6.95213e-06	5.37291e-08	yes	430
UniRef90_I0USV0:Dehydrogenase, FMN-dependent	2.0018e-05	0.00230961	43.1818	8.69565	80.9524	7.17545e-06	4.12748e-07	1.45822e-05	no	431
UniRef90_G9PIK3:NO_NAME	4.34241e-05	0.00230961	50	17.3913	85.7143	5.52807e-06	7.17225e-07	1.07971e-05	no	432
UniRef90_D4MAF5:Choline-glycine betaine transporter	3.5425e-05	0.00230961	45.4545	78.2609	9.52381	5.73701e-06	1.07636e-05	2.31748e-07	yes	433
UniRef90_D4MAF4:Molybdenum cofactor biosynthesis enzyme	2.0018e-05	0.00230961	43.1818	78.2609	4.7619	7.49614e-06	1.42739e-05	7.28589e-08	yes	434
UniRef90_A3CPP1:NO_NAME	5.76297e-06	0.00230961	50	17.3913	85.7143	9.80821e-06	2.3267e-07	2.02957e-05	no	435
UniRef90_G8UQR4:SusD family protein	2.19457e-06	0.00230961	70.4545	100	38.0952	1.1633e-05	1.97735e-05	2.71713e-06	yes	436
UniRef90_D4MAE5:	4.56766e-05	0.00230961	52.2727	82.6087	19.0476	6.6847e-06	1.20693e-05	7.873e-07	yes	437
UniRef90_A8AVJ7:Ribosomal RNA small subunit methyltransferase G	4.12773e-05	0.00230961	43.1818	13.0435	76.1905	7.90163e-06	1.01087e-07	1.64451e-05	no	438
UniRef90_A8AVK8:Flotillin-like protein	4.56766e-05	0.00230961	50	21.7391	80.9524	3.26441e-06	1.90051e-07	6.63156e-06	no	439
UniRef90_A3CPM6:Pyruvate formate-lyase-activating enzyme, putative	2.59991e-05	0.00230961	54.5455	26.087	85.7143	1.81393e-05	1.7855e-06	3.60507e-05	no	440
UniRef90_G8UQK7:Putative membrane protein	5.0518e-05	0.00230961	70.4545	95.6522	42.8571	1.53914e-05	2.47536e-05	5.13767e-06	yes	441
UniRef90_D4MAD1:FOG_TPR repeat, SEL1 subfamily	1.30851e-05	0.00230961	43.1818	78.2609	4.7619	1.24823e-05	2.3737e-05	1.55683e-07	yes	442
UniRef90_A8AVR8:Helix-turn-helix domain protein	3.36559e-05	0.00230961	38.6364	4.34783	76.1905	1.8231e-06	3.21025e-08	3.78466e-06	no	443
UniRef90_Q9K1R6:Glutamate--tRNA ligase	5.0518e-05	0.00230961	34.0909	0	71.4286	1.53958e-05	0	3.22579e-05	no	444
UniRef90_D4MAB7:NO_NAME	4.80395e-05	0.00230961	50	78.2609	19.0476	3.9689e-06	7.35915e-06	2.55767e-07	yes	445
UniRef90_G9PIK6:NO_NAME	4.35567e-06	0.00230961	38.6364	0	80.9524	5.27025e-06	0	1.10424e-05	no	446
UniRef90_Q9K1Q0:Methionine--tRNA ligase	2.0018e-05	0.00230961	38.6364	4.34783	76.1905	1.40984e-05	2.68217e-08	2.95102e-05	no	447
UniRef90_G9PKS2:Orotidine 5'-phosphate decarboxylase	5.0518e-05	0.00230961	34.0909	0	71.4286	3.11048e-06	0	6.5172e-06	no	448
UniRef90_G9PKR4:NO_NAME	5.0518e-05	0.00230961	34.0909	0	71.4286	2.53162e-06	0	5.30434e-06	no	449
UniRef90_Q9K1G0:tRNA uridine 5-carboxymethylaminomethyl modification enzyme MnmG	1.45641e-05	0.00230961	43.1818	8.69565	80.9524	2.10188e-05	9.46122e-07	4.30032e-05	no	450
UniRef90_I0USM6:NADP oxidoreductase coenzyme F420-dependent / PF10728 domain multi-domain protein	5.0518e-05	0.00230961	34.0909	0	71.4286	3.45279e-06	0	7.23442e-06	no	451
UniRef90_G9PKQ3:NO_NAME	4.12773e-05	0.00230961	56.8182	30.4348	85.7143	1.18922e-05	3.1562e-06	2.14602e-05	no	452
UniRef90_G9PKM0:Phosphoribosylglycinamide formyltransferase 2	2.0018e-05	0.00230961	40.9091	4.34783	80.9524	2.72892e-06	1.28308e-07	5.57721e-06	no	453
UniRef90_G9PKJ5:NO_NAME	3.36559e-05	0.00230961	45.4545	13.0435	80.9524	9.03573e-06	9.31935e-07	1.79113e-05	no	454
UniRef90_D4MAQ2:Cell division protein FtsX	1.62016e-05	0.00230961	52.2727	82.6087	19.0476	6.31881e-06	1.17671e-05	3.51584e-07	yes	455
UniRef90_A3CPV6:RNA methyltransferase, putative	4.12773e-05	0.00230961	52.2727	21.7391	85.7143	1.17618e-05	1.90803e-06	2.2554e-05	no	456
UniRef90_G9PK02:NO_NAME	3.92315e-05	0.00230961	40.9091	8.69565	76.1905	1.01756e-05	2.90345e-07	2.10022e-05	no	457
UniRef90_G9PIL9:NO_NAME	5.0518e-05	0.00230961	34.0909	0	71.4286	2.03502e-06	0	4.26385e-06	no	458
UniRef90_A3CPV0:NO_NAME	4.56766e-05	0.00230961	47.7273	17.3913	80.9524	9.87019e-06	8.39583e-07	1.97609e-05	no	459
UniRef90_G9PJM7:NO_NAME	1.53621e-05	0.00230961	36.3636	0	76.1905	9.1049e-06	0	1.90769e-05	no	460
UniRef90_D4MAP1:Flagellin and related hook-associated proteins	2.73838e-05	0.00230961	54.5455	82.6087	23.8095	6.02416e-06	1.12004e-05	3.54988e-07	yes	461
UniRef90_G9PJI6:NO_NAME	3.36559e-05	0.00230961	52.2727	21.7391	85.7143	1.3246e-05	2.42038e-06	2.51027e-05	no	462
UniRef90_A3CPT2:Primosomal protein DnaI, putative	2.46811e-05	0.00230961	43.1818	8.69565	80.9524	7.85618e-06	5.09844e-07	1.59022e-05	no	463
UniRef90_G9PJF0:NO_NAME	4.35567e-06	0.00230961	50	13.0435	90.4762	9.3602e-06	1.54999e-06	1.79142e-05	no	464
UniRef90_G9PJ88:NO_NAME	1.17501e-05	0.00230961	52.2727	21.7391	85.7143	1.15605e-05	8.00844e-07	2.33448e-05	no	465
UniRef90_A7JWY7:NO_NAME	3.36559e-05	0.00230961	45.4545	13.0435	80.9524	1.58663e-05	2.54331e-06	3.04582e-05	no	466
UniRef90_G9PJ10:NO_NAME	4.12773e-05	0.00230961	45.4545	13.0435	80.9524	1.06471e-05	1.01976e-06	2.11914e-05	no	467
UniRef90_G9PIW1:NO_NAME	3.03663e-05	0.00230961	38.6364	4.34783	76.1905	6.25893e-06	1.45184e-07	1.29549e-05	no	468
UniRef90_D4MAM2:Aspartyl/glutamyl-tRNA(Asn/Gln) amidotransferase subunit B	1.62016e-05	0.00230961	56.8182	82.6087	28.5714	7.96996e-06	1.50431e-05	2.23179e-07	yes	469
UniRef90_D4MAP3:Predicted periplasmic solute-binding protein	4.56766e-05	0.00230961	54.5455	82.6087	23.8095	6.75921e-06	1.25878e-05	3.75537e-07	yes	470
UniRef90_G8UQ81:NO_NAME	9.45973e-06	0.00230961	65.9091	95.6522	33.3333	1.59423e-05	2.63308e-05	4.56434e-06	yes	471
UniRef90_A8AVZ7:Probable dual-specificity RNA methyltransferase RlmN	3.47331e-06	0.00230961	54.5455	21.7391	90.4762	2.38983e-05	1.55325e-06	4.83715e-05	no	472
UniRef90_G8UQ73:Bacterial group 2 Ig-like protein	3.72821e-05	0.00230961	70.4545	95.6522	42.8571	2.72783e-05	4.86812e-05	3.83702e-06	yes	473
UniRef90_D4MA10:Oligopeptide/dipeptide ABC transporter, ATP-binding protein, C-terminal domain	3.03663e-05	0.00230961	52.2727	82.6087	19.0476	5.12043e-06	9.297e-06	5.46095e-07	yes	474
UniRef90_D4MA08:N-acyl-D-aspartate/D-glutamate deacylase	4.80395e-05	0.00230961	50	78.2609	19.0476	4.99133e-06	9.39585e-06	1.67335e-07	yes	475
UniRef90_A8AX76:Glutamate 5-kinase	3.03663e-05	0.00230961	45.4545	13.0435	80.9524	8.60312e-06	5.194e-07	1.74567e-05	no	476
UniRef90_A8AX92:PTS system, fructose specific IIABC components	1.30851e-05	0.00230961	45.4545	13.0435	80.9524	3.23048e-06	7.00996e-08	6.69186e-06	no	477
UniRef90_A8AXA5:Tyrosine recombinase XerS	2.22335e-05	0.00230961	43.1818	8.69565	80.9524	7.52247e-06	6.60156e-07	1.50383e-05	no	478
UniRef90_D4M9Z1:ABC-type Fe3+-hydroxamate transport system, periplasmic component	4.12773e-05	0.00230961	59.0909	82.6087	33.3333	1.77441e-05	3.25791e-05	1.49617e-06	yes	479
UniRef90_D4M9Y9:ABC-type cobalamin/Fe3+-siderophores transport systems, ATPase components	1.62016e-05	0.00230961	54.5455	82.6087	23.8095	1.9208e-05	3.61623e-05	6.39071e-07	yes	480
UniRef90_D4M9X9:Citrate lyase, alpha subunit	1.30851e-05	0.00230961	52.2727	82.6087	19.0476	5.64732e-06	1.05523e-05	2.75216e-07	yes	481
UniRef90_D4M9X6:Uncharacterized protein conserved in bacteria	3.36559e-05	0.00230961	54.5455	82.6087	23.8095	5.27687e-06	9.7164e-06	4.14526e-07	yes	482
UniRef90_I0UTA0:DEAH-box helicase	3.72821e-05	0.00230961	47.7273	17.3913	80.9524	7.04597e-06	7.0854e-07	1.3987e-05	no	483
UniRef90_D4MA11:ABC-type oligopeptide transport system, ATPase component	3.67628e-06	0.00230961	54.5455	86.9565	19.0476	6.41434e-06	1.18279e-05	4.85154e-07	yes	484
UniRef90_A8AXM7:Orotate phosphoribosyltransferase	4.12773e-05	0.00230961	43.1818	8.69565	80.9524	6.86082e-06	1.10535e-06	1.31644e-05	no	485
UniRef90_I0UTA8:Fibrinogen beta/gamma subunit, C-terminal globular domain protein	3.72821e-05	0.00230961	38.6364	4.34783	76.1905	2.07641e-06	5.76719e-08	4.28741e-06	no	486
UniRef90_D4M9W5:Transcriptional regulator, effector-binding domain/component	2.0018e-05	0.00230961	61.3636	91.3043	28.5714	1.94699e-05	3.42316e-05	3.30232e-06	yes	487
UniRef90_D4M9W4:Ribonucleoside-triphosphate reductase class III catalytic subunit	3.03663e-05	0.00230961	61.3636	91.3043	28.5714	8.55457e-06	1.51767e-05	1.30175e-06	yes	488
UniRef90_D4M9W1:Uncharacterized conserved protein	3.19709e-05	0.00230961	50	78.2609	19.0476	1.35927e-05	2.56775e-05	3.56996e-07	yes	489
UniRef90_G8UNH8:NO_NAME	6.09244e-06	0.00230961	70.4545	100	38.0952	1.41767e-05	2.33549e-05	4.1244e-06	yes	490
UniRef90_D4M9V8:Nucleotidyltransferase domain	5.0518e-05	0.00230961	40.9091	73.913	4.7619	5.46349e-05	0.000104066	4.95978e-07	yes	491
UniRef90_A8AXZ4:3-dehydroquinate synthase	8.4811e-06	0.00230961	47.7273	13.0435	85.7143	8.55528e-06	5.67497e-07	1.73038e-05	no	492
UniRef90_D7N461:SPFH/Band 7/PHB domain protein	5.0518e-05	0.00230961	38.6364	4.34783	76.1905	1.15282e-05	1.00025e-06	2.30588e-05	no	493
UniRef90_D4M9U2:ABC-type dipeptide/oligopeptide/nickel transport systems, permease components	5.0518e-05	0.00230961	52.2727	78.2609	23.8095	1.71132e-05	3.22324e-05	5.54003e-07	yes	494
UniRef90_V7IEM8:NO_NAME	3.5425e-05	0.00230961	40.9091	8.69565	76.1905	3.88117e-05	1.40266e-07	8.11661e-05	no	495
UniRef90_D4M9X1:Putative transposase, YhgA-like	8.02884e-06	0.00230961	59.0909	86.9565	28.5714	7.90151e-05	0.000145789	5.88239e-06	yes	496
UniRef90_D4MA13:Beta-lactamase class C and other penicillin binding proteins	5.0518e-05	0.00230961	61.3636	86.9565	33.3333	5.79086e-06	1.04161e-05	7.25172e-07	yes	497
UniRef90_G8UP53:RHS repeat-associated core domain protein	2.10981e-05	0.00230961	72.7273	95.6522	47.619	1.17719e-05	2.00503e-05	2.70511e-06	yes	498
UniRef90_D4MA27:Predicted glutamine amidotransferases	3.03663e-05	0.00230961	47.7273	78.2609	14.2857	5.45371e-06	1.03291e-05	1.13983e-07	yes	499
UniRef90_Q842F0:Hydrophobic membrane protein	5.0518e-05	0.00230961	52.2727	21.7391	85.7143	1.18233e-05	2.04117e-06	2.25372e-05	no	500
UniRef90_A8AW48:PhoH-like protein	3.36559e-05	0.00230961	45.4545	13.0435	80.9524	8.42578e-06	5.12166e-07	1.70931e-05	no	501
UniRef90_Q9S358:Anthranilate synthase component 1	5.0518e-05	0.00230961	34.0909	0	71.4286	1.30431e-05	0	2.73285e-05	no	502
UniRef90_D4MA95:K+ transport systems, NAD-binding component	1.30851e-05	0.00230961	52.2727	82.6087	19.0476	6.99418e-06	1.31919e-05	2.06172e-07	yes	503
UniRef90_J0N1C8:DivIVA domain protein	4.35567e-06	0.00230961	38.6364	0	80.9524	6.62193e-06	0	1.38745e-05	no	504
UniRef90_Q842E9:Metal-binding permease	2.46811e-05	0.00230961	45.4545	13.0435	80.9524	1.22276e-05	6.0109e-07	2.49614e-05	no	505
UniRef90_D4MA82:ABC-type Mn2+/Zn2+ transport systems, permease components	2.22335e-05	0.00230961	63.6364	91.3043	33.3333	1.87202e-05	2.64915e-05	1.02087e-05	yes	506
UniRef90_D4MA66:Uncharacterized conserved protein	4.35567e-06	0.00230961	47.7273	82.6087	9.52381	7.89217e-06	1.50693e-05	3.15042e-08	yes	507
UniRef90_D4MA64:Putative efflux protein, MATE family	1.05457e-05	0.00230961	52.2727	82.6087	19.0476	5.07684e-06	9.46375e-06	2.72137e-07	yes	508
UniRef90_D4MA63:Malic enzyme	2.22335e-05	0.00230961	52.2727	82.6087	19.0476	6.07977e-06	1.1303e-05	3.59044e-07	yes	509
UniRef90_G8UPR3:TonB-linked outer membrane protein, SusC/RagA family	2.10981e-05	0.00230961	68.1818	95.6522	38.0952	1.03143e-05	1.69647e-05	3.03055e-06	yes	510
UniRef90_I0UT42:NO_NAME	5.0518e-05	0.00230961	34.0909	0	71.4286	3.212e-06	0	6.7299e-06	no	511
UniRef90_D4MA56:Dipeptidase	3.92315e-05	0.00230961	59.0909	86.9565	28.5714	2.34965e-05	3.36405e-05	1.23864e-05	yes	512
UniRef90_A8AWJ4:Fibronectin-binding protein A	4.60775e-06	0.00230961	45.4545	8.69565	85.7143	6.83394e-06	3.59315e-07	1.39252e-05	no	513
UniRef90_D7N397:Efflux transporter, RND family, MFP subunit	5.0518e-05	0.00230961	34.0909	0	71.4286	1.28966e-05	0	2.70214e-05	no	514
UniRef90_A8AWM2:Mur ligase family protein	5.0518e-05	0.00230961	45.4545	13.0435	80.9524	1.10194e-05	1.2003e-06	2.17737e-05	no	515
UniRef90_I0UT50:Tex-like protein N-terminal domain / helix-hairpin-helix domain / S1 RNA binding domain multi-domain protein	2.46811e-05	0.00230961	38.6364	4.34783	76.1905	2.94334e-06	3.8756e-08	6.12455e-06	no	516
UniRef90_A8AWN6:Conserved domain protein	1.30851e-05	0.00230961	40.9091	4.34783	80.9524	8.4805e-06	3.85629e-07	1.73463e-05	no	517
UniRef90_D4MA33:ABC-type multidrug transport system, ATPase and permease components	2.46811e-05	0.00230961	61.3636	86.9565	33.3333	1.37274e-05	2.4742e-05	1.66382e-06	yes	518
UniRef90_D4MA32:ABC-type multidrug transport system, ATPase and permease components	2.46811e-05	0.00230961	61.3636	86.9565	33.3333	1.48753e-05	2.62562e-05	2.41055e-06	yes	519
UniRef90_D4MA31:Uridine kinase	2.46811e-05	0.00230961	54.5455	82.6087	23.8095	4.62638e-06	8.51377e-06	3.68766e-07	yes	520
UniRef90_D4MA29:Adenine deaminase	3.03663e-05	0.00230961	54.5455	82.6087	23.8095	3.99552e-06	7.20354e-06	4.81979e-07	yes	521
UniRef90_D4MA28:Permeases	4.56766e-05	0.00230961	54.5455	82.6087	23.8095	4.59631e-06	8.0126e-06	8.5466e-07	yes	522
UniRef90_G9PKS6:Aspartate carbamoyltransferase	3.72821e-05	0.00230961	47.7273	17.3913	80.9524	8.34322e-06	5.1859e-07	1.69131e-05	no	523
UniRef90_D4M9R5:Arabinose efflux permease	4.56766e-05	0.00230961	52.2727	78.2609	23.8095	6.54652e-06	1.22947e-05	2.50872e-07	yes	524
UniRef90_G9PKT6:Chorismate synthase	5.0518e-05	0.00230961	34.0909	0	71.4286	3.84793e-06	0	8.06232e-06	no	525
UniRef90_G9PKX2:Adenine phosphoribosyltransferase	1.53621e-05	0.00230961	36.3636	0	76.1905	4.43335e-06	0	9.28893e-06	no	526
UniRef90_I0UQJ1:DNA-binding helix-turn-helix protein	5.0518e-05	0.00230961	34.0909	0	71.4286	4.14116e-06	0	8.67672e-06	no	527
UniRef90_S3JLH6:NO_NAME	3.03663e-05	0.00230961	63.6364	82.6087	42.8571	3.96371e-06	7.19784e-06	4.21576e-07	yes	528
UniRef90_Q9JWJ3:Cysteine--tRNA ligase	5.0518e-05	0.00230961	34.0909	0	71.4286	1.29972e-05	0	2.72322e-05	no	529
UniRef90_I0UQH0:Transglycosylase SLT domain protein	5.0518e-05	0.00230961	34.0909	0	71.4286	3.01122e-06	0	6.30922e-06	no	530
UniRef90_I0US24:Galactokinase galactose-binding signature / GHMP kinase, N-terminal domain / GHMP kinase C-terminal domain multi-domain protein	2.46811e-05	0.00230961	38.6364	4.34783	76.1905	3.02534e-06	4.7909e-08	6.28633e-06	no	531
UniRef90_I0UQD3:UvrD/REP helicase N-terminal domain protein	4.56766e-05	0.00230961	38.6364	4.34783	76.1905	3.2152e-06	1.87918e-07	6.53079e-06	no	532
UniRef90_Q9JVC2:Ribosomal RNA small subunit methyltransferase A	5.0518e-05	0.00230961	34.0909	0	71.4286	1.26078e-05	0	2.64164e-05	no	533
UniRef90_Q9JUQ8:Bifunctional purine biosynthesis protein PurH	2.0018e-05	0.00230961	38.6364	4.34783	76.1905	1.52367e-05	1.77728e-08	3.1905e-05	no	534
UniRef90_A4VVX4:dTDP-glucose 4,6-dehydratase	3.03663e-05	0.00230961	56.8182	30.4348	85.7143	1.2462e-05	1.34714e-06	2.46355e-05	no	535
UniRef90_A4VYJ1:NO_NAME	2.46811e-05	0.00230961	79.5455	60.8696	100	0.000234333	2.67449e-05	0.000461692	no	536
UniRef90_Q9JWV4:Peptide chain release factor 2	5.0518e-05	0.00230961	34.0909	0	71.4286	1.3611e-05	0	2.85183e-05	no	537
UniRef90_A4W2T1:Enolase	1.11323e-05	0.00230961	50	17.3913	85.7143	7.60161e-06	5.18429e-07	1.53594e-05	no	538
UniRef90_Q9JSZ0:UDP-N-acetylmuramoyl-L-alanyl-D-glutamate--2,6-diaminopimelate ligase	5.0518e-05	0.00230961	34.0909	0	71.4286	1.56668e-05	0	3.28257e-05	no	539
UniRef90_Q9JZR3:23S rRNA (guanosine-2'-O-)-methyltransferase RlmB	5.0518e-05	0.00230961	34.0909	0	71.4286	1.90473e-05	0	3.99086e-05	no	540
UniRef90_A3CQ82:Amino acid ABC transporter, ATP-binding protein, putative	2.22335e-05	0.00230961	43.1818	8.69565	80.9524	9.29039e-06	5.77146e-07	1.88335e-05	no	541
UniRef90_Q9JSX4:L-aspartate oxidase	5.0518e-05	0.00230961	34.0909	0	71.4286	1.03912e-05	0	2.17721e-05	no	542
UniRef90_Q9AET5:Glycosyltransferase Gtf1	3.72821e-05	0.00230961	45.4545	13.0435	80.9524	9.03258e-06	8.57978e-07	1.79857e-05	no	543
UniRef90_H1ZCP7:Elongation factor Tu	5.0518e-05	0.00230961	34.0909	0	71.4286	1.07374e-05	0	2.24974e-05	no	544
UniRef90_G9ZID5:NO_NAME	5.0518e-05	0.00230961	34.0909	0	71.4286	5.86819e-05	0	0.000122953	no	545
UniRef90_A3CQ75:ABC-type Fe-S cluster assembly transporter, permease component, putative	1.05457e-05	0.00230961	47.7273	13.0435	85.7143	1.22303e-05	1.18956e-06	2.43226e-05	no	546
UniRef90_D7N0W9:LysR substrate binding domain protein	5.0518e-05	0.00230961	34.0909	0	71.4286	1.47463e-05	0	3.0897e-05	no	547
UniRef90_D4MB06:ATPases with chaperone activity, ATP-binding subunit	1.05457e-05	0.00230961	56.8182	86.9565	23.8095	5.7097e-06	1.02718e-05	7.13095e-07	yes	548
UniRef90_Q9JTR0:Fumarate hydratase class II	5.0518e-05	0.00230961	34.0909	0	71.4286	1.10702e-05	0	2.31946e-05	no	549
UniRef90_D4MAZ8:Aspartokinase	1.45641e-05	0.00230961	54.5455	82.6087	23.8095	4.74482e-06	8.91895e-06	1.73158e-07	yes	550
UniRef90_A3CRA4:ABC-type nitrate/sulfonate/bicarbonate transporter, periplasmic component, putative	1.62016e-05	0.00230961	47.7273	13.0435	85.7143	1.30305e-05	9.05162e-07	2.63106e-05	no	551
UniRef90_A3CQB9:Zinc metalloprotease zmpB, putative	1.53621e-05	0.00230961	50	17.3913	85.7143	7.22969e-06	3.35614e-07	1.47803e-05	no	552
UniRef90_I0URT4:Efflux ABC transporter, permease protein	3.72821e-05	0.00230961	38.6364	4.34783	76.1905	2.74122e-06	9.73048e-08	5.63695e-06	no	553
UniRef90_A3CQN6:Dehydrogenase, eukaryotic-like, putative	2.22335e-05	0.00230961	40.9091	4.34783	80.9524	9.14601e-06	1.14405e-06	1.79101e-05	no	554
UniRef90_I0URI5:Putative lipoprotein	2.22335e-05	0.00230961	38.6364	4.34783	76.1905	0.000102563	1.31581e-07	0.000214751	no	555
UniRef90_A3CQQ4:Argininosuccinate synthase	2.88384e-05	0.00230961	50	17.3913	85.7143	1.10293e-05	1.34966e-06	2.16309e-05	no	556
UniRef90_A3CQQ8:Metallo-beta-lactamase, putative	2.22335e-05	0.00230961	43.1818	8.69565	80.9524	7.50464e-06	2.24828e-07	1.54778e-05	no	557
UniRef90_A3CQS2:NO_NAME	3.03663e-05	0.00230961	38.6364	4.34783	76.1905	2.40346e-06	7.68614e-08	4.95163e-06	no	558
UniRef90_A3CQS8:ABC-type multidrug transporter, ATPase and permease components, putative	2.0018e-05	0.00230961	40.9091	4.34783	80.9524	9.69147e-06	6.02355e-07	1.96462e-05	no	559
UniRef90_A3CQV0:33 kDa chaperonin	1.62016e-05	0.00230961	45.4545	13.0435	80.9524	9.66826e-06	2.70859e-07	1.99607e-05	no	560
UniRef90_I0URC8:Vacuole effluxer Atg22-like protein	2.73838e-05	0.00230961	38.6364	4.34783	76.1905	3.16259e-06	9.14252e-08	6.52624e-06	no	561
UniRef90_I0URC3:AMP-binding enzyme	3.36559e-05	0.00230961	38.6364	4.34783	76.1905	3.29475e-06	1.20735e-07	6.77105e-06	no	562
UniRef90_A3CRA1:DTDP-4-dehydrorhamnose 3,5-epimerase, putative	4.12773e-05	0.00230961	38.6364	4.34783	76.1905	8.05445e-06	1.37411e-07	1.67255e-05	no	563
UniRef90_A3CQX4:2-C-methyl-D-erythritol 4-phosphate cytidylyltransferase	5.0518e-05	0.00230961	45.4545	13.0435	80.9524	1.0227e-05	6.41563e-07	2.07254e-05	no	564
UniRef90_D7N028:Tetraacyldisaccharide 4'-kinase	5.0518e-05	0.00230961	34.0909	0	71.4286	9.96467e-06	0	2.08784e-05	no	565
UniRef90_A3CQZ5:	2.0018e-05	0.00230961	40.9091	4.34783	80.9524	9.90391e-06	4.64861e-07	2.02419e-05	no	566
UniRef90_I0URX2:NO_NAME	5.0518e-05	0.00230961	34.0909	0	71.4286	1.33991e-06	0	2.80743e-06	no	567
UniRef90_I0UR32:NO_NAME	5.0518e-05	0.00230961	34.0909	0	71.4286	3.20317e-06	0	6.71141e-06	no	568
UniRef90_I0UR19:NO_NAME	5.0518e-05	0.00230961	34.0909	0	71.4286	1.43271e-06	0	3.00187e-06	no	569
UniRef90_A3CR13:NO_NAME	2.46811e-05	0.00230961	38.6364	4.34783	76.1905	1.2556e-05	7.57714e-08	2.62249e-05	no	570
UniRef90_I0UR09:NO_NAME	5.0518e-05	0.00230961	34.0909	0	71.4286	1.88576e-06	0	3.95112e-06	no	571
UniRef90_A3CR42:Dihydroxy-acid dehydratase	3.36559e-05	0.00230961	56.8182	30.4348	85.7143	2.42715e-05	2.67535e-06	4.79244e-05	no	572
UniRef90_Q9JX92:NADH-quinone oxidoreductase subunit L	5.0518e-05	0.00230961	34.0909	0	71.4286	1.89905e-05	0	3.97895e-05	no	573
UniRef90_A3CR95:Membrane protein, putative	4.56766e-05	0.00230961	43.1818	8.69565	80.9524	1.84269e-06	3.58489e-07	3.46825e-06	no	574
UniRef90_A3CQG0:Mini-ribonuclease 3	3.5425e-05	0.00230961	50	17.3913	85.7143	1.5771e-05	2.27323e-06	3.05542e-05	no	575
UniRef90_D4MAZ5:Transcriptional regulator	1.17501e-05	0.00230961	43.1818	78.2609	4.7619	5.22914e-06	9.97272e-06	3.37967e-08	yes	576
UniRef90_G9S8W7:NO_NAME	6.80626e-06	0.00230961	86.3636	100	71.4286	7.45477e-05	0.000119031	2.58281e-05	yes	577
UniRef90_G9PQU2:NO_NAME	4.12773e-05	0.00230961	47.7273	17.3913	80.9524	1.23983e-05	1.69489e-06	2.41212e-05	no	578
UniRef90_V8HZD9:Bifunctional purine biosynthesis protein PurH	4.56766e-05	0.00230961	56.8182	30.4348	85.7143	2.07162e-05	2.32184e-06	4.08625e-05	no	579
UniRef90_G9PMV7:NO_NAME	9.45973e-06	0.00230961	47.7273	13.0435	85.7143	5.2186e-06	4.53042e-07	1.0438e-05	no	580
UniRef90_G9PMS3:NO_NAME	1.38057e-05	0.00230961	54.5455	26.087	85.7143	9.1659e-06	1.35638e-06	1.77192e-05	no	581
UniRef90_A3CQ05:Glycine--tRNA ligase beta subunit	8.95766e-06	0.00230961	50	17.3913	85.7143	4.72834e-06	6.89529e-07	9.1518e-06	no	582
UniRef90_G9PMD7:NO_NAME	4.80395e-05	0.00230961	50	17.3913	85.7143	4.86831e-06	9.73906e-07	9.13361e-06	no	583
UniRef90_D4MAT3:NusA antitermination factor	2.46811e-05	0.00230961	47.7273	78.2609	14.2857	8.28889e-06	1.57702e-05	9.50599e-08	yes	584
UniRef90_D4MAT2:Translation initiation factor IF-2	4.56766e-05	0.00230961	54.5455	82.6087	23.8095	4.52544e-06	8.3139e-06	3.76182e-07	yes	585
UniRef90_D4MAS8:Queuine tRNA-ribosyltransferase	2.22335e-05	0.00230961	54.5455	82.6087	23.8095	6.20538e-06	1.15527e-05	3.48807e-07	yes	586
UniRef90_G9PLZ0:NO_NAME	2.59991e-05	0.00230961	50	17.3913	85.7143	7.23529e-06	1.03803e-06	1.40228e-05	no	587
UniRef90_G9PLY6:NO_NAME	1.24005e-05	0.00230961	50	17.3913	85.7143	7.95877e-06	7.2088e-07	1.5886e-05	no	588
UniRef90_G9PNB2:NO_NAME	4.12773e-05	0.00230961	47.7273	17.3913	80.9524	6.27943e-06	4.61878e-07	1.2651e-05	no	589
UniRef90_I0USE7:Permease family protein	5.0518e-05	0.00230961	43.1818	13.0435	76.1905	6.02696e-06	2.22731e-07	1.2384e-05	no	590
UniRef90_G9PLW9:NO_NAME	5.0518e-05	0.00230961	50	21.7391	80.9524	8.19733e-06	6.08312e-07	1.65091e-05	no	591
UniRef90_A3CPZ0:Nicotinate phosphoribosyltransferase	2.73838e-05	0.00230961	45.4545	13.0435	80.9524	1.03621e-05	7.54951e-07	2.08842e-05	no	592
UniRef90_G9PLU5:NO_NAME	1.17501e-05	0.00230961	43.1818	8.69565	80.9524	7.02816e-06	1.93339e-07	1.45139e-05	no	593
UniRef90_D4MAS1:NO_NAME	4.56766e-05	0.00230961	52.2727	78.2609	23.8095	3.74068e-06	7.01611e-06	1.53297e-07	yes	594
UniRef90_G9PLG5:Protein translocase subunit SecE	2.0018e-05	0.00230961	38.6364	4.34783	76.1905	1.0206e-05	4.30092e-08	2.13369e-05	no	595
UniRef90_G9PLC0:NO_NAME	8.02884e-06	0.00230961	50	17.3913	85.7143	9.8389e-06	7.49584e-07	1.97939e-05	no	596
UniRef90_G9PLA6:FeS assembly protein SufD	1.45641e-05	0.00230961	52.2727	21.7391	85.7143	7.93317e-06	6.32139e-07	1.59295e-05	no	597
UniRef90_I0USJ6:Permease family protein	5.0518e-05	0.00230961	34.0909	0	71.4286	3.88747e-06	0	8.14519e-06	no	598
UniRef90_G9PL60:NO_NAME	2.0018e-05	0.00230961	40.9091	4.34783	80.9524	4.44951e-06	3.94671e-07	8.89052e-06	no	599
UniRef90_D4MAR5:Formate--tetrahydrofolate ligase	3.36559e-05	0.00230961	56.8182	82.6087	28.5714	6.97728e-06	1.26767e-05	7.35067e-07	yes	600
UniRef90_G9PLY3:NO_NAME	4.56766e-05	0.00230961	38.6364	4.34783	76.1905	4.22302e-06	3.18862e-07	8.49899e-06	no	601
UniRef90_D4MAU4:60 kDa chaperonin	2.73838e-05	0.00230961	63.6364	91.3043	33.3333	1.45121e-05	2.25073e-05	5.75548e-06	yes	602
UniRef90_G9PNG2:GTPase Era	4.35567e-06	0.00230961	38.6364	0	80.9524	3.48098e-06	0	7.29349e-06	no	603
UniRef90_D4MAU6:N-acyl-D-aspartate/D-glutamate deacylase	1.80138e-05	0.00230961	50	82.6087	14.2857	5.74236e-06	1.07146e-05	2.96568e-07	yes	604
UniRef90_G9PQS5:NO_NAME	4.12773e-05	0.00230961	45.4545	13.0435	80.9524	1.36864e-05	1.72099e-06	2.67914e-05	no	605
UniRef90_I0US65:D-alanyl-D-alanine carboxypeptidase/D-alanyl-D-alanine-endopeptidase-like protein	5.0518e-05	0.00230961	34.0909	0	71.4286	3.58923e-06	0	7.52029e-06	no	606
UniRef90_D4MAY6:Choline-glycine betaine transporter	1.45641e-05	0.00230961	43.1818	78.2609	4.7619	4.21594e-06	8.01916e-06	5.05067e-08	yes	607
UniRef90_G9PQK4:NO_NAME	2.46811e-05	0.00230961	45.4545	13.0435	80.9524	8.0825e-06	6.71218e-07	1.61996e-05	no	608
UniRef90_A6LE88:Elongation factor Tu	3.03663e-05	0.00230961	68.1818	91.3043	42.8571	4.93391e-05	8.52526e-05	1.00052e-05	yes	609
UniRef90_D4MAX5:Nicotinate-nucleotide--dimethylbenzimidazole phosphoribosyltransferase	2.46811e-05	0.00230961	54.5455	82.6087	23.8095	6.02748e-06	1.12395e-05	3.19104e-07	yes	610
UniRef90_I0US69:PF11930 domain protein	1.05457e-05	0.00230961	47.7273	13.0435	85.7143	5.43442e-06	2.9811e-07	1.10599e-05	no	611
UniRef90_G9PPU7:NO_NAME	1.11323e-05	0.00230961	50	17.3913	85.7143	8.44083e-06	7.03121e-07	1.69155e-05	no	612
UniRef90_G9PPR2:Threonine ammonia-lyase, biosynthetic	2.46811e-05	0.00230961	52.2727	21.7391	85.7143	1.46616e-05	2.09729e-06	2.84224e-05	no	613
UniRef90_G9PPQ1:Shikimate kinase	2.22335e-05	0.00230961	38.6364	4.34783	76.1905	6.96785e-06	2.7064e-08	1.45697e-05	no	614
UniRef90_G9PPP1:Polyphosphate kinase	2.22335e-05	0.00230961	43.1818	8.69565	80.9524	3.77387e-06	2.07007e-07	7.68043e-06	no	615
UniRef90_G9PPN5:NO_NAME	1.62016e-05	0.00230961	47.7273	13.0435	85.7143	1.22572e-05	2.40062e-06	2.30525e-05	no	616
UniRef90_D4MAW7:DNA-directed RNA polymerase subunit beta'	1.45641e-05	0.00230961	63.6364	91.3043	33.3333	7.24187e-06	1.332e-05	5.84878e-07	yes	617
UniRef90_A3CQ45:Serine--tRNA ligase	1.45641e-05	0.00230961	47.7273	13.0435	85.7143	9.85843e-06	1.04256e-06	1.95139e-05	no	618
UniRef90_G9PPL2:NO_NAME	9.45973e-06	0.00230961	40.9091	4.34783	80.9524	8.2908e-06	1.2888e-07	1.72301e-05	no	619
UniRef90_D4MAW6:DNA-directed RNA polymerase subunit beta	4.87376e-06	0.00230961	63.6364	91.3043	33.3333	7.04425e-06	1.30578e-05	4.57942e-07	yes	620
UniRef90_D4MAW4:Uncharacterized protein related to glutamine synthetase	2.46811e-05	0.00230961	52.2727	82.6087	19.0476	3.2315e-06	5.93949e-06	2.65605e-07	yes	621
UniRef90_G9PPE9:NO_NAME	7.19252e-06	0.00230961	45.4545	8.69565	85.7143	9.60879e-06	1.18426e-06	1.88357e-05	no	622
UniRef90_D4MAV9:6-phosphofructokinase	4.56766e-05	0.00230961	56.8182	82.6087	28.5714	8.46612e-06	1.55064e-05	7.55372e-07	yes	623
UniRef90_G9PNX2:NO_NAME	4.56766e-05	0.00230961	52.2727	21.7391	85.7143	1.12411e-05	2.87212e-06	2.04071e-05	no	624
UniRef90_G9PNW9:NO_NAME	3.72821e-05	0.00230961	45.4545	13.0435	80.9524	7.7106e-06	9.05987e-07	1.51633e-05	no	625
UniRef90_G9PNP9:NO_NAME	5.0518e-05	0.00230961	47.7273	17.3913	80.9524	9.70879e-06	8.90386e-07	1.9367e-05	no	626
UniRef90_D4MAU7:TRAP transporter, DctM subunit	6.80626e-06	0.00230961	52.2727	82.6087	19.0476	5.49957e-06	1.0353e-05	1.8391e-07	yes	627
UniRef90_G9PKV1:Aspartate--tRNA(Asp/Asn) ligase	4.80395e-05	0.00230961	54.5455	26.087	85.7143	7.20285e-06	1.68387e-06	1.32475e-05	no	628
UniRef90_D4M9Q8:Amino acid carrier protein	5.45059e-06	0.00230961	47.7273	82.6087	9.52381	6.08491e-06	1.15553e-05	9.34892e-08	yes	629
UniRef90_D4M9Q7:Serine hydroxymethyltransferase	2.59991e-05	0.00230961	45.4545	78.2609	9.52381	4.80046e-06	9.10578e-06	8.51094e-08	yes	630
UniRef90_A8AYM8:Isocitrate dehydrogenase [NADP]	1.17501e-05	0.00230961	40.9091	4.34783	80.9524	1.03723e-05	2.16568e-07	2.14952e-05	no	631
UniRef90_D4M861:Soluble lytic murein transglycosylase and related regulatory proteins (Some contain LysM/invasin domains)	2.46811e-05	0.00230961	56.8182	82.6087	28.5714	1.23665e-05	2.3356e-05	3.3033e-07	yes	632
UniRef90_D4M858:Predicted permease	2.73838e-05	0.00230961	47.7273	78.2609	14.2857	6.66592e-06	1.27094e-05	4.68609e-08	yes	633
UniRef90_I0UUE8:Ferric uptake regulator family protein	1.53621e-05	0.00230961	36.3636	0	76.1905	3.16494e-06	0	6.63129e-06	no	634
UniRef90_I0UUG5:NO_NAME	5.0518e-05	0.00230961	34.0909	0	71.4286	3.47743e-06	0	7.28605e-06	no	635
UniRef90_D4M854:Uncharacterized conserved protein	5.0518e-05	0.00230961	43.1818	73.913	9.52381	1.2093e-05	2.30958e-05	4.22524e-08	yes	636
UniRef90_D4M846:NO_NAME	3.19709e-05	0.00230961	50	78.2609	19.0476	3.93727e-06	7.39315e-06	1.52262e-07	yes	637
UniRef90_D4M838:Ribonuclease 3	3.03663e-05	0.00230961	54.5455	82.6087	23.8095	7.8692e-06	1.47215e-05	3.64327e-07	yes	638
UniRef90_D4M837:NO_NAME	8.02884e-06	0.00230961	54.5455	86.9565	19.0476	5.83683e-06	1.07011e-05	5.09351e-07	yes	639
UniRef90_D4M833:NO_NAME	3.47331e-06	0.00230961	63.6364	91.3043	33.3333	3.70431e-05	6.83711e-05	2.73157e-06	yes	640
UniRef90_D4M832:Uncharacterized NAD(FAD)-dependent dehydrogenases	2.46811e-05	0.00230961	61.3636	91.3043	28.5714	1.99958e-05	2.59688e-05	1.34539e-05	yes	641
UniRef90_D4M869:NO_NAME	1.62016e-05	0.00230961	52.2727	82.6087	19.0476	1.03646e-05	1.95546e-05	2.99503e-07	yes	642
UniRef90_D4M828:Oligopeptide/dipeptide ABC transporter, ATP-binding protein, C-terminal domain	2.46811e-05	0.00230961	56.8182	82.6087	28.5714	1.48667e-05	2.77441e-05	7.62903e-07	yes	643
UniRef90_D4M821:NO_NAME	2.0018e-05	0.00230961	52.2727	82.6087	19.0476	7.69671e-06	1.4279e-05	4.87534e-07	yes	644
UniRef90_V2Y7P2:RNA polymerase sigma factor, sigma-70 family	2.88384e-05	0.00230961	63.6364	86.9565	38.0952	2.95086e-05	5.2455e-05	4.37677e-06	yes	645
UniRef90_J0XD75:Transposase	1.05457e-05	0.00230961	43.1818	8.69565	80.9524	2.53376e-05	1.24695e-07	5.29517e-05	no	646
UniRef90_A3CNI6:Carbamoyl-phosphate synthase small chain	4.56766e-05	0.00230961	52.2727	21.7391	85.7143	9.9938e-06	1.75996e-06	1.90118e-05	no	647
UniRef90_J0XV30:NO_NAME	4.56766e-05	0.00230961	43.1818	8.69565	80.9524	1.76453e-05	2.68226e-06	3.40335e-05	no	648
UniRef90_I0UUS1:L-asparaginase, thermolabile	5.0518e-05	0.00230961	34.0909	0	71.4286	3.06127e-06	0	6.4141e-06	no	649
UniRef90_D4M7W2:Predicted transcriptional regulator containing an HTH domain and an uncharacterized domain shared with the mammalian protein Schlafen	1.62016e-05	0.00230961	43.1818	78.2609	4.7619	9.28957e-06	1.7735e-05	3.97983e-08	yes	650
UniRef90_D4M7V3:Transposase and inactivated derivatives	4.34241e-05	0.00230961	59.0909	86.9565	28.5714	0.000115781	0.000203454	1.97578e-05	yes	651
UniRef90_D4M7U7:Subtilisin-like serine proteases	3.92315e-05	0.00230961	50	78.2609	19.0476	4.16693e-06	7.88527e-06	9.44562e-08	yes	652
UniRef90_D4M7S9:Glycine dehydrogenase (Decarboxylating) beta subunit	3.72821e-05	0.00230961	61.3636	86.9565	33.3333	9.76156e-06	1.73813e-05	1.41608e-06	yes	653
UniRef90_D4M827:Zn-dependent hydrolases, including glyoxylases	8.02884e-06	0.00230961	54.5455	86.9565	19.0476	6.32959e-06	1.16649e-05	4.86102e-07	yes	654
UniRef90_D4M7S8:Glycine dehydrogenase (Decarboxylating) alpha subunit	1.89907e-05	0.00230961	59.0909	86.9565	28.5714	1.237e-05	2.2379e-05	1.40788e-06	yes	655
UniRef90_B5E640:Oxidoreductase, putative	5.0518e-05	0.00230961	56.8182	30.4348	85.7143	1.83902e-05	2.48997e-06	3.58048e-05	no	656
UniRef90_D4M878:V-type ATP synthase alpha chain	1.45641e-05	0.00230961	56.8182	86.9565	23.8095	8.56164e-06	1.54297e-05	1.03943e-06	yes	657
UniRef90_J0WT92:Insertion element IS110 uncharacterized 43.6 kDa protein	2.46346e-06	0.00230961	54.5455	21.7391	90.4762	1.90645e-05	5.51366e-07	3.93408e-05	no	658
UniRef90_D4M8F5:DNA-directed RNA polymerase subunit alpha	3.5425e-05	0.00230961	50	78.2609	19.0476	8.07044e-06	1.52356e-05	2.22857e-07	yes	659
UniRef90_D4M8F0:Flagellar P-ring protein	2.73838e-05	0.00230961	54.5455	82.6087	23.8095	5.8234e-06	1.07501e-05	4.27511e-07	yes	660
UniRef90_D4M8E4:NO_NAME	7.19252e-06	0.00230961	59.0909	86.9565	28.5714	3.10075e-06	5.75041e-06	1.98735e-07	yes	661
UniRef90_D4M8D1:CTP synthase	4.34241e-05	0.00230961	50	78.2609	19.0476	5.77839e-06	1.08184e-05	2.58399e-07	yes	662
UniRef90_A3CNR1:NO_NAME	7.59969e-06	0.00230961	43.1818	4.34783	85.7143	6.8211e-06	5.78101e-07	1.36587e-05	no	663
UniRef90_D4M8C6:PAS domain S-box/diguanylate cyclase (GGDEF) domain	4.80395e-05	0.00230961	50	78.2609	19.0476	3.82068e-06	7.1714e-06	1.50857e-07	yes	664
UniRef90_D4M8A8:Hydroxylamine reductase	3.19709e-05	0.00230961	50	78.2609	19.0476	5.80648e-06	1.09128e-05	2.13868e-07	yes	665
UniRef90_Q7DDS7:Septum site-determining protein MinD	5.0518e-05	0.00230961	34.0909	0	71.4286	1.54893e-05	0	3.24538e-05	no	666
UniRef90_D4M898:Mg2+ transporter (MgtE)	4.80395e-05	0.00230961	50	78.2609	19.0476	3.34819e-06	6.18855e-06	2.37328e-07	yes	667
UniRef90_B5E539:Glutamate dehydrogenase	1.05457e-05	0.00230961	59.0909	30.4348	90.4762	2.47015e-05	3.69477e-06	4.77089e-05	no	668
UniRef90_B4RNA0:CcoN	5.0518e-05	0.00230961	34.0909	0	71.4286	2.30183e-05	0	4.82288e-05	no	669
UniRef90_B4RNW4:Fructose-bisphosphate aldolase	4.35567e-06	0.00230961	38.6364	0	80.9524	1.89893e-05	0	3.97871e-05	no	670
UniRef90_D4M895:Cation diffusion facilitator family transporter	2.0018e-05	0.00230961	47.7273	78.2609	14.2857	6.68388e-06	1.27301e-05	6.17765e-08	yes	671
UniRef90_B4RP32:NO_NAME	5.0518e-05	0.00230961	34.0909	0	71.4286	1.3176e-05	0	2.76069e-05	no	672
UniRef90_B4RP36:CadB	1.53621e-05	0.00230961	36.3636	0	76.1905	1.50316e-05	0	3.14949e-05	no	673
UniRef90_B4RPI3:NADH-quinone oxidoreductase subunit B	6.80626e-06	0.00230961	40.9091	4.34783	80.9524	1.51661e-05	5.29875e-08	3.17186e-05	no	674
UniRef90_B4RPP8:GapC	5.0518e-05	0.00230961	34.0909	0	71.4286	1.48895e-05	0	3.11971e-05	no	675
UniRef90_B5E1Q6:Ketol-acid reductoisomerase	4.87376e-06	0.00230961	56.8182	26.087	90.4762	2.42934e-05	2.99882e-06	4.76161e-05	no	676
UniRef90_B5E4Q5:Lipoate protein ligase A	2.73838e-05	0.00230961	52.2727	21.7391	85.7143	1.77702e-05	2.10948e-06	3.49225e-05	no	677
UniRef90_D4M879:V-type ATP synthase beta chain	1.80138e-05	0.00230961	61.3636	86.9565	33.3333	1.30592e-05	2.2898e-05	2.28349e-06	yes	678
UniRef90_A3CNM6:Aspartate aminotransferase, putative	8.95766e-06	0.00230961	45.4545	8.69565	85.7143	9.64807e-06	7.65172e-07	1.9377e-05	no	679
UniRef90_Q7DD59:NO_NAME	5.0518e-05	0.00230961	34.0909	0	71.4286	1.49294e-05	0	3.12806e-05	no	680
UniRef90_D4M7S6:RND family efflux transporter, MFP subunit	2.88384e-05	0.00230961	59.0909	86.9565	28.5714	2.7271e-05	4.57442e-05	7.03836e-06	yes	681
UniRef90_D4M7S4:Membrane glycosyltransferase	8.4811e-06	0.00230961	61.3636	91.3043	28.5714	1.50428e-05	2.65082e-05	2.48553e-06	yes	682
UniRef90_D4M7S2:AraC-type DNA-binding domain-containing proteins	5.0518e-05	0.00230961	56.8182	86.9565	23.8095	1.12413e-05	1.88743e-05	2.88132e-06	yes	683
UniRef90_D4M7D2:Amino acid/amide ABC transporter substrate-binding protein, HAAT family (TC 3.A.1.4.-)	4.87376e-06	0.00230961	63.6364	91.3043	33.3333	0.000154576	0.000284223	1.25817e-05	yes	684
UniRef90_UPI000311B47B:NO_NAME	1.73887e-06	0.00230961	43.1818	4.34783	85.7143	1.20702e-05	7.02878e-08	2.5213e-05	no	685
UniRef90_G0HA02:Heavy metal translocating P-type ATPase	1.80138e-05	0.00230961	47.7273	13.0435	85.7143	7.17793e-06	3.67918e-06	1.10099e-05	no	686
UniRef90_A3CN70:L-lactate dehydrogenase	2.22335e-05	0.00230961	47.7273	17.3913	80.9524	8.08754e-06	3.84785e-07	1.65239e-05	no	687
UniRef90_UPI000309C139:CAAX amino terminal protease	1.15118e-06	0.00230961	40.9091	0	85.7143	5.49593e-06	0	1.15153e-05	no	688
UniRef90_D4M7D0:Chaperone protein DnaK	1.80138e-05	0.00230961	63.6364	91.3043	33.3333	1.10742e-05	1.88207e-05	2.58998e-06	yes	689
UniRef90_D4M7C8:DNA protecting protein DprA	3.19709e-05	0.00230961	50	78.2609	19.0476	4.51707e-06	8.45612e-06	2.02876e-07	yes	690
UniRef90_D4M7C6:Methyl-accepting chemotaxis protein	1.53621e-05	0.00230961	59.0909	86.9565	28.5714	6.09639e-06	1.11691e-05	5.40544e-07	yes	691
UniRef90_J1HFH1:Transposase, IS4 family	1.53621e-05	0.00230961	36.3636	0	76.1905	3.45426e-06	0	7.23749e-06	no	692
UniRef90_D4M799:Flagellin and related hook-associated proteins	1.30851e-05	0.00230961	63.6364	91.3043	33.3333	8.46634e-05	0.000155761	6.79498e-06	yes	693
UniRef90_D4M7D4:Amino acid/amide ABC transporter ATP-binding protein 2, HAAT family (TC 3.A.1.4.-)	1.17501e-05	0.00230961	54.5455	82.6087	23.8095	9.14138e-06	1.72011e-05	3.14075e-07	yes	694
UniRef90_D4M794:Phosphoenolpyruvate carboxykinase	3.19709e-05	0.00230961	59.0909	86.9565	28.5714	6.65919e-06	1.18342e-05	9.91325e-07	yes	695
UniRef90_D4M789:Amidohydrolase	1.45641e-05	0.00230961	52.2727	82.6087	19.0476	4.98828e-06	9.28539e-06	2.81931e-07	yes	696
UniRef90_D4M778:Type II secretory pathway, component PulF	3.5425e-05	0.00230961	59.0909	86.9565	28.5714	6.27424e-06	1.09245e-05	1.18114e-06	yes	697
UniRef90_D4M777:Type II secretory pathway, ATPase PulE/Tfp pilus assembly pathway, ATPase PilB	6.09244e-06	0.00230961	63.6364	91.3043	33.3333	2.15117e-05	3.87905e-05	2.58724e-06	yes	698
UniRef90_F9PNW8:ABC transporter, ATP-binding protein	5.0518e-05	0.00230961	45.4545	13.0435	80.9524	8.32485e-06	2.63238e-06	1.45595e-05	no	699
UniRef90_D4M767:Muconate cycloisomerase	2.73838e-05	0.00230961	54.5455	82.6087	23.8095	7.13416e-06	1.3222e-05	4.66554e-07	yes	700
UniRef90_C0DXW8:Acetyltransferase, GNAT family	2.88384e-05	0.00230961	40.9091	8.69565	76.1905	3.83573e-06	2.5816e-08	8.00849e-06	no	701
UniRef90_D4M758:Recombination protein MgsA	4.12773e-05	0.00230961	54.5455	82.6087	23.8095	3.87681e-06	6.90654e-06	5.58527e-07	yes	702
UniRef90_F9PMY6:Bifunctional purine biosynthesis protein PurH	4.34241e-05	0.00230961	40.9091	8.69565	76.1905	3.17942e-06	1.61311e-07	6.48497e-06	no	703
UniRef90_F9PMW4:Electron transfer flavoprotein, beta subunit	1.80138e-05	0.00230961	47.7273	13.0435	85.7143	8.15458e-06	1.56457e-06	1.53722e-05	no	704
UniRef90_F9PMU4:NAD-dependent protein deacetylase	1.80138e-05	0.00230961	45.4545	13.0435	80.9524	7.93553e-06	4.67679e-07	1.61146e-05	no	705
UniRef90_D4M790:Conserved protein/domain typically associated with flavoprotein oxygenases, DIM6/NTAB family	3.36559e-05	0.00230961	56.8182	82.6087	28.5714	1.29511e-05	2.40339e-05	8.12876e-07	yes	706
UniRef90_D4M7D7:Amino acid/amide ABC transporter substrate-binding protein, HAAT family (TC 3.A.1.4.-)	9.62736e-07	0.00230961	65.9091	95.6522	33.3333	0.000199567	0.000367885	1.522e-05	yes	707
UniRef90_G0I8I8:FeS assembly protein SufB	1.05457e-05	0.00230961	56.8182	26.087	90.4762	2.55554e-05	3.15302e-06	5.00913e-05	no	708
UniRef90_UPI00034A0484:pyruvate dehydrogenase E1 subunit alpha	1.45641e-05	0.00230961	52.2727	21.7391	85.7143	1.56956e-05	1.39159e-06	3.13619e-05	no	709
UniRef90_A3CNF1:Trk transporter membrane-spanning protein-K+ transport, putative	4.12773e-05	0.00230961	43.1818	8.69565	80.9524	2.99305e-06	5.90602e-07	5.62431e-06	no	710
UniRef90_D4M7R8:ATP-dependent zinc metalloprotease FtsH	7.59969e-06	0.00230961	56.8182	86.9565	23.8095	7.16981e-06	1.32377e-05	5.23983e-07	yes	711
UniRef90_D4M7R3:NO_NAME	2.88384e-05	0.00230961	50	78.2609	19.0476	1.02226e-05	1.9321e-05	2.57626e-07	yes	712
UniRef90_D4M7R0:Formimidoyltetrahydrofolate cyclodeaminase	1.80138e-05	0.00230961	52.2727	82.6087	19.0476	1.37095e-05	2.59042e-05	3.53507e-07	yes	713
UniRef90_D4M7Q8:FOG_Ankyrin repeat	1.53621e-05	0.00230961	45.4545	78.2609	9.52381	1.15861e-05	2.20877e-05	8.43732e-08	yes	714
UniRef90_D4M7Q7:SprA-related family	1.80138e-05	0.00230961	54.5455	82.6087	23.8095	8.83284e-06	1.66758e-05	2.42924e-07	yes	715
UniRef90_D4M7P7:FOG_Ankyrin repeat	1.89907e-05	0.00230961	45.4545	78.2609	9.52381	7.86876e-06	1.4936e-05	1.28485e-07	yes	716
UniRef90_D4M7P4:ATP-dependent exoDNAse (Exonuclease V) beta subunit (Contains helicase and exonuclease domains)	1.30851e-05	0.00230961	56.8182	86.9565	23.8095	5.19244e-06	9.60817e-06	3.5616e-07	yes	717
UniRef90_D4M7P2:Diadenosine tetraphosphate (Ap4A) hydrolase and other HIT family hydrolases	3.36559e-05	0.00230961	52.2727	82.6087	19.0476	1.1926e-05	2.16929e-05	1.22888e-06	yes	718
UniRef90_UPI000478AE5F:translation initiation factor IF-2	4.80395e-05	0.00230961	59.0909	34.7826	85.7143	1.2275e-05	2.15534e-06	2.33585e-05	no	719
UniRef90_D4M7N4:Galactose/methyl galactoside import ATP-binding protein MglA	2.73838e-05	0.00230961	54.5455	82.6087	23.8095	6.39325e-06	1.18104e-05	4.60188e-07	yes	720
UniRef90_D4M7L0:Oligopeptide/dipeptide ABC transporter, ATP-binding protein, C-terminal domain	2.0018e-05	0.00230961	61.3636	91.3043	28.5714	1.80115e-05	2.8141e-05	6.91737e-06	yes	721
UniRef90_D4M7K6:Putative p-aminobenzoyl-glutamate transporter	4.12773e-05	0.00230961	52.2727	78.2609	23.8095	5.17417e-06	9.60361e-06	3.22889e-07	yes	722
UniRef90_D4M7K5:ABC-type oligopeptide transport system, periplasmic component	2.34269e-05	0.00230961	59.0909	86.9565	28.5714	1.76715e-05	2.85876e-05	5.71572e-06	yes	723
UniRef90_D4M7J6:Permeases of the drug/metabolite transporter (DMT) superfamily	2.73838e-05	0.00230961	47.7273	78.2609	14.2857	9.10749e-06	1.73335e-05	9.80592e-08	yes	724
UniRef90_D4M7J5:Predicted amino acid racemase	2.34269e-05	0.00230961	45.4545	78.2609	9.52381	5.81561e-06	1.10311e-05	1.03364e-07	yes	725
UniRef90_D4M7I2:NO_NAME	2.73838e-05	0.00230961	47.7273	78.2609	14.2857	1.0326e-05	1.96281e-05	1.38023e-07	yes	726
UniRef90_D4M7H2:tRNA nucleotidyltransferase/poly(A) polymerase	3.67628e-06	0.00230961	54.5455	86.9565	19.0476	5.83191e-06	1.08812e-05	3.01722e-07	yes	727
UniRef90_UPI00036FA09A:NO_NAME	1.80138e-05	0.00230961	40.9091	4.34783	80.9524	3.35206e-06	3.79688e-07	6.60751e-06	no	728
UniRef90_A3CNA4:NAD-dependent protein deacetylase	3.03663e-05	0.00230961	45.4545	13.0435	80.9524	7.86393e-06	4.01932e-07	1.60366e-05	no	729
UniRef90_D4M7F9:Na+/proline symporter	1.62016e-05	0.00230961	52.2727	82.6087	19.0476	5.88783e-06	1.11116e-05	1.66607e-07	yes	730
UniRef90_G2DQ93:NO_NAME	5.0518e-05	0.00230961	34.0909	0	71.4286	1.42743e-05	0	2.99081e-05	no	731
UniRef90_UPI00035D5FB0:NO_NAME	4.35567e-06	0.00230961	38.6364	0	80.9524	6.53783e-06	0	1.36983e-05	no	732
UniRef90_A3CNS0:NO_NAME	5.0518e-05	0.00230961	38.6364	4.34783	76.1905	6.50627e-06	2.74724e-07	1.33313e-05	no	733
UniRef90_A3CNS1:GTPase HflX	2.0018e-05	0.00230961	43.1818	8.69565	80.9524	8.34838e-06	4.11871e-07	1.70407e-05	no	734
UniRef90_A3CNS2:tRNA dimethylallyltransferase	3.03663e-05	0.00230961	45.4545	13.0435	80.9524	7.28721e-06	3.77989e-07	1.48544e-05	no	735
UniRef90_I0UU65:LPXTG-motif cell wall anchor domain protein	3.03663e-05	0.00230961	38.6364	4.34783	76.1905	2.76913e-06	5.28578e-08	5.74409e-06	no	736
UniRef90_A8AZY0:Phosphoribosylamine--glycine ligase	2.10981e-05	0.00230961	54.5455	26.087	85.7143	1.44476e-05	1.35749e-06	2.87844e-05	no	737
UniRef90_D4M9E4:UDP-N-acetylmuramyl pentapeptide phosphotransferase/UDP-N-acetylglucosamine-1-phosphate transferase	2.0018e-05	0.00230961	47.7273	78.2609	14.2857	5.72007e-06	1.08815e-05	6.70468e-08	yes	738
UniRef90_G8ULQ4:NO_NAME	1.62016e-05	0.00230961	65.9091	95.6522	33.3333	1.38313e-05	2.28274e-05	3.97852e-06	yes	739
UniRef90_G8ULJ6:Peptidase family M49	1.38057e-05	0.00230961	68.1818	95.6522	38.0952	1.18235e-05	1.98517e-05	3.03067e-06	yes	740
UniRef90_D4M9D7:Diguanylate cyclase (GGDEF) domain	5.45059e-06	0.00230961	56.8182	86.9565	23.8095	7.59848e-06	1.41778e-05	3.92532e-07	yes	741
UniRef90_G8ULI2:TonB-dependent receptor	4.80395e-05	0.00230961	68.1818	95.6522	38.0952	1.09324e-05	1.76662e-05	3.55733e-06	yes	742
UniRef90_G8ULH7:V-type ATP synthase alpha chain	2.22335e-05	0.00230961	65.9091	95.6522	33.3333	1.04182e-05	1.72739e-05	2.90949e-06	yes	743
UniRef90_G8ULE1:TonB-dependent receptor	4.12773e-05	0.00230961	72.7273	100	42.8571	1.53139e-05	2.3224e-05	6.65045e-06	yes	744
UniRef90_G8UL99:Glycosyltransferase, group 2 family protein	2.10981e-05	0.00230961	54.5455	86.9565	19.0476	1.39695e-05	2.40227e-05	2.95896e-06	yes	745
UniRef90_D4M9B5:ATPase family associated with various cellular activities (AAA)	4.12773e-05	0.00230961	52.2727	78.2609	23.8095	7.13074e-06	1.33612e-05	3.06903e-07	yes	746
UniRef90_D4M9F2:DNA gyrase subunit B	6.80626e-06	0.00230961	50	82.6087	14.2857	4.06884e-06	7.71388e-06	7.6665e-08	yes	747
UniRef90_R0DZR0:IS1480 transposase	1.53621e-05	0.00230961	36.3636	0	76.1905	8.88653e-06	0	1.86194e-05	no	748
UniRef90_D4M9B2:Dipeptidase	1.62016e-05	0.00230961	54.5455	82.6087	23.8095	4.8717e-06	8.99939e-06	3.50897e-07	yes	749
UniRef90_D4M9B1:Succinylglutamate desuccinylase / Aspartoacylase family	3.5425e-05	0.00230961	50	78.2609	19.0476	6.55961e-06	1.23303e-05	2.39366e-07	yes	750
UniRef90_G8UL53:NO_NAME	5.0518e-05	0.00230961	63.6364	91.3043	33.3333	1.48448e-05	2.40258e-05	4.78949e-06	yes	751
UniRef90_D4M992:Methionine--tRNA ligase	1.62016e-05	0.00230961	54.5455	82.6087	23.8095	5.54703e-06	1.03594e-05	2.7638e-07	yes	752
UniRef90_D7MZM0:Thioesterase family protein	5.0518e-05	0.00230961	34.0909	0	71.4286	1.38965e-05	0	2.91165e-05	no	753
UniRef90_D4M990:Tetratricopeptide repeat	2.34269e-05	0.00230961	59.0909	86.9565	28.5714	4.48659e-06	8.09935e-06	5.29765e-07	yes	754
UniRef90_A9LZC0:ABC transporter, ATP-binding protein	8.4811e-06	0.00230961	43.1818	8.69565	80.9524	1.62757e-05	4.37256e-08	3.40535e-05	no	755
UniRef90_A9M015:ATP-dependent RNA helicase, putative	5.0518e-05	0.00230961	34.0909	0	71.4286	1.03668e-05	0	2.17209e-05	no	756
UniRef90_A9M138:GMP synthase [glutamine-hydrolyzing]	5.0518e-05	0.00230961	34.0909	0	71.4286	1.26533e-05	0	2.65116e-05	no	757
UniRef90_D4M982:Predicted permease	4.12773e-05	0.00230961	56.8182	82.6087	28.5714	6.01692e-06	1.10801e-05	4.71587e-07	yes	758
UniRef90_G8UL86:TonB-linked outer membrane protein, SusC/RagA family	1.45641e-05	0.00230961	70.4545	95.6522	42.8571	1.13457e-05	1.93113e-05	2.6215e-06	yes	759
UniRef90_A8AZP1:30S ribosomal protein S2	1.70848e-05	0.00230961	50	17.3913	85.7143	1.18767e-05	1.58094e-06	2.3153e-05	no	760
UniRef90_D4M9F9:ATP-dependent transcriptional regulator	1.24005e-05	0.00230961	59.0909	86.9565	28.5714	6.40568e-06	1.14015e-05	9.34034e-07	yes	761
UniRef90_D4M9H1:NO_NAME	5.0518e-05	0.00230961	43.1818	73.913	9.52381	8.65671e-06	1.64958e-05	7.10643e-08	yes	762
UniRef90_Q9Z395:Urease subunit gamma	2.22335e-05	0.00230961	40.9091	4.34783	80.9524	1.24355e-05	1.37538e-06	2.45489e-05	no	763
UniRef90_D7N4G9:NADH-quinone oxidoreductase subunit C	5.0518e-05	0.00230961	34.0909	0	71.4286	1.31951e-05	0	2.76468e-05	no	764
UniRef90_G8UMS0:Membrane protein insertase YidC	2.76382e-06	0.00230961	72.7273	100	42.8571	1.15229e-05	1.97408e-05	2.52229e-06	yes	765
UniRef90_A8AYS7:Methyltransferase	5.0518e-05	0.00230961	38.6364	4.34783	76.1905	8.60597e-06	4.57767e-07	1.75302e-05	no	766
UniRef90_A3CP72:Conserved ABC-type antimicrobial permease-like protein, putative	2.73838e-05	0.00230961	47.7273	13.0435	85.7143	7.08272e-06	9.77786e-07	1.37691e-05	no	767
UniRef90_D4M9L8:NAD-dependent aldehyde dehydrogenases	2.0018e-05	0.00230961	54.5455	82.6087	23.8095	1.04054e-05	1.95254e-05	4.16903e-07	yes	768
UniRef90_D8UN07:NO_NAME	2.73838e-05	0.00230961	45.4545	13.0435	80.9524	7.08555e-06	3.12545e-07	1.45036e-05	no	769
UniRef90_A3CP68:Ring-cleavage extradiol dioxygenase, putative	3.28112e-06	0.00230961	45.4545	8.69565	85.7143	6.9947e-06	1.50867e-07	1.44903e-05	no	770
UniRef90_D4M9K8:Inorganic pyrophosphatase	3.03663e-05	0.00230961	47.7273	78.2609	14.2857	1.40267e-05	2.65642e-05	2.95105e-07	yes	771
UniRef90_G8UMJ8:Arginine--tRNA ligase	2.46811e-05	0.00230961	72.7273	100	42.8571	1.42059e-05	2.19423e-05	5.73277e-06	yes	772
UniRef90_D4M9K1:NO_NAME	1.11323e-05	0.00230961	59.0909	86.9565	28.5714	6.60313e-06	1.2249e-05	4.19581e-07	yes	773
UniRef90_A8AZ32:Integral membrane protein	5.0518e-05	0.00230961	43.1818	8.69565	80.9524	9.80949e-06	1.55338e-06	1.88519e-05	no	774
UniRef90_D4M9J7:Uncharacterized Fe-S center protein	4.35567e-06	0.00230961	56.8182	86.9565	23.8095	6.60271e-06	1.22725e-05	3.92967e-07	yes	775
UniRef90_D4M9J6:DNA polymerase IV	6.80626e-06	0.00230961	52.2727	82.6087	19.0476	5.9186e-06	1.11192e-05	2.22658e-07	yes	776
UniRef90_D4M9J4:TRAP transporter, 4TM/12TM fusion protein	3.67628e-06	0.00230961	59.0909	86.9565	28.5714	1.04696e-05	1.95523e-05	5.22e-07	yes	777
UniRef90_D4M9J2:5'-nucleotidase/2',3'-cyclic phosphodiesterase and related esterases	3.72821e-05	0.00230961	56.8182	82.6087	28.5714	5.82449e-06	1.06987e-05	4.86103e-07	yes	778
UniRef90_D4M9J1:YeeE/YedE family (DUF395)	1.62016e-05	0.00230961	52.2727	82.6087	19.0476	7.3426e-06	1.37844e-05	2.87273e-07	yes	779
UniRef90_D4M9I6:Uncharacterized protein involved in formation of curli polymers	2.46811e-05	0.00230961	56.8182	82.6087	28.5714	1.12566e-05	2.03229e-05	1.32681e-06	yes	780
UniRef90_D4M9I4:Fructose-bisphosphate aldolase	2.46811e-05	0.00230961	56.8182	82.6087	28.5714	6.15623e-06	1.13122e-05	5.09246e-07	yes	781
UniRef90_D4M9I1:Serine protease inhibitor	4.56766e-05	0.00230961	56.8182	86.9565	23.8095	1.48723e-05	2.28305e-05	6.15607e-06	yes	782
UniRef90_A8AZD5:30S ribosomal protein S18	4.80395e-05	0.00230961	59.0909	34.7826	85.7143	3.29242e-05	5.46614e-06	6.29973e-05	no	783
UniRef90_D4M9H8:Membrane protein insertase, YidC/Oxa1 family, C-terminal domain	9.45973e-06	0.00230961	52.2727	82.6087	19.0476	6.55565e-06	1.23294e-05	2.32046e-07	yes	784
UniRef90_Q9Z3B7:Urease accessory protein UreE	1.17501e-05	0.00230961	43.1818	8.69565	80.9524	9.38733e-06	2.11825e-07	1.94367e-05	no	785
UniRef90_D4M979:Chaperone protein HtpG	5.94196e-07	0.00230961	59.0909	91.3043	23.8095	8.53367e-06	1.61067e-05	2.3938e-07	yes	786
UniRef90_UPI0002003BD5:glycosyl transferase family 2, partial	5.0518e-05	0.00230961	34.0909	0	71.4286	2.43393e-06	0	5.09965e-06	no	787
UniRef90_A9M1L2:Pilin glycosylation protein	5.0518e-05	0.00230961	34.0909	0	71.4286	1.55754e-05	0	3.26342e-05	no	788
UniRef90_D4M975:Predicted nucleotidyltransferase	4.34241e-05	0.00230961	50	78.2609	19.0476	5.82587e-06	1.10143e-05	1.43334e-07	yes	789
UniRef90_B2IPW3:Dihydrolipoamide acetyltransferase	4.87376e-06	0.00230961	54.5455	21.7391	90.4762	2.20723e-05	2.64394e-06	4.33511e-05	no	790
UniRef90_D4M8Z4:Rhodanese-related sulfurtransferase	1.70848e-05	0.00230961	54.5455	86.9565	19.0476	1.11322e-05	1.89853e-05	2.53117e-06	yes	791
UniRef90_G8UJU8:NO_NAME	1.80138e-05	0.00230961	72.7273	100	42.8571	1.26696e-05	2.06879e-05	3.88767e-06	yes	792
UniRef90_B2PX01:NO_NAME	1.80138e-05	0.00230961	45.4545	13.0435	80.9524	2.60723e-05	1.39084e-06	5.31044e-05	no	793
UniRef90_A3CNV5:Prephenate dehydrogenase, putative	2.22335e-05	0.00230961	38.6364	4.34783	76.1905	7.19781e-06	6.35936e-08	1.50115e-05	no	794
UniRef90_D4M8V5:Propionyl-CoA carboxylase carboxyltransferase subunit	3.03663e-05	0.00230961	63.6364	91.3043	33.3333	2.1241e-05	3.23482e-05	9.07592e-06	yes	795
UniRef90_D4M8U3:Electron transport complex subunit E	3.72821e-05	0.00230961	52.2727	82.6087	19.0476	8.17063e-06	1.5199e-05	4.72879e-07	yes	796
UniRef90_D4M8T9:NO_NAME	1.70848e-05	0.00230961	59.0909	86.9565	28.5714	2.30774e-05	4.16672e-05	2.71709e-06	yes	797
UniRef90_D4M8T7:ABC-type Co2+ transport system, periplasmic component	7.19252e-06	0.00230961	59.0909	86.9565	28.5714	1.1537e-05	2.10446e-05	1.12383e-06	yes	798
UniRef90_G8UJ22:Acyl-CoA dehydrogenase, C-terminal domain protein	1.45641e-05	0.00230961	65.9091	91.3043	38.0952	1.16403e-05	2.01146e-05	2.35901e-06	yes	799
UniRef90_G8UK49:NO_NAME	1.62016e-05	0.00230961	77.2727	100	52.381	0.000300914	0.000509123	7.28752e-05	yes	800
UniRef90_G8UIW1:SusD family protein	2.46811e-05	0.00230961	63.6364	91.3043	33.3333	1.05996e-05	1.83193e-05	2.14464e-06	yes	801
UniRef90_D4M8Q2:GTP-sensing transcriptional pleiotropic repressor CodY	4.80395e-05	0.00230961	50	78.2609	19.0476	9.56677e-06	1.80684e-05	2.55498e-07	yes	802
UniRef90_G8UIL2:Transporter, SSS family	3.03663e-05	0.00230961	65.9091	95.6522	33.3333	1.33206e-05	2.04612e-05	5.49987e-06	yes	803
UniRef90_G8UI10:NO_NAME	3.03663e-05	0.00230961	63.6364	91.3043	33.3333	3.09323e-05	5.16157e-05	8.27911e-06	yes	804
UniRef90_A3CNT3:Imidazoleglycerol-phosphate dehydratase	3.36559e-05	0.00230961	47.7273	17.3913	80.9524	9.68829e-06	7.26316e-07	1.95038e-05	no	805
UniRef90_A3CNT1:1-(5-phosphoribosyl)-5-[(5-phosphoribosylamino)methylideneamino] imidazole-4-carboxamide isomerase	2.73838e-05	0.00230961	45.4545	13.0435	80.9524	9.08293e-06	6.2783e-07	1.83433e-05	no	806
UniRef90_A3CNT0:Imidazole glycerol phosphate synthase subunit HisF	2.46811e-05	0.00230961	43.1818	8.69565	80.9524	9.08253e-06	6.93027e-07	1.8271e-05	no	807
UniRef90_D4M8L9:Protein-export membrane protein SecF	5.45059e-06	0.00230961	47.7273	82.6087	9.52381	7.52344e-06	1.4288e-05	1.14641e-07	yes	808
UniRef90_D4M8L1:ATPase involved in DNA repair	3.72821e-05	0.00230961	54.5455	82.6087	23.8095	3.29883e-06	6.0898e-06	2.4205e-07	yes	809
UniRef90_D4M8I4:ABC-type oligopeptide transport system, periplasmic component	4.56766e-05	0.00230961	56.8182	82.6087	28.5714	7.38582e-06	1.3574e-05	6.08291e-07	yes	810
UniRef90_D4M8I0:Peroxiredoxin	2.46811e-05	0.00230961	54.5455	82.6087	23.8095	1.79773e-05	3.34646e-05	1.01503e-06	yes	811
UniRef90_G8UIQ2:Glycosyl hydrolase family 20, catalytic domain protein	3.72821e-05	0.00230961	61.3636	91.3043	28.5714	1.07922e-05	1.8081e-05	2.80919e-06	yes	812
UniRef90_D4M8Z8:NO_NAME	4.34241e-05	0.00230961	59.0909	86.9565	28.5714	1.20072e-05	2.0764e-05	2.41641e-06	yes	813
UniRef90_D4M8Z9:CoA-substrate-specific enzyme activase, putative	1.70848e-05	0.00230961	59.0909	86.9565	28.5714	1.21918e-05	2.20503e-05	1.39451e-06	yes	814
UniRef90_G8UK83:NO_NAME	5.0518e-05	0.00230961	70.4545	95.6522	42.8571	1.42683e-05	2.32676e-05	4.41189e-06	yes	815
UniRef90_A9M210:L-lactate permease, putative	5.0518e-05	0.00230961	34.0909	0	71.4286	1.50313e-05	0	3.14942e-05	no	816
UniRef90_A9M3X2:30S ribosomal protein S12	3.92315e-05	0.00230961	40.9091	8.69565	76.1905	2.89872e-05	1.66367e-07	6.05528e-05	no	817
UniRef90_G8UKR2:Putative ATP-dependent DNA helicase PcrA	1.17501e-05	0.00230961	70.4545	95.6522	42.8571	1.14457e-05	1.90804e-05	3.08377e-06	yes	818
UniRef90_D4M954:Amino acid/amide ABC transporter ATP-binding protein 1, HAAT family (TC 3.A.1.4.-)	4.80395e-05	0.00230961	50	78.2609	19.0476	5.60324e-06	1.0449e-05	2.96034e-07	yes	819
UniRef90_D4M953:Amino acid/amide ABC transporter membrane protein 2, HAAT family (TC 3.A.1.4.-)	9.45973e-06	0.00230961	54.5455	82.6087	23.8095	9.04375e-06	1.69808e-05	3.50736e-07	yes	820
UniRef90_B1IAH7:ABC transporter ATP-binding protein-role in polysaccharide efflux	2.73838e-05	0.00230961	52.2727	21.7391	85.7143	2.69105e-05	3.00068e-06	5.30975e-05	no	821
UniRef90_B1IAH9:ABC transporter permease protein	4.12773e-05	0.00230961	56.8182	30.4348	85.7143	2.84411e-05	3.29182e-06	5.59855e-05	no	822
UniRef90_I0UTU2:NO_NAME	5.0518e-05	0.00230961	34.0909	0	71.4286	1.92756e-06	0	4.03869e-06	no	823
UniRef90_D4M948:Na+/H+ antiporter	8.4811e-06	0.00230961	56.8182	86.9565	23.8095	7.97699e-06	1.46668e-05	6.5e-07	yes	824
UniRef90_B1IB67:Pyruvate kinase	6.80626e-06	0.00230961	56.8182	26.087	90.4762	2.36484e-05	2.59832e-06	4.67033e-05	no	825
UniRef90_B1IBA9:S1 RNA binding domain	2.34269e-05	0.00230961	54.5455	26.087	85.7143	1.95081e-05	2.0474e-06	3.86318e-05	no	826
UniRef90_D4M942:Methyl-accepting chemotaxis protein	3.36559e-05	0.00230961	56.8182	82.6087	28.5714	7.15004e-06	1.325e-05	4.69171e-07	yes	827
UniRef90_D4M939:Type I secretion system ABC transporter, HlyB family	1.70848e-05	0.00230961	45.4545	78.2609	9.52381	5.44471e-06	1.03206e-05	1.04484e-07	yes	828
UniRef90_D4M936:Biopolymer transport proteins	2.34269e-05	0.00230961	45.4545	78.2609	9.52381	5.61874e-06	1.05818e-05	1.83017e-07	yes	829
UniRef90_G8UKH7:Outer membrane insertion signal domain protein	3.36559e-05	0.00230961	63.6364	91.3043	33.3333	1.29849e-05	2.12202e-05	3.96535e-06	yes	830
UniRef90_G8UKG1:Penicillin-binding protein, transpeptidase domain protein	4.56766e-05	0.00230961	61.3636	91.3043	28.5714	1.08513e-05	1.81053e-05	2.90641e-06	yes	831
UniRef90_B2DUY1:NO_NAME	4.56766e-05	0.00230961	90.9091	82.6087	100	9.45829e-05	4.12722e-05	0.000152971	no	832
UniRef90_B2GIZ6:50S ribosomal protein L2	1.45641e-05	0.00230961	47.7273	13.0435	85.7143	6.43757e-06	8.36022e-07	1.25726e-05	no	833
UniRef90_D4M922:NO_NAME	1.37486e-06	0.00230961	63.6364	91.3043	33.3333	4.71857e-05	8.67061e-05	3.90149e-06	yes	834
UniRef90_B2ILY7:Acetolactate synthase small subunit	1.30851e-05	0.00230961	52.2727	21.7391	85.7143	3.23626e-05	1.91556e-06	6.57093e-05	no	835
UniRef90_D4M920:Threonine--tRNA ligase	9.45973e-06	0.00230961	54.5455	82.6087	23.8095	8.28985e-06	1.5632e-05	2.48449e-07	yes	836
UniRef90_B2IMV1:Membrane protein	1.89907e-05	0.00230961	54.5455	26.087	85.7143	2.92089e-05	2.01762e-06	5.89898e-05	no	837
UniRef90_B2IN19:Cation-transporting ATPase, EI-E2 family	4.87376e-06	0.00230961	54.5455	21.7391	90.4762	1.41919e-05	1.38006e-06	2.82239e-05	no	838
UniRef90_A9M1Y9:7-cyano-7-deazaguanine synthase	5.0518e-05	0.00230961	34.0909	0	71.4286	2.08825e-05	0	4.37539e-05	no	839
UniRef90_F3PA77:Iron-dependent repressor IdeR family protein	5.0518e-05	0.00230961	34.0909	0	71.4286	2.70585e-06	0	5.6694e-06	no	840
UniRef90_F3PD57:NO_NAME	3.72821e-05	0.00230961	38.6364	4.34783	76.1905	5.53095e-06	3.59709e-07	1.11947e-05	no	841
UniRef90_F3PA10:ABC transporter, permease protein	3.36559e-05	0.00230961	43.1818	8.69565	80.9524	9.42173e-06	1.99102e-06	1.75601e-05	no	842
UniRef90_E3GZR9:50S ribosomal protein L11	3.72821e-05	0.00230961	43.1818	8.69565	80.9524	1.58518e-05	7.23778e-07	3.24205e-05	no	843
UniRef90_D2NQB0:DNA gyrase subunit B	1.53621e-05	0.00230961	50	17.3913	85.7143	8.0609e-06	8.5036e-07	1.59582e-05	no	844
UniRef90_D2NQ90:30S ribosomal protein S6	4.56766e-05	0.00230961	43.1818	8.69565	80.9524	9.98577e-06	1.24869e-06	1.95549e-05	no	845
UniRef90_D2NQ60:Superoxide dismutase	5.0518e-05	0.00230961	47.7273	17.3913	80.9524	1.03732e-05	9.07604e-07	2.07403e-05	no	846
UniRef90_D2NQ49:Threonine dehydrogenase	3.5425e-05	0.00230961	50	17.3913	85.7143	9.75865e-06	2.39949e-06	1.78187e-05	no	847
UniRef90_U1RFQ2:Ser/Thr phosphatase family protein	2.46811e-05	0.00230961	52.2727	21.7391	85.7143	6.94392e-06	7.38485e-07	1.37404e-05	no	848
UniRef90_U1RFN4:Transporter, major facilitator family protein	6.4399e-06	0.00230961	45.4545	8.69565	85.7143	8.46913e-06	7.43345e-07	1.69307e-05	no	849
UniRef90_D2NQ02:NhaP-type Na+/H+ and K+/H+ antiporter	3.36559e-05	0.00230961	52.2727	21.7391	85.7143	6.44568e-06	1.34264e-06	1.20347e-05	no	850
UniRef90_E3GZZ4:Peptidase, S9A/B/C family, catalytic domain protein	3.72821e-05	0.00230961	47.7273	17.3913	80.9524	4.49631e-06	4.40971e-07	8.93788e-06	no	851
UniRef90_A0A024DFA8:EXLDI protein	4.56766e-05	0.00230961	47.7273	17.3913	80.9524	1.60942e-05	1.84766e-06	3.16976e-05	no	852
UniRef90_D2NPZ0:Adenylosuccinate synthetase	6.09244e-06	0.00230961	47.7273	13.0435	85.7143	1.09737e-05	3.91838e-07	2.25634e-05	no	853
UniRef90_E3GZZ9:Transcriptional regulator, ArsR family	5.0518e-05	0.00230961	38.6364	4.34783	76.1905	7.24359e-06	7.2187e-07	1.43864e-05	no	854
UniRef90_E3H000:NO_NAME	2.76382e-06	0.00230961	47.7273	13.0435	85.7143	1.34598e-05	1.17723e-07	2.80726e-05	no	855
UniRef90_E3H001:NO_NAME	2.0018e-05	0.00230961	45.4545	13.0435	80.9524	5.83699e-06	2.68868e-07	1.19354e-05	no	856
UniRef90_E3H002:Sodium extrusion ABC transporter, ATP-binding protein NatA family protein	6.4399e-06	0.00230961	45.4545	8.69565	85.7143	7.20145e-06	5.29682e-07	1.45086e-05	no	857
UniRef90_E3H007:S4 domain protein	3.72821e-05	0.00230961	38.6364	4.34783	76.1905	7.72682e-06	3.62385e-07	1.57926e-05	no	858
UniRef90_D2NPP1:Phosphoribosylformylglycinamidine synthase containing glutamine amidotransferase domain	2.60949e-06	0.00230961	45.4545	8.69565	85.7143	1.06376e-05	1.45163e-07	2.21293e-05	no	859
UniRef90_E3H025:Aspartate-semialdehyde dehydrogenase	2.46811e-05	0.00230961	43.1818	8.69565	80.9524	5.68045e-06	5.81606e-07	1.12649e-05	no	860
UniRef90_U1RD79:Relaxase/mobilization nuclease domain protein	2.10981e-05	0.00230961	45.4545	8.69565	85.7143	7.57907e-06	2.10929e-06	1.35698e-05	no	861
UniRef90_E3H029:Transporter, major facilitator family protein	2.73838e-05	0.00230961	43.1818	8.69565	80.9524	5.70978e-06	6.19192e-07	1.12852e-05	no	862
UniRef90_D2NPL0:Phosphoenolpyruvate carboxykinase [GTP]	3.19709e-05	0.00230961	50	17.3913	85.7143	1.01629e-05	1.04717e-06	2.01468e-05	no	863
UniRef90_E3GZR8:50S ribosomal protein L1	2.22335e-05	0.00230961	43.1818	8.69565	80.9524	4.67001e-06	4.89426e-07	9.24874e-06	no	864
UniRef90_D2NPK7:Phosphomannomutase	7.59969e-06	0.00230961	47.7273	13.0435	85.7143	7.1773e-06	6.10095e-07	1.43699e-05	no	865
UniRef90_U1GPR0:DNA gyrase subunit B	3.92315e-05	0.00230961	63.6364	86.9565	38.0952	3.71892e-06	6.51477e-06	6.56791e-07	yes	866
UniRef90_D2NQI4:Predicted ornithine cyclodeaminase	3.03663e-05	0.00230961	47.7273	17.3913	80.9524	7.93037e-06	4.1107e-07	1.61658e-05	no	867
UniRef90_D2NRR3:DNA-directed RNA polymerase subunit alpha	9.98862e-06	0.00230961	50	17.3913	85.7143	7.5097e-06	4.6055e-07	1.52302e-05	no	868
UniRef90_D2NRQ9:Probable dual-specificity RNA methyltransferase RlmN	3.36559e-05	0.00230961	45.4545	13.0435	80.9524	5.47041e-06	4.78876e-07	1.09373e-05	no	869
UniRef90_U1RQE9:Cobalt transport protein	4.35567e-06	0.00230961	38.6364	0	80.9524	5.90497e-06	0	1.23723e-05	no	870
UniRef90_U1RPX1:ABC-2 type transporter	1.53621e-05	0.00230961	36.3636	0	76.1905	7.61286e-06	0	1.59507e-05	no	871
UniRef90_D2NRN0:50S ribosomal protein L3	3.03663e-05	0.00230961	43.1818	8.69565	80.9524	5.88263e-06	9.26959e-07	1.13103e-05	no	872
UniRef90_D2NRK8:Nitrate reductase beta subunit	3.5425e-05	0.00230961	50	17.3913	85.7143	8.34816e-06	1.26785e-06	1.61028e-05	no	873
UniRef90_U1FPD2:NO_NAME	3.72821e-05	0.00230961	68.1818	91.3043	42.8571	2.20638e-05	3.69901e-05	5.716e-06	yes	874
UniRef90_J8TCZ3:Cell wall-associated hydrolase	6.80626e-06	0.00230961	56.8182	26.087	90.4762	8.69176e-05	8.80879e-06	0.000172465	no	875
UniRef90_D2NRC0:Dihydroxynaphthoic acid synthase	2.10981e-05	0.00230961	50	17.3913	85.7143	1.61749e-05	1.36935e-06	3.23906e-05	no	876
UniRef90_J8X2R8:Identified by MetaGeneAnnotator	1.22153e-06	0.00230961	50	13.0435	90.4762	0.000102467	3.61986e-06	0.000210729	no	877
UniRef90_J8XTU3:NO_NAME	2.73838e-05	0.00230961	61.3636	34.7826	90.4762	0.000186711	2.21949e-05	0.000366896	no	878
UniRef90_D2NR25:Succinyl-CoA ligase [ADP-forming] subunit beta	2.73838e-05	0.00230961	47.7273	13.0435	85.7143	8.62365e-06	1.93687e-06	1.59473e-05	no	879
UniRef90_K0HJ86:IstB domain-containing protein ATP-binding protein	1.11323e-05	0.00230961	45.4545	8.69565	85.7143	4.67331e-06	4.6151e-07	9.28623e-06	no	880
UniRef90_U1FQH5:Na+/H+ antiporter family protein	4.12773e-05	0.00230961	63.6364	82.6087	42.8571	3.95266e-06	7.14222e-06	4.59335e-07	yes	881
UniRef90_D2NR02:60 kDa chaperonin	2.59991e-05	0.00230961	50	17.3913	85.7143	9.77243e-06	1.75855e-06	1.85495e-05	no	882
UniRef90_C8NCS0:NO_NAME	2.46811e-05	0.00230961	38.6364	4.34783	76.1905	0.000199637	2.36128e-07	0.000418029	no	883
UniRef90_E3GZP1:Aminomethyltransferase	7.19252e-06	0.00230961	45.4545	8.69565	85.7143	5.65134e-06	4.15205e-07	1.13862e-05	no	884
UniRef90_D2NQV1:Uracil phosphoribosyltransferase	4.80395e-05	0.00230961	50	17.3913	85.7143	1.36776e-05	3.42908e-06	2.49021e-05	no	885
UniRef90_E3GZP3:Transporter, major facilitator family protein	3.19709e-05	0.00230961	50	17.3913	85.7143	8.38293e-06	1.15186e-06	1.63027e-05	no	886
UniRef90_D2NQQ6:Hypoxanthine-guanine phosphoribosyltransferase	5.76297e-06	0.00230961	45.4545	8.69565	85.7143	1.71529e-05	9.52454e-07	3.48962e-05	no	887
UniRef90_E3GZR4:50S ribosomal protein L7/L12	2.0018e-05	0.00230961	43.1818	8.69565	80.9524	5.27827e-06	4.86857e-07	1.0526e-05	no	888
UniRef90_E3GZR6:Maltose/maltodextrin ABC transporter, ATP-binding protein MalK	2.73838e-05	0.00230961	43.1818	8.69565	80.9524	5.17823e-06	7.11523e-07	1.00703e-05	no	889
UniRef90_E3H035:MaoC-like protein	1.05457e-05	0.00230961	43.1818	8.69565	80.9524	5.83546e-06	1.50979e-07	1.20613e-05	no	890
UniRef90_E3H048:Catalase	3.36559e-05	0.00230961	45.4545	13.0435	80.9524	8.16238e-06	9.98816e-07	1.60082e-05	no	891
UniRef90_E7NEC8:NO_NAME	1.53621e-05	0.00230961	36.3636	0	76.1905	4.49845e-06	0	9.42532e-06	no	892
UniRef90_U1R8P6:NO_NAME	2.73838e-05	0.00230961	38.6364	4.34783	76.1905	7.82574e-06	5.62301e-08	1.63352e-05	no	893
UniRef90_D2NNX3:Glycine--tRNA ligase	2.34269e-05	0.00230961	50	17.3913	85.7143	1.37828e-05	1.07195e-06	2.77041e-05	no	894
UniRef90_E7N8A6:NO_NAME	2.46346e-06	0.00230961	43.1818	4.34783	85.7143	1.28944e-05	4.74297e-07	2.64973e-05	no	895
UniRef90_E7N8A4:NO_NAME	6.09244e-06	0.00230961	40.9091	4.34783	80.9524	8.06864e-06	1.39325e-08	1.68905e-05	no	896
UniRef90_D2NNX0:tRNA-dihydrouridine synthase	1.45641e-05	0.00230961	40.9091	4.34783	80.9524	1.17466e-05	7.04803e-07	2.384e-05	no	897
UniRef90_E7N874:ABC transporter, ATP-binding protein	4.56766e-05	0.00230961	52.2727	21.7391	85.7143	7.12817e-06	1.34979e-06	1.34569e-05	no	898
UniRef90_D2NNW3:30S ribosomal protein S2	1.89907e-05	0.00230961	50	17.3913	85.7143	1.08032e-05	8.99075e-07	2.16507e-05	no	899
UniRef90_E7N861:NO_NAME	5.45059e-06	0.00230961	40.9091	4.34783	80.9524	1.76412e-05	7.24633e-09	3.69546e-05	no	900
UniRef90_D2NNV2:4-hydroxy-3-methylbut-2-en-1-yl diphosphate synthase	2.22335e-05	0.00230961	54.5455	21.7391	90.4762	1.35107e-05	1.39189e-06	2.67837e-05	no	901
UniRef90_L0NKM0:NO_NAME	2.59991e-05	0.00230961	54.5455	26.087	85.7143	1.66987e-05	9.87628e-07	3.3906e-05	no	902
UniRef90_E7N7F3:Aminotransferase, class I/II	2.88384e-05	0.00230961	54.5455	26.087	85.7143	8.91067e-06	1.02642e-06	1.75458e-05	no	903
UniRef90_E7N7E9:Luciferase family oxidoreductase, FMN-dependent, PP_0088 family	2.73838e-05	0.00230961	38.6364	4.34783	76.1905	5.39129e-06	7.65096e-08	1.12122e-05	no	904
UniRef90_E7N7A0:NO_NAME	2.88384e-05	0.00230961	50	17.3913	85.7143	8.81705e-06	1.42991e-06	1.69077e-05	no	905
UniRef90_E7N773:NO_NAME	3.92315e-05	0.00230961	40.9091	8.69565	76.1905	7.42302e-06	2.4567e-07	1.52839e-05	no	906
UniRef90_E7N758:ABC transporter, ATP-binding protein (Fragment)	3.72821e-05	0.00230961	43.1818	8.69565	80.9524	8.67509e-06	2.42794e-06	1.55172e-05	no	907
UniRef90_E7N745:Thioredoxin	1.62016e-05	0.00230961	54.5455	21.7391	90.4762	3.26119e-05	1.19461e-05	5.52459e-05	no	908
UniRef90_E7N706:NAD dependent epimerase/dehydratase family protein	8.4811e-06	0.00230961	40.9091	4.34783	80.9524	7.63225e-06	5.94817e-08	1.59262e-05	no	909
UniRef90_E7N6U8:Arginine biosynthesis bifunctional protein ArgJ	2.46811e-05	0.00230961	43.1818	8.69565	80.9524	3.41228e-06	3.39943e-07	6.77722e-06	no	910
UniRef90_E7N6N6:DivIVA domain protein	9.45973e-06	0.00230961	45.4545	13.0435	80.9524	8.01313e-06	1.06346e-07	1.66729e-05	no	911
UniRef90_E7N6L2:O-acetylhomoserine aminocarboxypropyltransferase/cysteine synthase	1.53621e-05	0.00230961	50	17.3913	85.7143	8.84887e-06	8.36074e-07	1.76248e-05	no	912
UniRef90_E7N6L1:Homoserine O-acetyltransferase	4.12773e-05	0.00230961	56.8182	30.4348	85.7143	7.65795e-06	6.96888e-07	1.5282e-05	no	913
UniRef90_E7N8N1:Drug resistance transporter, Bcr/CflA subfamily	9.45973e-06	0.00230961	47.7273	13.0435	85.7143	7.26836e-06	6.4594e-07	1.45215e-05	no	914
UniRef90_E3H0A7:Proline--tRNA ligase	3.36559e-05	0.00230961	45.4545	13.0435	80.9524	5.79097e-06	7.21777e-07	1.13429e-05	no	915
UniRef90_A0A024DEY2:NO_NAME	3.36559e-05	0.00230961	38.6364	4.34783	76.1905	7.73476e-06	1.64054e-07	1.60265e-05	no	916
UniRef90_E7N8T2:Membrane protein	1.80138e-05	0.00230961	47.7273	13.0435	85.7143	1.01275e-05	1.23488e-06	1.98671e-05	no	917
UniRef90_E7NEC7:Oxidoreductase, aldo/keto reductase family protein	1.5466e-06	0.00230961	43.1818	4.34783	85.7143	5.07175e-06	1.79706e-08	1.06068e-05	no	918
UniRef90_E7NE04:Exopolysaccharide biosynthesis polyprenyl glycosylphosphotransferase	7.59969e-06	0.00230961	47.7273	13.0435	85.7143	9.35591e-06	7.53178e-07	1.87779e-05	no	919
UniRef90_E7NDZ0:Glycosyltransferase, group 2 family protein	3.03663e-05	0.00230961	38.6364	4.34783	76.1905	4.58232e-06	5.4729e-08	9.5411e-06	no	920
UniRef90_E7ND88:ABC transporter, ATP-binding protein	3.72821e-05	0.00230961	52.2727	21.7391	85.7143	7.35617e-06	1.30211e-06	1.39868e-05	no	921
UniRef90_E7NCZ5:NO_NAME	8.4811e-06	0.00230961	43.1818	4.34783	85.7143	9.5126e-06	2.56483e-06	1.71221e-05	no	922
UniRef90_E7NCT2:Isoprenyl transferase	3.72821e-05	0.00230961	43.1818	8.69565	80.9524	6.41836e-06	1.19131e-06	1.21432e-05	no	923
UniRef90_D2NPC5:Bifunctional purine biosynthesis protein PurH	1.62016e-05	0.00230961	45.4545	13.0435	80.9524	1.2912e-05	2.93689e-07	2.67321e-05	no	924
UniRef90_D2NPA6:Succinate dehydrogenase/fumarate reductase, Fe-S protein subunit	6.80626e-06	0.00230961	40.9091	4.34783	80.9524	4.62748e-06	1.72036e-08	9.67683e-06	no	925
UniRef90_D2NP80:Fumarate hydratase class II	5.45059e-06	0.00230961	47.7273	13.0435	85.7143	6.49712e-06	3.66194e-07	1.32119e-05	no	926
UniRef90_E7NBW6:PTS system fructose IIA component	1.62016e-05	0.00230961	40.9091	4.34783	80.9524	9.34799e-06	7.35501e-07	1.87807e-05	no	927
UniRef90_U1RS47:NO_NAME	8.4811e-06	0.00230961	43.1818	8.69565	80.9524	1.43424e-05	8.50385e-08	2.99577e-05	no	928
UniRef90_E7NAV8:Carbohydrate kinase, FGGY family protein	2.22335e-05	0.00230961	45.4545	13.0435	80.9524	5.67263e-06	2.14721e-07	1.16503e-05	no	929
UniRef90_U1GU20:Trk system potassium uptake protein TrkA, N-terminal domain protein	4.12773e-05	0.00230961	63.6364	82.6087	42.8571	3.47685e-06	6.26412e-06	4.24125e-07	yes	930
UniRef90_D2NP47:Sialic acid synthase	3.72821e-05	0.00230961	52.2727	21.7391	85.7143	6.05636e-06	1.05732e-06	1.15315e-05	no	931
UniRef90_D2NP36:dTDP-glucose 4,6-dehydratase	1.30851e-05	0.00230961	43.1818	8.69565	80.9524	1.09833e-05	1.31199e-07	2.28689e-05	no	932
UniRef90_E7NA00:Deoxyribose-phosphate aldolase	5.45059e-06	0.00230961	40.9091	4.34783	80.9524	6.97111e-06	1.3267e-08	1.45916e-05	no	933
UniRef90_E3H099:Uridylate kinase	2.46811e-05	0.00230961	45.4545	13.0435	80.9524	6.90487e-06	5.44236e-07	1.38713e-05	no	934
UniRef90_E7N9J7:Na+/H+ antiporter	5.0518e-05	0.00230961	45.4545	13.0435	80.9524	7.78097e-06	9.09884e-07	1.53064e-05	no	935
UniRef90_E7N9C2:Peptidase C1-like family	3.03663e-05	0.00230961	47.7273	17.3913	80.9524	9.32617e-06	7.00886e-07	1.87729e-05	no	936
UniRef90_E3H0A0:Ribosome-recycling factor	2.0018e-05	0.00230961	43.1818	8.69565	80.9524	1.01701e-05	3.80707e-07	2.08919e-05	no	937
UniRef90_D2NP00:Acetyl-CoA carboxylase, carboxyltransferase component	2.46811e-05	0.00230961	38.6364	4.34783	76.1905	3.57037e-06	3.05602e-08	7.4473e-06	no	938
UniRef90_E7N8T5:NO_NAME	6.09244e-06	0.00230961	40.9091	4.34783	80.9524	5.29068e-06	1.23166e-08	1.10717e-05	no	939
UniRef90_E7NAL0:Protein MraZ	2.22335e-05	0.00230961	59.0909	30.4348	90.4762	2.04244e-05	2.02934e-06	4.05714e-05	no	940
UniRef90_E7N6E9:CDP-alcohol phosphatidyltransferase family protein	1.45641e-05	0.00230961	43.1818	8.69565	80.9524	1.12088e-05	6.12809e-07	2.28139e-05	no	941
UniRef90_D2NRS4:Glutamine--fructose-6-phosphate aminotransferase [isomerizing]	2.73838e-05	0.00230961	45.4545	13.0435	80.9524	5.5146e-06	5.93708e-07	1.09042e-05	no	942
UniRef90_D2NRU4:Inosine-5'-monophosphate dehydrogenase	3.89059e-06	0.00230961	47.7273	13.0435	85.7143	6.16698e-06	2.78735e-07	1.2616e-05	no	943
UniRef90_F2BCZ3:Ferredoxin	5.0518e-05	0.00230961	34.0909	0	71.4286	1.40197e-05	0	2.93745e-05	no	944
UniRef90_U2LJA9:ABC transporter, ATP-binding protein	2.46811e-05	0.00230961	70.4545	91.3043	47.619	1.73007e-05	2.68478e-05	6.84432e-06	yes	945
UniRef90_F0MU25:D-methionine ABC transporter, permease protein	5.0518e-05	0.00230961	34.0909	0	71.4286	1.25348e-05	0	2.62635e-05	no	946
UniRef90_F0MFZ3:NO_NAME	5.0518e-05	0.00230961	34.0909	0	71.4286	1.29886e-05	0	2.72142e-05	no	947
UniRef90_F0MFQ6:Signal recognition particle protein	5.0518e-05	0.00230961	34.0909	0	71.4286	1.01714e-05	0	2.13115e-05	no	948
UniRef90_F0MDH4:Glutamate dehydrogenase	2.46811e-05	0.00230961	38.6364	4.34783	76.1905	1.20311e-05	1.5831e-07	2.50347e-05	no	949
UniRef90_F0IP71:Ribosomal RNA small subunit methyltransferase E	1.62016e-05	0.00230961	47.7273	13.0435	85.7143	7.87711e-06	8.32128e-07	1.5593e-05	no	950
UniRef90_P57008:Aspartate-semialdehyde dehydrogenase	1.53621e-05	0.00230961	36.3636	0	76.1905	1.63858e-05	0	3.43322e-05	no	951
UniRef90_P55294:dTDP-glucose 4,6-dehydratase	5.0518e-05	0.00230961	34.0909	0	71.4286	1.25181e-05	0	2.62284e-05	no	952
UniRef90_F0IGU5:Transcription elongation factor GreA	5.0518e-05	0.00230961	34.0909	0	71.4286	6.71513e-06	0	1.40698e-05	no	953
UniRef90_T1ZL72:NO_NAME	1.70848e-05	0.00230961	68.1818	43.4783	95.2381	3.88739e-05	6.7358e-06	7.40728e-05	no	954
UniRef90_E1P3V6:Identified by MetaGeneAnnotator	2.22335e-05	0.00230961	45.4545	13.0435	80.9524	0.000101462	4.81807e-06	0.000207309	no	955
UniRef90_P44390:Catalase	3.36559e-05	0.00230961	38.6364	4.34783	76.1905	1.41829e-05	6.28144e-07	2.90285e-05	no	956
UniRef90_T2NA97:Plasmid recombination enzyme	8.95766e-06	0.00230961	72.7273	95.6522	47.619	5.9149e-05	0.00010231	1.18773e-05	yes	957
UniRef90_F0FJ09:B3/4 domain protein	2.46811e-05	0.00230961	38.6364	4.34783	76.1905	3.39631e-06	2.63146e-08	7.08727e-06	no	958
UniRef90_F0F1X0:Transcriptional regulator, AraC family	5.0518e-05	0.00230961	34.0909	0	71.4286	1.09319e-05	0	2.29049e-05	no	959
UniRef90_E8JY29:NO_NAME	1.53621e-05	0.00230961	36.3636	0	76.1905	1.79049e-05	0	3.75151e-05	no	960
UniRef90_P25821:Glutamine synthetase	5.0518e-05	0.00230961	34.0909	0	71.4286	1.37729e-05	0	2.88574e-05	no	961
UniRef90_U1F9C4:NO_NAME	2.22335e-05	0.00230961	56.8182	82.6087	28.5714	7.9633e-07	1.42679e-06	1.0583e-07	yes	962
UniRef90_E1W3M7:NO_NAME	1.05457e-05	0.00230961	40.9091	4.34783	80.9524	9.70352e-06	4.58138e-07	1.98294e-05	no	963
UniRef90_D3H8E2:Mercuric reductase	1.37486e-06	0.00230961	52.2727	17.3913	90.4762	1.02147e-05	3.05322e-07	2.10678e-05	no	964
UniRef90_F2CG14:Dihydroorotate dehydrogenase	4.56766e-05	0.00230961	45.4545	13.0435	80.9524	9.53893e-06	9.04643e-07	1.89955e-05	no	965
UniRef90_O33395:UvrABC system protein B	2.73838e-05	0.00230961	45.4545	13.0435	80.9524	1.55772e-05	1.01902e-06	3.15218e-05	no	966
UniRef90_F2CHV3:Tryptophan--tRNA ligase	3.36559e-05	0.00230961	43.1818	8.69565	80.9524	1.1269e-05	1.5709e-06	2.18906e-05	no	967
UniRef90_T0UEX4:Thiamine-monophosphate kinase	3.03663e-05	0.00230961	45.4545	13.0435	80.9524	7.37449e-06	2.18289e-07	1.52122e-05	no	968
UniRef90_F2UV87:NO_NAME	2.22335e-05	0.00230961	43.1818	8.69565	80.9524	1.12127e-05	1.10173e-06	2.22867e-05	no	969
UniRef90_F2UV64:NO_NAME	2.46811e-05	0.00230961	38.6364	4.34783	76.1905	3.71568e-06	1.9411e-08	7.76397e-06	no	970
UniRef90_P72478:Adenylosuccinate lyase	1.89907e-05	0.00230961	72.7273	52.1739	95.2381	4.27686e-05	8.10228e-06	8.07364e-05	no	971
UniRef90_F2UV44:NO_NAME	2.46811e-05	0.00230961	43.1818	8.69565	80.9524	9.33224e-06	6.75182e-07	1.88138e-05	no	972
UniRef90_C7M7P0:Malate dehydrogenase	5.0518e-05	0.00230961	34.0909	0	71.4286	9.17401e-06	0	1.92217e-05	no	973
UniRef90_F2UV26:NO_NAME	3.72821e-05	0.00230961	43.1818	8.69565	80.9524	5.62992e-06	1.42325e-06	1.02372e-05	no	974
UniRef90_E0PNW8:NO_NAME	5.0518e-05	0.00230961	34.0909	0	71.4286	8.83729e-06	0	1.85162e-05	no	975
UniRef90_P67684:Putative ribosome biogenesis GTPase RsgA	5.0518e-05	0.00230961	47.7273	17.3913	80.9524	1.26891e-05	1.53296e-06	2.49078e-05	no	976
UniRef90_F2UUW0:Uroporphyrinogen-III C-methyltransferase	4.60775e-06	0.00230961	45.4545	8.69565	85.7143	4.86498e-06	1.86721e-07	9.98878e-06	no	977
UniRef90_P67331:UPF0176 protein spr0084	1.05457e-05	0.00230961	59.0909	30.4348	90.4762	3.01626e-05	3.74047e-06	5.91011e-05	no	978
UniRef90_F2UUP6:NO_NAME	5.0518e-05	0.00230961	34.0909	0	71.4286	2.75265e-06	0	5.76747e-06	no	979
UniRef90_D6GS11:NO_NAME	3.03663e-05	0.00230961	47.7273	78.2609	14.2857	4.3685e-06	8.05511e-06	3.30787e-07	yes	980
UniRef90_U2MS00:Transporter,	1.17501e-05	0.00230961	61.3636	86.9565	33.3333	3.14222e-06	5.71087e-06	3.28943e-07	yes	981
UniRef90_F2UUM6:Diphosphomevalonate decarboxylase	1.70848e-05	0.00230961	50	17.3913	85.7143	6.7064e-06	5.01359e-07	1.35024e-05	no	982
UniRef90_F2UUM5:Mevalonate kinase	2.73838e-05	0.00230961	43.1818	8.69565	80.9524	5.79696e-06	3.28966e-07	1.17857e-05	no	983
UniRef90_F2UUL2:NO_NAME	1.45641e-05	0.00230961	54.5455	21.7391	90.4762	1.38887e-05	3.14812e-06	2.56521e-05	no	984
UniRef90_F2UUF2:UDP-N-acetylglucosamine 2-epimerase	4.80395e-05	0.00230961	50	17.3913	85.7143	8.19356e-06	1.49873e-06	1.5526e-05	no	985
UniRef90_F2QGQ5:Bifunctional folate synthesis protein	5.0518e-05	0.00230961	45.4545	13.0435	80.9524	1.02097e-05	9.32081e-07	2.0371e-05	no	986
UniRef90_F2QGE4:DNA-binding response regulator	5.0518e-05	0.00230961	47.7273	17.3913	80.9524	1.60471e-05	1.28018e-06	3.22204e-05	no	987
UniRef90_P65504:Probable nicotinate-nucleotide adenylyltransferase	4.34241e-05	0.00230961	54.5455	26.087	85.7143	2.53401e-05	3.3804e-06	4.93911e-05	no	988
UniRef90_U2M415:2-oxo acid dehydrogenase acyltransferase	1.45641e-05	0.00230961	56.8182	82.6087	28.5714	8.11373e-06	1.51177e-05	4.42699e-07	yes	989
UniRef90_F2QBU0:ABC transporter membrane-spanning permease	2.88384e-05	0.00230961	50	17.3913	85.7143	1.32407e-05	1.58267e-06	2.6009e-05	no	990
UniRef90_O06942:Chaperone protein DnaK	9.45973e-06	0.00230961	77.2727	56.5217	100	3.19386e-05	7.4034e-06	5.88105e-05	no	991
UniRef90_C8N7V2:NO_NAME	4.35567e-06	0.00230961	38.6364	0	80.9524	0.000154455	0	0.00032362	no	992
UniRef90_N0CEJ0:N-acetylglucosamine-6-phosphate deacetylase	2.46811e-05	0.00230961	45.4545	13.0435	80.9524	5.88429e-06	4.47326e-07	1.18391e-05	no	993
UniRef90_D2NSY9:Threonine--tRNA ligase	8.4811e-06	0.00230961	47.7273	13.0435	85.7143	4.29299e-06	3.12136e-07	8.65298e-06	no	994
UniRef90_D2NSX4:Ribonucleoside-diphosphate reductase subunit beta	3.28112e-06	0.00230961	45.4545	8.69565	85.7143	8.05436e-06	2.61995e-07	1.65889e-05	no	995
UniRef90_D2NSV5:50S ribosomal protein L27	3.03663e-05	0.00230961	38.6364	4.34783	76.1905	5.44186e-06	2.0158e-07	1.11812e-05	no	996
UniRef90_U1S1L5:Endonuclease/exonuclease/phosphatase family protein	4.34241e-05	0.00230961	40.9091	8.69565	76.1905	2.90135e-06	9.78116e-08	5.97188e-06	no	997
UniRef90_D2NSQ6:ATPase component of ABC transporter	1.11323e-05	0.00230961	50	17.3913	85.7143	5.62132e-06	3.72552e-07	1.137e-05	no	998
UniRef90_U1FN07:NO_NAME	4.12773e-05	0.00230961	61.3636	86.9565	33.3333	3.98595e-05	6.86875e-05	8.28593e-06	yes	999
UniRef90_D2NSF9:Ketol-acid reductoisomerase	1.80138e-05	0.00230961	43.1818	8.69565	80.9524	5.58712e-06	3.67426e-07	1.13039e-05	no	1000
UniRef90_U1RZV3:ABC transporter, permease protein	2.92688e-06	0.00230961	45.4545	8.69565	85.7143	6.44209e-06	1.5132e-07	1.3332e-05	no	1001
UniRef90_I4E1Q0:NO_NAME	1.70848e-05	0.00230961	50	17.3913	85.7143	1.27751e-05	7.38921e-07	2.59576e-05	no	1002
UniRef90_D2NSC9:Lipoyl synthase	4.87376e-06	0.00230961	47.7273	13.0435	85.7143	9.12044e-06	4.68574e-07	1.85963e-05	no	1003
UniRef90_A0A024DFX8:Lantibiotic ABC transporter permease	2.46811e-05	0.00230961	43.1818	8.69565	80.9524	2.061e-05	1.87213e-06	4.11324e-05	no	1004
UniRef90_D2NSC7:Glutamine synthetase	2.10981e-05	0.00230961	50	17.3913	85.7143	9.2384e-06	7.99189e-07	1.84813e-05	no	1005
UniRef90_D2NS90:UDP-galactopyranose mutase	4.87376e-06	0.00230961	47.7273	13.0435	85.7143	1.0568e-05	4.76505e-07	2.16206e-05	no	1006
UniRef90_U1FN92:NO_NAME	5.0518e-05	0.00230961	72.7273	91.3043	52.381	2.24971e-05	3.80081e-05	5.50873e-06	yes	1007
UniRef90_D2NRX2:4-hydroxy-3-methylbut-2-enyl diphosphate reductase	4.11684e-06	0.00230961	45.4545	8.69565	85.7143	7.05432e-06	2.99956e-07	1.4452e-05	no	1008
UniRef90_U1RT38:Short chain dehydrogenase	2.0018e-05	0.00230961	38.6364	4.34783	76.1905	4.60875e-06	5.13241e-09	9.65081e-06	no	1009
UniRef90_U1RSK7:Transcriptional regulator, MerR family	1.53621e-05	0.00230961	36.3636	0	76.1905	4.31313e-06	0	9.03703e-06	no	1010
UniRef90_A0A024DFV8:UDP-galactopyranose mutase	4.56766e-05	0.00230961	61.3636	34.7826	90.4762	1.42345e-05	1.38208e-06	2.8311e-05	no	1011
UniRef90_U1RSJ3:ABC transporter, permease protein	3.36559e-05	0.00230961	52.2727	21.7391	85.7143	9.00926e-06	1.63098e-06	1.70902e-05	no	1012
UniRef90_D2NRU8:GMP synthase [glutamine-hydrolyzing]	6.09244e-06	0.00230961	47.7273	13.0435	85.7143	7.27998e-06	4.93669e-07	1.47126e-05	no	1013
UniRef90_D2NRU5:IMP dehydrogenase/GMP reductase	5.45059e-06	0.00230961	47.7273	13.0435	85.7143	9.13116e-06	5.07112e-07	1.85765e-05	no	1014
UniRef90_D2NT05:Holliday junction ATP-dependent DNA helicase RuvB	2.22335e-05	0.00230961	45.4545	13.0435	80.9524	4.87593e-06	3.32897e-07	9.85163e-06	no	1015
UniRef90_D2NT22:Aspartate--tRNA(Asp/Asn) ligase	4.12773e-05	0.00230961	45.4545	13.0435	80.9524	5.12805e-06	7.28697e-07	9.94639e-06	no	1016
UniRef90_D2NT29:30S ribosomal protein S4	4.12773e-05	0.00230961	45.4545	13.0435	80.9524	5.77594e-06	9.78347e-07	1.10305e-05	no	1017
UniRef90_D2NTE3:ABC-type transport system involved in Fe-S cluster assembly, ATPase component	2.0018e-05	0.00230961	45.4545	13.0435	80.9524	9.24494e-06	2.50059e-07	1.90965e-05	no	1018
UniRef90_D3A6R4:RNA pyrophosphohydrolase	5.0518e-05	0.00230961	34.0909	0	71.4286	1.1467e-05	0	2.40261e-05	no	1019
UniRef90_I4E191:NO_NAME	1.89907e-05	0.00230961	50	17.3913	85.7143	1.18061e-05	1.14385e-06	2.34838e-05	no	1020
UniRef90_D3A607:NO_NAME	1.53621e-05	0.00230961	36.3636	0	76.1905	9.23585e-06	0	1.93513e-05	no	1021
UniRef90_D3A4V4:FeS cluster assembly scaffold IscU	5.0518e-05	0.00230961	34.0909	0	71.4286	6.51838e-06	0	1.36576e-05	no	1022
UniRef90_D3A4G1:Anaerobic ribonucleoside-triphosphate reductase	2.59991e-05	0.00230961	40.9091	8.69565	76.1905	1.37613e-05	4.87969e-08	2.87798e-05	no	1023
UniRef90_D3A498:Ferrous iron transport protein B	1.53621e-05	0.00230961	36.3636	0	76.1905	1.26525e-05	0	2.65101e-05	no	1024
UniRef90_D3A2S3:Twitching motility protein	5.0518e-05	0.00230961	34.0909	0	71.4286	1.21246e-05	0	2.54039e-05	no	1025
UniRef90_N0CAA2:NO_NAME	1.64003e-06	0.00230961	45.4545	8.69565	85.7143	8.90157e-06	4.65516e-08	1.85999e-05	no	1026
UniRef90_D3A229:3-oxoacyl-[acyl-carrier-protein] synthase 2	5.0518e-05	0.00230961	34.0909	0	71.4286	2.20046e-05	0	4.61049e-05	no	1027
UniRef90_F3PA16:Putative proteasome accessory factor PafA2	5.0518e-05	0.00230961	34.0909	0	71.4286	3.25284e-06	0	6.81548e-06	no	1028
UniRef90_U1RS98:Transporter, auxin efflux carrier family protein	3.03663e-05	0.00230961	40.9091	4.34783	80.9524	5.19509e-06	1.46452e-06	9.28095e-06	no	1029
UniRef90_A0A024DG92:Membrane protein	4.56766e-05	0.00230961	45.4545	13.0435	80.9524	1.22348e-05	1.23386e-06	2.42834e-05	no	1030
UniRef90_D3A0D0:Serine O-acetyltransferase	5.0518e-05	0.00230961	34.0909	0	71.4286	1.50041e-05	0	3.14372e-05	no	1031
UniRef90_N0C480:Transporter	1.62016e-05	0.00230961	52.2727	21.7391	85.7143	3.67004e-06	6.87624e-07	6.9365e-06	no	1032
UniRef90_N0C1S0:Copper-translocating P-type ATPase	2.22335e-05	0.00230961	45.4545	13.0435	80.9524	4.14419e-06	3.0915e-07	8.34446e-06	no	1033
UniRef90_M4YZA4:Glycyl-tRNA synthetase alpha subunit	3.19709e-05	0.00230961	54.5455	26.087	85.7143	2.54429e-05	3.55203e-06	4.94187e-05	no	1034
UniRef90_U1FK68:30S ribosomal protein S3	5.0518e-05	0.00230961	52.2727	78.2609	23.8095	3.45228e-06	6.32715e-06	3.03619e-07	yes	1035
UniRef90_D2ZUI9:Integrase core domain protein	2.73838e-05	0.00230961	38.6364	4.34783	76.1905	0.000164847	2.42905e-07	0.000345128	no	1036
UniRef90_D2ZTU5:Glutamyl-tRNA(Gln) amidotransferase subunit A	2.22335e-05	0.00230961	38.6364	4.34783	76.1905	1.11778e-05	2.99085e-08	2.33873e-05	no	1037
UniRef90_D2NU92:Glycerol kinase	6.4399e-06	0.00230961	50	17.3913	85.7143	5.57722e-06	3.97119e-07	1.12507e-05	no	1038
UniRef90_D2NU07:Peptide chain release factor 1	4.56766e-05	0.00230961	45.4545	13.0435	80.9524	6.67147e-06	5.41318e-07	1.33854e-05	no	1039
UniRef90_D2NTY9:ATP synthase subunit beta	7.59969e-06	0.00230961	47.7273	13.0435	85.7143	8.17457e-06	6.50384e-07	1.64153e-05	no	1040
UniRef90_N0C841:NO_NAME	1.53621e-05	0.00230961	45.4545	8.69565	85.7143	1.06991e-05	8.67873e-07	2.14667e-05	no	1041
UniRef90_E7N6D2:Gamma-glutamyl phosphate reductase	2.59991e-05	0.00230961	50	17.3913	85.7143	7.71103e-06	1.68205e-06	1.43142e-05	no	1042
UniRef90_E3H0E2:Protein RecA	7.59969e-06	0.00230961	47.7273	13.0435	85.7143	1.26051e-05	4.73573e-07	2.5892e-05	no	1043
UniRef90_E3H0F1:ATP-dependent helicase DinG	3.72821e-05	0.00230961	43.1818	8.69565	80.9524	2.82059e-06	4.54085e-07	5.41249e-06	no	1044
UniRef90_E3H486:NO_NAME	2.73838e-05	0.00230961	47.7273	13.0435	85.7143	6.53688e-06	9.2534e-07	1.26829e-05	no	1045
UniRef90_E3H461:NO_NAME	1.53621e-05	0.00230961	36.3636	0	76.1905	4.11737e-05	0	8.62687e-05	no	1046
UniRef90_E3H453:Pyridoxal biosynthesis lyase PdxS	3.72821e-05	0.00230961	47.7273	17.3913	80.9524	8.70368e-06	6.67349e-07	1.75054e-05	no	1047
UniRef90_U1Q012:Putative glutamate-1-semialdehyde-2,1-aminomutase (Fragment)	4.35567e-06	0.00230961	38.6364	0	80.9524	5.42956e-06	0	1.13762e-05	no	1048
UniRef90_E3H434:NO_NAME	3.09915e-06	0.00230961	43.1818	4.34783	85.7143	7.24881e-06	2.70947e-07	1.48912e-05	no	1049
UniRef90_E3H427:Metallo-beta-lactamase domain protein	3.36559e-05	0.00230961	45.4545	13.0435	80.9524	1.59686e-05	5.36107e-07	3.28709e-05	no	1050
UniRef90_U1PZZ3:Lysine-specific permease	4.56766e-05	0.00230961	38.6364	4.34783	76.1905	4.32061e-06	9.50708e-08	8.94858e-06	no	1051
UniRef90_E3H416:Acetolactate synthase, small subunit	1.05457e-05	0.00230961	43.1818	8.69565	80.9524	5.61192e-06	2.18005e-07	1.15195e-05	no	1052
UniRef90_E3H410:ABC transporter, ATP-binding protein	4.12773e-05	0.00230961	47.7273	13.0435	85.7143	9.34537e-06	2.40969e-06	1.69416e-05	no	1053
UniRef90_E3H409:Response regulator receiver domain protein	2.60949e-06	0.00230961	45.4545	8.69565	85.7143	9.76392e-05	5.30195e-07	0.000203997	no	1054
UniRef90_U1PZT9:Glycerate kinase	3.36559e-05	0.00230961	38.6364	4.34783	76.1905	5.11464e-06	8.94821e-08	1.06184e-05	no	1055
UniRef90_U1PZQ0:NO_NAME	5.0518e-05	0.00230961	34.0909	0	71.4286	1.33347e-05	0	2.79394e-05	no	1056
UniRef90_E3H3Z8:ABC transporter, ATP-binding protein	3.92315e-05	0.00230961	50	17.3913	85.7143	8.52062e-06	1.99205e-06	1.5671e-05	no	1057
UniRef90_E3H3X3:Unspecific monooxygenase	2.46811e-05	0.00230961	43.1818	8.69565	80.9524	6.09047e-06	8.13387e-07	1.18701e-05	no	1058
UniRef90_E3H3X0:MFS transporter, SP family	7.59969e-06	0.00230961	47.7273	13.0435	85.7143	7.69553e-06	5.88464e-07	1.54795e-05	no	1059
UniRef90_E3H3W7:Methylenetetrahydrofolate reductase	1.11323e-05	0.00230961	45.4545	8.69565	85.7143	9.99467e-06	1.26723e-06	1.95533e-05	no	1060
UniRef90_E3H3U4:Alcohol dehydrogenase, propanol-preferring	2.0018e-05	0.00230961	45.4545	13.0435	80.9524	6.5367e-06	2.72279e-07	1.33977e-05	no	1061
UniRef90_D0RVZ0:Tagatose 1,6-diphosphate aldolase	2.46811e-05	0.00230961	40.9091	4.34783	80.9524	8.97785e-06	1.05993e-06	1.76499e-05	no	1062
UniRef90_E3H3S4:Branched-chain-amino-acid aminotransferase	3.5425e-05	0.00230961	50	17.3913	85.7143	5.76906e-06	1.15834e-06	1.08189e-05	no	1063
UniRef90_E3H3P4:Cysteine synthase	3.36559e-05	0.00230961	43.1818	8.69565	80.9524	4.35898e-06	4.44112e-07	8.64668e-06	no	1064
UniRef90_A0A024DCZ5:Sorbitol-6-phosphate 2-dehydrogenase	9.98862e-06	0.00230961	45.4545	8.69565	85.7143	1.70998e-05	1.44038e-06	3.42506e-05	no	1065
UniRef90_E3H491:NO_NAME	1.80138e-05	0.00230961	43.1818	8.69565	80.9524	6.83067e-06	3.16836e-07	1.39649e-05	no	1066
UniRef90_D0TK89:NO_NAME	1.80138e-05	0.00230961	88.6364	100	76.1905	7.6903e-05	0.000118672	3.11565e-05	yes	1067
UniRef90_C9X1I5:Ribosome-binding ATPase YchF	1.15118e-06	0.00230961	40.9091	0	85.7143	1.6308e-05	0	3.41691e-05	no	1068
UniRef90_U1Q1F4:YibE/F-like protein	2.10981e-05	0.00230961	50	17.3913	85.7143	9.74944e-06	1.41022e-06	1.88829e-05	no	1069
UniRef90_U1Q8U6:Hydrolase, NUDIX family	3.72821e-05	0.00230961	43.1818	8.69565	80.9524	2.96275e-06	4.18102e-07	5.74974e-06	no	1070
UniRef90_E3H4Z8:Putative azaleucine resistance protein AzlC	2.73838e-05	0.00230961	45.4545	13.0435	80.9524	6.48976e-06	6.82208e-07	1.28504e-05	no	1071
UniRef90_E3H4Z1:Lysine-specific permease	2.73838e-05	0.00230961	45.4545	13.0435	80.9524	5.1772e-06	4.97713e-07	1.03024e-05	no	1072
UniRef90_E3H1G6:NO_NAME	1.62016e-05	0.00230961	45.4545	13.0435	80.9524	6.20728e-06	4.35701e-07	1.25285e-05	no	1073
UniRef90_U1Q7Q0:NO_NAME	1.53621e-05	0.00230961	36.3636	0	76.1905	2.46251e-06	0	5.15954e-06	no	1074
UniRef90_E3H4W1:Aminopeptidase P domain protein	4.35567e-06	0.00230961	47.7273	13.0435	85.7143	7.31857e-06	3.44277e-07	1.49571e-05	no	1075
UniRef90_U1Q6X1:Nitrate reductase, beta subunit	2.34269e-05	0.00230961	54.5455	26.087	85.7143	1.55443e-05	1.96856e-06	3.04129e-05	no	1076
UniRef90_E3H4U7:Delta-aminolevulinic acid dehydratase	2.73838e-05	0.00230961	43.1818	8.69565	80.9524	5.72293e-06	5.6721e-07	1.13697e-05	no	1077
UniRef90_U1Q6J4:Peptide chain release factor 2	4.12773e-05	0.00230961	63.6364	39.1304	90.4762	2.75373e-05	3.05807e-06	5.43478e-05	no	1078
UniRef90_U1Q5T5:NO_NAME	3.03663e-05	0.00230961	40.9091	4.34783	80.9524	8.13299e-06	3.28586e-06	1.34418e-05	no	1079
UniRef90_U1Q5N3:Transcriptional regulator, TetR family	1.53621e-05	0.00230961	36.3636	0	76.1905	7.40456e-06	0	1.55143e-05	no	1080
UniRef90_E3H4R3:DEAD/DEAH box helicase	8.95766e-06	0.00230961	50	17.3913	85.7143	7.26449e-06	5.23611e-07	1.46473e-05	no	1081
UniRef90_E3H4Q2:Transporter, major facilitator family protein	2.0018e-05	0.00230961	47.7273	13.0435	85.7143	6.66205e-06	1.15243e-06	1.26964e-05	no	1082
UniRef90_E3H4P9:Putative aromatic amino acid transport protein AroP	3.03663e-05	0.00230961	45.4545	13.0435	80.9524	5.75995e-06	4.97036e-07	1.15241e-05	no	1083
UniRef90_E3H4P8:Putative membrane protein	4.12773e-05	0.00230961	45.4545	13.0435	80.9524	8.78972e-06	8.17726e-07	1.7521e-05	no	1084
UniRef90_U1Q4F4:Peptidase M16 inactive domain protein	4.34241e-05	0.00230961	54.5455	26.087	85.7143	9.09576e-06	1.62027e-06	1.72832e-05	no	1085
UniRef90_U1Q3F3:Homoserine dehydrogenase	1.62016e-05	0.00230961	52.2727	21.7391	85.7143	7.27735e-06	9.25495e-07	1.42342e-05	no	1086
UniRef90_E3H4L7:Drug resistance MFS transporter,	3.36559e-05	0.00230961	47.7273	17.3913	80.9524	5.75972e-06	5.27094e-07	1.14907e-05	no	1087
UniRef90_E3H4L1:Alpha amylase, catalytic domain protein	2.34269e-05	0.00230961	50	17.3913	85.7143	7.05767e-06	9.30286e-07	1.37686e-05	no	1088
UniRef90_E3H4K7:ABC transporter, permease protein	2.22335e-05	0.00230961	43.1818	8.69565	80.9524	3.93468e-06	3.742e-07	7.83426e-06	no	1089
UniRef90_E3H4I7:Electron transfer flavoprotein domain protein	1.62016e-05	0.00230961	40.9091	4.34783	80.9524	5.10047e-06	2.65913e-07	1.03955e-05	no	1090
UniRef90_U1Q0L4:NO_NAME	2.92688e-06	0.00230961	45.4545	8.69565	85.7143	6.15467e-06	1.04777e-07	1.27807e-05	no	1091
UniRef90_E3H3N4:3-isopropylmalate dehydratase large subunit	2.0018e-05	0.00230961	47.7273	13.0435	85.7143	6.30821e-06	7.52237e-07	1.23933e-05	no	1092
UniRef90_E3H1L8:Tat pathway signal sequence domain protein	2.22335e-05	0.00230961	45.4545	13.0435	80.9524	6.56362e-06	4.53183e-07	1.3256e-05	no	1093
UniRef90_U1PZ30:Mur ligase middle domain protein	4.56766e-05	0.00230961	52.2727	21.7391	85.7143	1.27784e-05	2.04474e-06	2.45344e-05	no	1094
UniRef90_E3H1V1:Lysine--tRNA ligase	2.46811e-05	0.00230961	52.2727	21.7391	85.7143	8.62533e-06	1.07025e-06	1.68999e-05	no	1095
UniRef90_U1PPR7:Peptidase, M23 family	5.0518e-05	0.00230961	34.0909	0	71.4286	3.86218e-06	0	8.09219e-06	no	1096
UniRef90_E3H1V8:Dihydroneopterin aldolase	1.80138e-05	0.00230961	43.1818	8.69565	80.9524	1.26585e-05	5.56309e-07	2.59132e-05	no	1097
UniRef90_E3H2J6:Aminodeoxychorismate synthase, component I	2.59991e-05	0.00230961	50	17.3913	85.7143	7.69125e-06	1.25445e-06	1.47411e-05	no	1098
UniRef90_E3H1W7:tRNA(Ile)-lysidine synthase	2.46811e-05	0.00230961	43.1818	8.69565	80.9524	2.79949e-06	3.45161e-07	5.48757e-06	no	1099
UniRef90_E3H2J2:RNA methyltransferase, TrmH family	2.46811e-05	0.00230961	45.4545	13.0435	80.9524	5.88388e-06	4.48251e-07	1.18372e-05	no	1100
UniRef90_E3H1Y0:30S ribosomal protein S1	1.62016e-05	0.00230961	47.7273	13.0435	85.7143	5.83427e-06	6.80359e-07	1.1479e-05	no	1101
UniRef90_E3H2E9:Cytochrome c oxidase, subunit 1	1.45641e-05	0.00230961	45.4545	13.0435	80.9524	4.71772e-06	1.16262e-07	9.7574e-06	no	1102
UniRef90_U1PQ38:NO_NAME	1.17501e-05	0.00230961	43.1818	8.69565	80.9524	7.74154e-06	3.46321e-07	1.58411e-05	no	1103
UniRef90_A0A024DBR3:Ion channel	1.80138e-05	0.00230961	52.2727	21.7391	85.7143	1.6724e-05	1.64655e-06	3.32374e-05	no	1104
UniRef90_E3H2A8:Fructose-bisphosphate aldolase, class II	4.56766e-05	0.00230961	47.7273	17.3913	80.9524	6.75739e-06	5.36462e-07	1.35708e-05	no	1105
UniRef90_D1BN95:Threonine--tRNA ligase	3.36559e-05	0.00230961	45.4545	13.0435	80.9524	4.79772e-06	1.3539e-07	9.90409e-06	no	1106
UniRef90_E3H278:Nitroreductase family protein	5.0518e-05	0.00230961	43.1818	8.69565	80.9524	8.45274e-06	1.85394e-06	1.568e-05	no	1107
UniRef90_E3H225:SWIM zinc finger domain protein	2.46811e-05	0.00230961	45.4545	13.0435	80.9524	6.08552e-06	5.17839e-07	1.21834e-05	no	1108
UniRef90_D1BNM7:Acetylornithine aminotransferase	4.12773e-05	0.00230961	45.4545	13.0435	80.9524	7.49485e-06	4.1067e-07	1.52537e-05	no	1109
UniRef90_E3H264:Serine--tRNA ligase	2.73838e-05	0.00230961	45.4545	13.0435	80.9524	5.85578e-06	4.63128e-07	1.1762e-05	no	1110
UniRef90_A0A023S066:Succinyl-CoA synthetase subunit alpha	3.03663e-05	0.00230961	38.6364	4.34783	76.1905	1.35458e-05	2.33267e-07	2.81262e-05	no	1111
UniRef90_E3H227:NO_NAME	2.34269e-05	0.00230961	50	17.3913	85.7143	4.58663e-06	5.55645e-07	9.00153e-06	no	1112
UniRef90_E3H256:Acetate kinase	3.03663e-05	0.00230961	47.7273	13.0435	85.7143	9.30036e-06	2.02718e-06	1.72662e-05	no	1113
UniRef90_E3H250:Exodeoxyribonuclease III	5.76297e-06	0.00230961	45.4545	8.69565	85.7143	8.85807e-06	8.72719e-07	1.76039e-05	no	1114
UniRef90_E3H228:NO_NAME	4.12773e-05	0.00230961	47.7273	17.3913	80.9524	5.29269e-06	4.19196e-07	1.06303e-05	no	1115
UniRef90_M2CBV9:NO_NAME	1.45641e-05	0.00230961	68.1818	91.3043	42.8571	4.37449e-05	5.49199e-05	3.15057e-05	yes	1116
UniRef90_D1BP41:Methionine aminopeptidase	9.45973e-06	0.00230961	47.7273	13.0435	85.7143	9.49851e-06	4.91539e-07	1.93633e-05	no	1117
UniRef90_D1BP42:Adenylate kinase	2.73838e-05	0.00230961	47.7273	17.3913	80.9524	1.07405e-05	6.08211e-07	2.18377e-05	no	1118
UniRef90_E3H2T4:Glycosyltransferase, group 1 family protein	3.03663e-05	0.00230961	45.4545	13.0435	80.9524	3.97211e-06	3.86586e-07	7.89911e-06	no	1119
UniRef90_E3H3J6:Anchored repeat ABC transporter, substrate-binding protein	6.4399e-06	0.00230961	50	17.3913	85.7143	9.55158e-06	4.31278e-07	1.95405e-05	no	1120
UniRef90_E3H3J3:Anchored repeat-type ABC transporter, ATP-binding subunit	1.45641e-05	0.00230961	43.1818	8.69565	80.9524	4.81988e-06	2.32827e-07	9.84379e-06	no	1121
UniRef90_D1BL57:Glutamate racemase	4.12773e-05	0.00230961	52.2727	21.7391	85.7143	1.19626e-05	6.75257e-07	2.43249e-05	no	1122
UniRef90_E3H3H0:Transporter, major facilitator family protein	2.0018e-05	0.00230961	45.4545	13.0435	80.9524	5.39542e-06	3.24645e-07	1.09491e-05	no	1123
UniRef90_E3H3G3:Methyltransferase domain protein	1.11323e-05	0.00230961	50	17.3913	85.7143	8.2666e-06	7.78095e-07	1.64683e-05	no	1124
UniRef90_E3H3G0:ABC transporter, ATP-binding protein	6.09244e-06	0.00230961	40.9091	4.34783	80.9524	4.59955e-06	1.95374e-08	9.61575e-06	no	1125
UniRef90_M2CAC1:NO_NAME	2.0018e-05	0.00230961	47.7273	78.2609	14.2857	8.18981e-06	1.56179e-05	5.42521e-08	yes	1126
UniRef90_A0A024DCL8:Regulator	3.92315e-05	0.00230961	50	17.3913	85.7143	1.57174e-05	2.04173e-06	3.06956e-05	no	1127
UniRef90_D1BLE4:Cell shape determining protein MreB/Mrl	2.34269e-05	0.00230961	50	17.3913	85.7143	9.32363e-06	5.02056e-07	1.89853e-05	no	1128
UniRef90_E3H3E4:Signal recognition particle protein	1.45641e-05	0.00230961	43.1818	8.69565	80.9524	4.77178e-06	2.77973e-07	9.69357e-06	no	1129
UniRef90_E3H500:Putative azaleucine resistance protein AzlC	2.46811e-05	0.00230961	38.6364	4.34783	76.1905	5.96765e-06	9.3783e-08	1.24009e-05	no	1130
UniRef90_E3H3A7:Nitrite reductase [NAD(P)H], large subunit	4.34241e-05	0.00230961	50	17.3913	85.7143	5.69796e-06	1.41895e-06	1.03845e-05	no	1131
UniRef90_E3H399:Bifunctional protein FolC	1.05457e-05	0.00230961	47.7273	13.0435	85.7143	4.99368e-06	4.55823e-07	9.96372e-06	no	1132
UniRef90_E3H390:GTPase Obg	1.80138e-05	0.00230961	47.7273	13.0435	85.7143	6.49339e-06	9.61879e-07	1.25517e-05	no	1133
UniRef90_U1PYP5:Urease subunit beta	1.53621e-05	0.00230961	36.3636	0	76.1905	8.25178e-06	0	1.72894e-05	no	1134
UniRef90_U1PYL7:NO_NAME	3.72821e-05	0.00230961	38.6364	4.34783	76.1905	2.64814e-06	9.37158e-08	5.44585e-06	no	1135
UniRef90_E3H304:Shikimate dehydrogenase	1.30851e-05	0.00230961	43.1818	8.69565	80.9524	7.62936e-06	3.44243e-07	1.56083e-05	no	1136
UniRef90_E3H301:Formate--tetrahydrofolate ligase	3.19709e-05	0.00230961	50	17.3913	85.7143	6.4025e-06	1.83168e-06	1.14086e-05	no	1137
UniRef90_E3H2Y9:FAD linked oxidase, C-terminal domain protein	6.4399e-06	0.00230961	45.4545	8.69565	85.7143	3.0003e-06	3.21782e-07	5.93392e-06	no	1138
UniRef90_E3H1S7:Transcriptional regulator, LuxR family	5.0518e-05	0.00230961	34.0909	0	71.4286	5.7421e-06	0	1.20311e-05	no	1139
UniRef90_E3H2V4:Chorismate synthase	5.15445e-06	0.00230961	45.4545	8.69565	85.7143	6.34256e-06	4.7092e-07	1.27734e-05	no	1140
UniRef90_E3H2U2:Orotidine 5'-phosphate decarboxylase	6.09244e-06	0.00230961	47.7273	13.0435	85.7143	5.83856e-06	3.51459e-07	1.18482e-05	no	1141
UniRef90_E3H3A2:NO_NAME	4.34241e-05	0.00230961	40.9091	8.69565	76.1905	5.8237e-06	1.852e-07	1.19992e-05	no	1142
UniRef90_U1Q929:RNA methyltransferase, TrmH family	3.03663e-05	0.00230961	47.7273	13.0435	85.7143	1.1103e-05	1.98311e-06	2.10914e-05	no	1143
UniRef90_E3H505:Oxidoreductase NAD-binding domain protein	1.30851e-05	0.00230961	43.1818	8.69565	80.9524	5.89853e-06	2.59717e-07	1.20744e-05	no	1144
UniRef90_E3H512:UPF0210 protein HMPREF0733_11258	5.15445e-06	0.00230961	45.4545	8.69565	85.7143	6.985e-06	4.32857e-07	1.41611e-05	no	1145
UniRef90_D1BR69:Uracil-xanthine permease	4.56766e-05	0.00230961	45.4545	13.0435	80.9524	9.1766e-06	4.63201e-07	1.87198e-05	no	1146
UniRef90_D1BR68:Cell cycle protein	4.56766e-05	0.00230961	52.2727	21.7391	85.7143	7.87451e-06	6.27154e-07	1.58121e-05	no	1147
UniRef90_E3H0R2:CTP synthase	4.87376e-06	0.00230961	47.7273	13.0435	85.7143	5.81209e-06	1.97176e-07	1.19618e-05	no	1148
UniRef90_E3H0S2:GTPase Der	9.45973e-06	0.00230961	47.7273	13.0435	85.7143	6.37231e-06	4.10686e-07	1.29017e-05	no	1149
UniRef90_D1BQT1:Phosphoenolpyruvate carboxykinase (ATP)-like protein	3.92315e-05	0.00230961	50	17.3913	85.7143	1.05815e-05	4.55013e-07	2.16724e-05	no	1150
UniRef90_D1BQS5:ABC transporter related protein	2.59991e-05	0.00230961	50	17.3913	85.7143	1.08573e-05	4.54717e-07	2.22507e-05	no	1151
UniRef90_D1BQS2:ABC transporter related protein	2.34269e-05	0.00230961	50	17.3913	85.7143	8.89911e-06	5.31546e-07	1.80636e-05	no	1152
UniRef90_D1BQN3:Chorismate binding-like protein	3.5425e-05	0.00230961	50	17.3913	85.7143	9.31297e-06	9.05897e-07	1.85207e-05	no	1153
UniRef90_D1BQN0:C4-dicarboxylate anaerobic carrier	2.73838e-05	0.00230961	47.7273	13.0435	85.7143	7.9789e-06	1.10112e-06	1.55117e-05	no	1154
UniRef90_M2BRA1:NO_NAME	2.46811e-05	0.00230961	65.9091	91.3043	38.0952	4.11721e-05	5.49851e-05	2.60437e-05	yes	1155
UniRef90_E3H0Z1:Succinyl-CoA ligase [ADP-forming] subunit alpha	7.59969e-06	0.00230961	47.7273	13.0435	85.7143	1.43102e-05	7.87679e-07	2.91206e-05	no	1156
UniRef90_D1BQK4:1-(5-phosphoribosyl)-5-[(5-phosphoribosylamino)methylideneamino] imidazole-4-carboxamide isomerase	5.0518e-05	0.00230961	47.7273	17.3913	80.9524	8.83875e-06	4.11234e-07	1.80689e-05	no	1157
UniRef90_E3H115:Pyridine nucleotide-disulfide oxidoreductase	3.03663e-05	0.00230961	45.4545	13.0435	80.9524	6.53586e-06	5.96853e-07	1.30405e-05	no	1158
UniRef90_D1BQI3:ABC transporter related protein	5.0518e-05	0.00230961	52.2727	21.7391	85.7143	1.12526e-05	6.19434e-07	2.28985e-05	no	1159
UniRef90_U1QVF2:ATPase/histidine kinase/DNA gyrase B/HSP90 domain protein	1.30851e-05	0.00230961	40.9091	4.34783	80.9524	4.95889e-06	1.9194e-07	1.01798e-05	no	1160
UniRef90_E3H135:Phosphoenolpyruvate-protein phosphotransferase	3.72821e-05	0.00230961	47.7273	17.3913	80.9524	6.32024e-06	6.15582e-07	1.25682e-05	no	1161
UniRef90_U1QUW6:DNA polymerase III subunit beta	2.59991e-05	0.00230961	50	17.3913	85.7143	9.74337e-06	1.66152e-06	1.85949e-05	no	1162
UniRef90_U1QUI6:Holliday junction ATP-dependent DNA helicase RuvB	1.80138e-05	0.00230961	52.2727	21.7391	85.7143	8.71433e-06	9.21041e-07	1.72498e-05	no	1163
UniRef90_M2C1A4:NO_NAME	4.34241e-05	0.00230961	50	78.2609	19.0476	1.15317e-05	2.15439e-05	5.65979e-07	yes	1164
UniRef90_E3H138:Transcriptional regulator, DeoR family	3.03663e-05	0.00230961	43.1818	8.69565	80.9524	6.90086e-06	1.11801e-06	1.32344e-05	no	1165
UniRef90_E6J1D2:5-methyltetrahydropteroyltriglutamate--homocysteine methyltransferase	1.70848e-05	0.00230961	50	17.3913	85.7143	6.34292e-06	2.00113e-07	1.30708e-05	no	1166
UniRef90_D1DG48:NitT/TauT ABC transporter ATP-binding protein	5.0518e-05	0.00230961	34.0909	0	71.4286	1.27115e-05	0	2.66336e-05	no	1167
UniRef90_E3H0P1:Amidophosphoribosyltransferase	4.12773e-05	0.00230961	45.4545	13.0435	80.9524	7.74583e-06	6.9593e-07	1.54671e-05	no	1168
UniRef90_E3H0N0:Cysteine-rich domain protein	3.03663e-05	0.00230961	45.4545	13.0435	80.9524	8.89864e-06	5.78271e-07	1.80114e-05	no	1169
UniRef90_E3H0M9:Iron-sulfur cluster-binding protein	2.0018e-05	0.00230961	43.1818	8.69565	80.9524	5.75834e-06	5.94697e-07	1.14138e-05	no	1170
UniRef90_E3H0H9:Ppx/GppA phosphatase family protein	2.0018e-05	0.00230961	43.1818	8.69565	80.9524	3.33428e-06	2.43837e-07	6.71904e-06	no	1171
UniRef90_L1NLT4:50S ribosomal protein L21	5.0518e-05	0.00230961	34.0909	0	71.4286	1.99716e-05	0	4.18453e-05	no	1172
UniRef90_E3H0I2:Methyltransferase, HemK family	2.22335e-05	0.00230961	43.1818	8.69565	80.9524	5.75147e-06	4.877e-07	1.15166e-05	no	1173
UniRef90_E3H0I6:Transcriptional regulator, effector binding domain protein	3.92315e-05	0.00230961	40.9091	8.69565	76.1905	1.02689e-05	1.75811e-07	2.13232e-05	no	1174
UniRef90_E3H0I7:UPF0176 protein HMPREF0733_10457	3.36559e-05	0.00230961	47.7273	17.3913	80.9524	6.12219e-06	4.12667e-07	1.23755e-05	no	1175
UniRef90_E3H0J6:Hydrolase, NUDIX family	2.0018e-05	0.00230961	43.1818	8.69565	80.9524	5.70125e-06	3.85719e-07	1.1523e-05	no	1176
UniRef90_U1GWJ5:DNA polymerase III, alpha subunit	3.03663e-05	0.00230961	65.9091	86.9565	42.8571	3.81707e-06	6.66265e-06	7.00487e-07	yes	1177
UniRef90_E7BHA2:D-lactate dehydrogenase	5.0518e-05	0.00230961	34.0909	0	71.4286	1.29551e-05	0	2.7144e-05	no	1178
UniRef90_E7BGM6:Sulfate transport system permease protein CysW	5.0518e-05	0.00230961	34.0909	0	71.4286	1.09723e-05	0	2.29895e-05	no	1179
UniRef90_E6N0C2:DNA repair protein radA	5.0518e-05	0.00230961	34.0909	0	71.4286	1.23716e-05	0	2.59214e-05	no	1180
UniRef90_U1QPL2:ABC transporter, ATP-binding protein	8.02884e-06	0.00230961	45.4545	8.69565	85.7143	4.64223e-06	5.04161e-07	9.17441e-06	no	1181
UniRef90_E6MZP0:Cytochrome b	5.0518e-05	0.00230961	34.0909	0	71.4286	1.92173e-05	0	4.02649e-05	no	1182
UniRef90_E3H0K3:GroES-like protein	1.45641e-05	0.00230961	43.1818	8.69565	80.9524	6.31776e-06	3.19422e-07	1.28874e-05	no	1183
UniRef90_E6MX96:Peptidase family U32 family protein	5.0518e-05	0.00230961	34.0909	0	71.4286	1.5632e-05	0	3.27528e-05	no	1184
UniRef90_E6MX21:ABC transporter family protein	3.03663e-05	0.00230961	45.4545	13.0435	80.9524	1.46213e-05	1.12582e-06	2.94021e-05	no	1185
UniRef90_E6MWM7:	5.0518e-05	0.00230961	34.0909	0	71.4286	1.1149e-05	0	2.33598e-05	no	1186
UniRef90_E6MVX3:Glucose inhibited division A family protein	5.0518e-05	0.00230961	34.0909	0	71.4286	1.01078e-05	0	2.11783e-05	no	1187
UniRef90_E6MVQ5:NnrS family protein	5.0518e-05	0.00230961	34.0909	0	71.4286	1.56121e-05	0	3.27111e-05	no	1188
UniRef90_E3H0L1:General stress protein 14	1.80138e-05	0.00230961	40.9091	4.34783	80.9524	8.64621e-06	9.60754e-07	1.70636e-05	no	1189
UniRef90_L5RLL5:Putative serine acetyltransferase	2.22335e-05	0.00230961	38.6364	4.34783	76.1905	7.40453e-05	1.99896e-07	0.000154924	no	1190
UniRef90_L5SPA8:NO_NAME	3.5425e-05	0.00230961	40.9091	8.69565	76.1905	8.9527e-05	6.35487e-07	0.000186884	no	1191
UniRef90_E3H0M0:Oxidoreductase molybdopterin binding domain protein	1.30851e-05	0.00230961	50	13.0435	90.4762	9.83821e-06	3.15639e-06	1.71564e-05	no	1192
UniRef90_E3H0K2:Oxidoreductase, short chain dehydrogenase/reductase family protein	4.34241e-05	0.00230961	40.9091	8.69565	76.1905	6.69198e-06	1.47851e-07	1.38594e-05	no	1193
UniRef90_F2UVB7:NO_NAME	4.12773e-05	0.00230961	45.4545	13.0435	80.9524	1.09949e-05	1.63348e-06	2.12478e-05	no	1194
UniRef90_E3H160:Glutamine synthetase	6.80626e-06	0.00230961	47.7273	13.0435	85.7143	8.1789e-06	3.53244e-07	1.67499e-05	no	1195
UniRef90_U1QNE5:FAD dependent oxidoreductase	3.36559e-05	0.00230961	52.2727	21.7391	85.7143	1.0688e-05	2.33552e-06	1.9836e-05	no	1196
UniRef90_E3H5F2:Protein GrpE	2.59991e-05	0.00230961	40.9091	8.69565	76.1905	4.1415e-06	8.14089e-08	8.58826e-06	no	1197
UniRef90_E3H5F1:Chaperone protein DnaK	9.45973e-06	0.00230961	47.7273	13.0435	85.7143	7.4593e-06	8.90682e-07	1.46535e-05	no	1198
UniRef90_E3H5D5:Aspartate racemase	1.45641e-05	0.00230961	40.9091	4.34783	80.9524	5.0509e-06	3.69926e-07	1.01777e-05	no	1199
UniRef90_E3H5D3:Hydrolase, alpha/beta domain protein	6.80626e-06	0.00230961	40.9091	4.34783	80.9524	4.89093e-06	4.27356e-08	1.02009e-05	no	1200
UniRef90_U1QEU9:PTS system, mannose/fructose/sorbose family, IIC component	2.22335e-05	0.00230961	45.4545	13.0435	80.9524	6.44829e-06	4.90862e-07	1.29731e-05	no	1201
UniRef90_E3H5D1:Oligo-1,6-glucosidase 1	3.03663e-05	0.00230961	47.7273	17.3913	80.9524	4.4579e-06	2.60354e-07	9.05521e-06	no	1202
UniRef90_E3H5D0:Endonuclease/exonuclease/phosphatase family protein	2.22335e-05	0.00230961	45.4545	13.0435	80.9524	7.46153e-06	3.94326e-07	1.52018e-05	no	1203
UniRef90_E3H1E9:AMP-binding enzyme	1.80138e-05	0.00230961	47.7273	13.0435	85.7143	8.96618e-06	1.05987e-06	1.76255e-05	no	1204
UniRef90_E3H1F6:Dehydrogenase E1 component	2.34269e-05	0.00230961	50	17.3913	85.7143	9.52437e-06	1.06591e-06	1.87884e-05	no	1205
UniRef90_E3H5B0:Histidine kinase	1.05457e-05	0.00230961	40.9091	4.34783	80.9524	7.70993e-06	2.26001e-07	1.59066e-05	no	1206
UniRef90_U1PHI4:Tat pathway signal sequence domain protein	1.05457e-05	0.00230961	43.1818	8.69565	80.9524	8.46299e-06	2.19456e-07	1.74916e-05	no	1207
UniRef90_E3H575:Drug resistance transporter, Bcr/CflA subfamily	6.80626e-06	0.00230961	40.9091	4.34783	80.9524	4.16584e-06	5.50373e-08	8.66816e-06	no	1208
UniRef90_E3H565:Deoxycytidine triphosphate deaminase	9.45973e-06	0.00230961	43.1818	8.69565	80.9524	6.12299e-06	1.59356e-07	1.26546e-05	no	1209
UniRef90_E3H564:Thiamine-phosphate synthase	1.62016e-05	0.00230961	40.9091	4.34783	80.9524	5.49884e-06	5.56789e-07	1.09116e-05	no	1210
UniRef90_E3H563:Glycine oxidase ThiO	7.59969e-06	0.00230961	47.7273	13.0435	85.7143	7.0588e-06	5.80007e-07	1.41546e-05	no	1211
UniRef90_E3H561:Thiazole synthase	4.56766e-05	0.00230961	45.4545	13.0435	80.9524	7.0694e-06	8.24461e-07	1.39091e-05	no	1212
UniRef90_E3H549:Antioxidant, AhpC/TSA family	1.38057e-05	0.00230961	50	17.3913	85.7143	4.70016e-06	4.43348e-07	9.36239e-06	no	1213
UniRef90_E3H546:CytoChrome c oxidase Caa3 assembly factor	2.22335e-05	0.00230961	43.1818	8.69565	80.9524	6.90969e-06	5.78839e-07	1.38435e-05	no	1214
UniRef90_E3H523:Cysteine--tRNA ligase	5.45059e-06	0.00230961	43.1818	4.34783	85.7143	6.31658e-06	6.59389e-07	1.25126e-05	no	1215
UniRef90_U1QAQ1:Arginine--tRNA ligase	4.80395e-05	0.00230961	54.5455	26.087	85.7143	1.11535e-05	2.21132e-06	2.09473e-05	no	1216
UniRef90_E3H517:2,3-bisphosphoglycerate-dependent phosphoglycerate mutase	2.73838e-05	0.00230961	45.4545	13.0435	80.9524	7.90071e-06	6.43428e-07	1.58492e-05	no	1217
UniRef90_E3H5F3:DnaJ domain protein	3.03663e-05	0.00230961	45.4545	13.0435	80.9524	5.79254e-06	5.42302e-07	1.15428e-05	no	1218
UniRef90_U1PGS5:Mg2+ transporter-C family protein	2.73838e-05	0.00230961	40.9091	4.34783	80.9524	6.5057e-06	1.49554e-06	1.1993e-05	no	1219
UniRef90_E3H5H1:Phosphoribosylglycinamide formyltransferase	5.0518e-05	0.00230961	38.6364	4.34783	76.1905	9.52501e-06	5.81062e-07	1.93208e-05	no	1220
UniRef90_E3H5I7:Amidohydrolase	2.73838e-05	0.00230961	47.7273	17.3913	80.9524	8.45968e-06	4.03746e-07	1.72828e-05	no	1221
UniRef90_U1QNC7:Aldehyde dehydrogenase family protein	5.0518e-05	0.00230961	38.6364	4.34783	76.1905	3.71172e-06	1.62066e-07	7.59943e-06	no	1222
UniRef90_E4ZCH8:NO_NAME	5.0518e-05	0.00230961	34.0909	0	71.4286	3.09426e-06	0	6.48322e-06	no	1223
UniRef90_E4ZC19:NO_NAME	5.0518e-05	0.00230961	34.0909	0	71.4286	9.48554e-06	0	1.98745e-05	no	1224
UniRef90_E4ZBM6:NAD(P) transhydrogenase subunit beta	5.0518e-05	0.00230961	34.0909	0	71.4286	1.26024e-05	0	2.6405e-05	no	1225
UniRef90_E3H168:ATP-dependent helicase HrpA	2.59991e-05	0.00230961	50	17.3913	85.7143	5.82102e-06	1.14492e-06	1.09425e-05	no	1226
UniRef90_E3H172:Arginine--tRNA ligase	3.5425e-05	0.00230961	50	17.3913	85.7143	4.87575e-06	8.08751e-07	9.33009e-06	no	1227
UniRef90_U1QLG5:Divergent AAA domain protein	2.46811e-05	0.00230961	43.1818	8.69565	80.9524	1.12545e-05	1.41026e-06	2.20363e-05	no	1228
UniRef90_U1QLB6:Outer membrane insertion signal domain protein	1.30851e-05	0.00230961	40.9091	4.34783	80.9524	6.43125e-06	5.20733e-07	1.29047e-05	no	1229
UniRef90_E3H5W6:Aldehyde dehydrogenase B	3.36559e-05	0.00230961	47.7273	17.3913	80.9524	8.32578e-06	6.41082e-07	1.67423e-05	no	1230
UniRef90_E3H5W4:dTDP-4-dehydrorhamnose reductase	6.80626e-06	0.00230961	47.7273	13.0435	85.7143	5.6264e-06	3.33798e-07	1.14231e-05	no	1231
UniRef90_U1QP25:Copper ABC transporter, ATP-binding protein NosF family protein	3.72821e-05	0.00230961	38.6364	4.34783	76.1905	5.28645e-06	1.98358e-07	1.08591e-05	no	1232
UniRef90_E3H5T9:ABC transporter, ATP-binding protein	4.56766e-05	0.00230961	50	21.7391	80.9524	4.01794e-06	3.76053e-07	8.00668e-06	no	1233
UniRef90_E3H5T4:Ribosomal RNA small subunit methyltransferase A	5.0518e-05	0.00230961	38.6364	4.34783	76.1905	4.46765e-06	3.07648e-07	9.02385e-06	no	1234
UniRef90_E3H1A5:Helicase C-terminal domain protein	3.36559e-05	0.00230961	45.4545	13.0435	80.9524	3.84112e-06	3.32234e-07	7.68418e-06	no	1235
UniRef90_U1QIC5:Putative membrane protein	2.73838e-05	0.00230961	38.6364	4.34783	76.1905	7.24435e-06	9.58909e-08	1.50736e-05	no	1236
UniRef90_E3H5M6:NO_NAME	3.03663e-05	0.00230961	47.7273	17.3913	80.9524	4.67886e-06	3.55089e-07	9.41443e-06	no	1237
UniRef90_E3H5L5:60 kDa chaperonin	4.12773e-05	0.00230961	45.4545	13.0435	80.9524	5.26563e-06	6.41544e-07	1.03301e-05	no	1238
UniRef90_U1QHX8:Methyltransferase family	1.53621e-05	0.00230961	36.3636	0	76.1905	4.70443e-06	0	9.85689e-06	no	1239
UniRef90_U1QHJ3:GMP synthase family protein	1.17501e-05	0.00230961	45.4545	13.0435	80.9524	1.0708e-05	1.71187e-07	2.22482e-05	no	1240
UniRef90_E3H1C2:Acetyltransferase, GNAT family	8.02884e-06	0.00230961	45.4545	8.69565	85.7143	9.49214e-06	9.82921e-07	1.88118e-05	no	1241
UniRef90_E3H5J1:Enolase	2.0018e-05	0.00230961	45.4545	13.0435	80.9524	1.06938e-05	5.61227e-07	2.17913e-05	no	1242
UniRef90_E3H5J0:MazG family protein	2.22335e-05	0.00230961	43.1818	8.69565	80.9524	7.68985e-06	4.83721e-07	1.55823e-05	no	1243
UniRef90_D1BPZ0:Chloride channel core	4.56766e-05	0.00230961	52.2727	21.7391	85.7143	9.85803e-06	7.58148e-07	1.98246e-05	no	1244
UniRef90_F2UVD5:Molybdenum cofactor synthesis domain-containing protein	3.03663e-05	0.00230961	47.7273	13.0435	85.7143	1.12371e-05	2.67244e-06	2.06174e-05	no	1245
UniRef90_D3A202:PspA/IM30 family protein	2.22335e-05	0.00230961	38.6364	4.34783	76.1905	1.17701e-05	4.63028e-08	2.46105e-05	no	1246
UniRef90_A3CK53:Multi antimicrobial extrusion (MATE) family transporter, putative	2.0018e-05	0.00230961	45.4545	13.0435	80.9524	1.09376e-05	4.37319e-07	2.24379e-05	no	1247
UniRef90_F3P625:CRISPR system CASCADE complex protein CasC	3.03663e-05	0.00230961	47.7273	13.0435	85.7143	5.29586e-06	1.34828e-06	9.61941e-06	no	1248
UniRef90_U7V418:Flavoprotein disulfide reductase	5.0518e-05	0.00230961	34.0909	0	71.4286	2.46776e-06	0	5.17054e-06	no	1249
UniRef90_C6M259:Phosphoribosyl-ATP pyrophosphatase	5.0518e-05	0.00230961	34.0909	0	71.4286	1.28935e-05	0	2.7015e-05	no	1250
UniRef90_F3P5W2:Glycosyltransferase, group 1 family protein	2.22335e-05	0.00230961	52.2727	21.7391	85.7143	1.0183e-05	1.45012e-06	1.97475e-05	no	1251
UniRef90_U7V3Y3:Hydroxymethylbilane synthase	5.0518e-05	0.00230961	34.0909	0	71.4286	3.38499e-06	0	7.09235e-06	no	1252
UniRef90_U7V3Y0:Transporter, CPA2 family	5.0518e-05	0.00230961	34.0909	0	71.4286	2.82251e-06	0	5.91383e-06	no	1253
UniRef90_F3P5U9:Glycosyltransferase, group 2 family protein	5.0518e-05	0.00230961	34.0909	0	71.4286	6.78287e-06	0	1.42117e-05	no	1254
UniRef90_F3P5T3:Oxidoreductase, NAD-binding domain protein	2.22335e-05	0.00230961	56.8182	30.4348	85.7143	1.27004e-05	1.33713e-06	2.51458e-05	no	1255
UniRef90_F3P5T2:Pleiotropic regulatory protein DegT	1.53621e-05	0.00230961	50	17.3913	85.7143	7.24099e-06	5.91574e-07	1.45237e-05	no	1256
UniRef90_F3P5R9:ATPase/histidine kinase/DNA gyrase B/HSP90 domain protein	3.28112e-06	0.00230961	45.4545	8.69565	85.7143	7.91838e-06	3.19112e-07	1.62414e-05	no	1257
UniRef90_C6M311:Acetylornithine aminotransferase	5.0518e-05	0.00230961	34.0909	0	71.4286	7.86699e-06	0	1.64832e-05	no	1258
UniRef90_A3CK54:Hydrolase, haloacid dehalogenase-like family, putative	1.45641e-05	0.00230961	40.9091	4.34783	80.9524	1.12625e-05	6.83084e-07	2.28494e-05	no	1259
UniRef90_F2UVH4:NO_NAME	3.36559e-05	0.00230961	43.1818	8.69565	80.9524	5.74782e-06	7.71221e-07	1.11984e-05	no	1260
UniRef90_F3P5N2:NADH-quinone oxidoreductase subunit C	2.73838e-05	0.00230961	47.7273	17.3913	80.9524	6.15569e-06	5.54067e-07	1.22908e-05	no	1261
UniRef90_F3P5H4:Glyoxalase family protein	5.0518e-05	0.00230961	34.0909	0	71.4286	7.17215e-06	0	1.50274e-05	no	1262
UniRef90_F3P5H3:3-demethylubiquinone-9 3-methyltransferase domain protein	4.87376e-06	0.00230961	47.7273	8.69565	90.4762	7.56522e-06	1.41916e-06	1.42966e-05	no	1263
UniRef90_A3CK47:Acetyltransferase, GNAT family, putative	1.30851e-05	0.00230961	40.9091	4.34783	80.9524	1.0473e-05	3.21855e-07	2.1591e-05	no	1264
UniRef90_F3P5H2:Citrate synthase	4.12773e-05	0.00230961	56.8182	30.4348	85.7143	1.23153e-05	2.44608e-06	2.31244e-05	no	1265
UniRef90_A3CK45:V-type sodium ATPase, subunit C, putative	3.72821e-05	0.00230961	47.7273	17.3913	80.9524	1.31885e-05	6.13761e-07	2.69609e-05	no	1266
UniRef90_C6M1X7:NO_NAME	5.0518e-05	0.00230961	34.0909	0	71.4286	1.12872e-05	0	2.36494e-05	no	1267
UniRef90_F3P637:Nitrite/sulfite reductase ferredoxin domain protein	2.46811e-05	0.00230961	45.4545	13.0435	80.9524	7.71186e-06	4.31529e-07	1.56856e-05	no	1268
UniRef90_F3P639:Sulfate adenylyltransferase, small subunit	2.07093e-06	0.00230961	45.4545	8.69565	85.7143	6.54386e-06	4.64744e-08	1.366e-05	no	1269
UniRef90_I2NUS5:Glycosyltransferase, group 2 family protein	5.0518e-05	0.00230961	34.0909	0	71.4286	1.1037e-05	0	2.31251e-05	no	1270
UniRef90_U7V4I4:Membrane protein insertase, YidC/Oxa1 family	1.53621e-05	0.00230961	36.3636	0	76.1905	3.42175e-06	0	7.16937e-06	no	1271
UniRef90_F3P6L0:Anaerobic C4-dicarboxylate transporter DcuB	3.72821e-05	0.00230961	47.7273	17.3913	80.9524	9.30949e-06	7.11532e-07	1.87263e-05	no	1272
UniRef90_F3P6K4:50S ribosomal protein L9	3.72821e-05	0.00230961	47.7273	17.3913	80.9524	1.11348e-05	6.20006e-07	2.2651e-05	no	1273
UniRef90_U7V4G4:Ppx/GppA phosphatase family protein	5.0518e-05	0.00230961	34.0909	0	71.4286	2.28022e-06	0	4.7776e-06	no	1274
UniRef90_U7V4G0:Glycosyltransferase, group 1 family protein	5.0518e-05	0.00230961	34.0909	0	71.4286	3.56088e-06	0	7.46089e-06	no	1275
UniRef90_F3P6G8:Short chain dehydrogenase	2.73838e-05	0.00230961	38.6364	4.34783	76.1905	2.81422e-06	3.82382e-08	5.85457e-06	no	1276
UniRef90_F3P6G4:4-hydroxy-tetrahydrodipicolinate reductase	3.72821e-05	0.00230961	43.1818	8.69565	80.9524	1.06111e-05	1.65889e-06	2.04159e-05	no	1277
UniRef90_F3P6G2:4-hydroxy-tetrahydrodipicolinate synthase	4.34241e-05	0.00230961	50	17.3913	85.7143	9.23976e-06	2.25421e-06	1.68906e-05	no	1278
UniRef90_F3P6E8:Penicillin-binding protein, transpeptidase domain protein	6.80626e-06	0.00230961	47.7273	13.0435	85.7143	9.6118e-06	7.87149e-07	1.92769e-05	no	1279
UniRef90_A3CK44:V-type sodium ATPase, subunit E, putative	3.36559e-05	0.00230961	45.4545	13.0435	80.9524	1.12326e-05	9.78895e-07	2.24628e-05	no	1280
UniRef90_F3P6E7:UDP-N-acetylmuramyl-tripeptide synthetase	7.59969e-06	0.00230961	47.7273	13.0435	85.7143	9.64243e-06	4.11652e-07	1.97523e-05	no	1281
UniRef90_F3P6D5:Cell division protein SepF	3.72821e-05	0.00230961	45.4545	13.0435	80.9524	1.12867e-05	1.66958e-06	2.18198e-05	no	1282
UniRef90_U7V4B4:Histidine kinase	5.0518e-05	0.00230961	34.0909	0	71.4286	1.98211e-06	0	4.153e-06	no	1283
UniRef90_F3P6B2:Histidinol-phosphate aminotransferase	5.0518e-05	0.00230961	34.0909	0	71.4286	3.24371e-06	0	6.79635e-06	no	1284
UniRef90_C6M1H1:Glutamine--fructose-6-phosphate aminotransferase [isomerizing]	5.0518e-05	0.00230961	34.0909	0	71.4286	1.83028e-05	0	3.83487e-05	no	1285
UniRef90_U7V4A0:Phosphoglycerate mutase family protein	5.0518e-05	0.00230961	34.0909	0	71.4286	4.81688e-06	0	1.00925e-05	no	1286
UniRef90_F3P6A7:1-(5-phosphoribosyl)-5-[(5-phosphoribosylamino)methylideneamino] imidazole-4-carboxamide isomerase	4.12773e-05	0.00230961	45.4545	13.0435	80.9524	8.31589e-06	1.41507e-06	1.58739e-05	no	1287
UniRef90_U7V478:Tat pathway signal sequence domain protein	5.0518e-05	0.00230961	34.0909	0	71.4286	3.24809e-06	0	6.80552e-06	no	1288
UniRef90_C6M1R1:Phosphoenolpyruvate-protein phosphotransferase	5.0518e-05	0.00230961	34.0909	0	71.4286	1.31927e-05	0	2.76419e-05	no	1289
UniRef90_U7V454:NO_NAME	2.73838e-05	0.00230961	38.6364	4.34783	76.1905	2.54057e-06	6.51446e-08	5.25176e-06	no	1290
UniRef90_C6M177:ABC-2 type transporter	5.0518e-05	0.00230961	34.0909	0	71.4286	1.73839e-05	0	3.64234e-05	no	1291
UniRef90_C6M3E1:Type IV-A pilus assembly ATPase PilB	5.0518e-05	0.00230961	34.0909	0	71.4286	1.62774e-05	0	3.41051e-05	no	1292
UniRef90_F3P5G3:ABC transporter, substrate-binding protein, family 5	3.03663e-05	0.00230961	45.4545	13.0435	80.9524	1.03703e-05	1.0167e-06	2.06146e-05	no	1293
UniRef90_U7V3Q8:Actinobacterial surface-anchored protein	2.22335e-05	0.00230961	38.6364	4.34783	76.1905	3.19941e-06	2.78979e-08	6.67298e-06	no	1294
UniRef90_C6M5Y6:DNA topoisomerase 4 subunit A	5.0518e-05	0.00230961	34.0909	0	71.4286	1.6547e-05	0	3.46698e-05	no	1295
UniRef90_C6M659:Glutamate 5-kinase	5.0518e-05	0.00230961	34.0909	0	71.4286	2.29074e-05	0	4.79966e-05	no	1296
UniRef90_U7V2S4:NO_NAME	1.53621e-05	0.00230961	36.3636	0	76.1905	4.69872e-06	0	9.84494e-06	no	1297
UniRef90_C6M698:NO_NAME	5.0518e-05	0.00230961	34.0909	0	71.4286	1.13648e-05	0	2.3812e-05	no	1298
UniRef90_U7V2R2:Tat pathway signal sequence domain protein	3.36559e-05	0.00230961	38.6364	4.34783	76.1905	3.85311e-06	2.11979e-07	7.84101e-06	no	1299
UniRef90_U7V2P0:ResB-like protein	2.46811e-05	0.00230961	38.6364	4.34783	76.1905	3.80529e-06	6.29277e-08	7.90406e-06	no	1300
UniRef90_U7V2M0:Putative ABC transporter-associated repeat protein	2.22335e-05	0.00230961	38.6364	4.34783	76.1905	3.91641e-06	7.02878e-09	8.19812e-06	no	1301
UniRef90_U7V2K2:DNA primase	5.0518e-05	0.00230961	34.0909	0	71.4286	1.74518e-06	0	3.65658e-06	no	1302
UniRef90_C6M6X0:Molybdopterin binding domain protein	5.0518e-05	0.00230961	34.0909	0	71.4286	1.37435e-05	0	2.87958e-05	no	1303
UniRef90_U7V2W3:NO_NAME	5.0518e-05	0.00230961	34.0909	0	71.4286	3.93121e-06	0	8.23681e-06	no	1304
UniRef90_F2V0R3:NO_NAME	2.22335e-05	0.00230961	38.6364	4.34783	76.1905	8.34813e-06	3.85509e-08	1.74491e-05	no	1305
UniRef90_U7V2E5:NO_NAME	4.12773e-05	0.00230961	38.6364	4.34783	76.1905	2.5612e-06	1.2544e-07	5.22893e-06	no	1306
UniRef90_C6M7E1:NO_NAME	5.0518e-05	0.00230961	34.0909	0	71.4286	0.00116541	0	0.00244181	no	1307
UniRef90_C6M7H9:FTR1 family protein	5.0518e-05	0.00230961	34.0909	0	71.4286	1.44268e-05	0	3.02276e-05	no	1308
UniRef90_F2V0L6:NO_NAME	2.73838e-05	0.00230961	45.4545	13.0435	80.9524	6.51812e-06	4.67137e-07	1.31454e-05	no	1309
UniRef90_C6M7N5:Transposase, IS4 family	3.19709e-05	0.00230961	40.9091	8.69565	76.1905	0.000193525	1.07048e-07	0.000405363	no	1310
UniRef90_F2V0K2:NO_NAME	2.22335e-05	0.00230961	38.6364	4.34783	76.1905	4.78002e-06	2.38764e-08	9.98914e-06	no	1311
UniRef90_U7V2A0:NO_NAME	3.03663e-05	0.00230961	38.6364	4.34783	76.1905	3.17483e-06	7.97295e-08	6.5647e-06	no	1312
UniRef90_U7V286:NO_NAME	5.0518e-05	0.00230961	34.0909	0	71.4286	2.18244e-06	0	4.57272e-06	no	1313
UniRef90_F2V0F3:NO_NAME	2.73838e-05	0.00230961	38.6364	4.34783	76.1905	3.16046e-06	2.50407e-08	6.5945e-06	no	1314
UniRef90_U7V2F4:Carbamoyl-phosphate synthase L chain, ATP binding domain protein	1.53621e-05	0.00230961	36.3636	0	76.1905	1.6091e-06	0	3.37145e-06	no	1315
UniRef90_F3P6L4:Thioredoxin reductase	2.0018e-05	0.00230961	52.2727	21.7391	85.7143	9.85335e-06	9.45799e-07	1.96092e-05	no	1316
UniRef90_F2V1F2:NO_NAME	1.53621e-05	0.00230961	36.3636	0	76.1905	9.32154e-06	0	1.95308e-05	no	1317
UniRef90_F2V1K1:Pyrimidine-nucleoside phosphorylase	8.4811e-06	0.00230961	47.7273	13.0435	85.7143	8.71676e-06	9.68975e-07	1.72024e-05	no	1318
UniRef90_F3P591:Ion channel	1.53621e-05	0.00230961	36.3636	0	76.1905	1.3302e-05	0	2.7871e-05	no	1319
UniRef90_F3P590:Conserved domain protein	3.72821e-05	0.00230961	43.1818	8.69565	80.9524	1.21031e-05	1.28671e-06	2.39495e-05	no	1320
UniRef90_U7V3I7:NO_NAME	2.73838e-05	0.00230961	38.6364	4.34783	76.1905	2.86008e-06	4.09862e-08	5.94767e-06	no	1321
UniRef90_U7V3I0:Tat pathway signal sequence domain protein	5.0518e-05	0.00230961	34.0909	0	71.4286	3.02739e-06	0	6.34311e-06	no	1322
UniRef90_U7V3G4:Fructose-1,6-bisphosphatase	5.0518e-05	0.00230961	34.0909	0	71.4286	2.48336e-06	0	5.20323e-06	no	1323
UniRef90_F3P554:Conserved domain protein	1.53621e-05	0.00230961	36.3636	0	76.1905	1.46464e-05	0	3.06878e-05	no	1324
UniRef90_Q04KR9:4-hydroxy-tetrahydrodipicolinate synthase	2.34269e-05	0.00230961	54.5455	26.087	85.7143	1.77415e-05	1.64311e-06	3.53731e-05	no	1325
UniRef90_U7V3E4:NO_NAME	2.22335e-05	0.00230961	38.6364	4.34783	76.1905	2.90295e-06	1.68646e-08	6.06391e-06	no	1326
UniRef90_F3P533:Glutamine synthetase	3.92315e-05	0.00230961	63.6364	43.4783	85.7143	1.338e-05	1.98066e-06	2.5865e-05	no	1327
UniRef90_U7V2Z1:NO_NAME	5.0518e-05	0.00230961	34.0909	0	71.4286	2.1612e-06	0	4.52823e-06	no	1328
UniRef90_C6M490:Methyltransferase domain protein	5.0518e-05	0.00230961	34.0909	0	71.4286	8.6865e-06	0	1.82003e-05	no	1329
UniRef90_U7V3B1:Single-stranded DNA-binding protein	5.0518e-05	0.00230961	34.0909	0	71.4286	2.68936e-06	0	5.63486e-06	no	1330
UniRef90_F3P4T7:Methionine aminopeptidase	3.92315e-05	0.00230961	50	17.3913	85.7143	4.48146e-06	9.97595e-07	8.29712e-06	no	1331
UniRef90_F3P4T4:Transcriptional regulator, ArsR family	3.09915e-06	0.00230961	47.7273	13.0435	85.7143	6.97805e-06	2.13131e-07	1.43872e-05	no	1332
UniRef90_U7V373:Protein, SNF2 family	2.46811e-05	0.00230961	38.6364	4.34783	76.1905	2.88087e-06	4.78019e-08	5.98376e-06	no	1333
UniRef90_U7V346:Redoxin family protein	5.0518e-05	0.00230961	34.0909	0	71.4286	4.08072e-06	0	8.55009e-06	no	1334
UniRef90_C6M516:Efflux transporter, outer membrane factor lipoprotein, NodT family	5.0518e-05	0.00230961	34.0909	0	71.4286	1.26448e-05	0	2.64939e-05	no	1335
UniRef90_U7V321:Response regulator receiver domain protein	3.03663e-05	0.00230961	38.6364	4.34783	76.1905	7.71891e-05	4.77446e-07	0.000161207	no	1336
UniRef90_C6M566:Proline iminopeptidase	5.0518e-05	0.00230961	34.0909	0	71.4286	1.01296e-05	0	2.12238e-05	no	1337
UniRef90_C6M596:ATP-dependent helicase HrpA	5.0518e-05	0.00230961	34.0909	0	71.4286	5.04259e-06	0	1.05654e-05	no	1338
UniRef90_C6M4J4:Lipopolysaccharide heptosyltransferase II	5.0518e-05	0.00230961	34.0909	0	71.4286	1.17511e-05	0	2.46213e-05	no	1339
UniRef90_F3P6L7:Hydrolase, NUDIX family	3.03663e-05	0.00230961	50	21.7391	80.9524	1.16892e-05	4.89916e-07	2.3955e-05	no	1340
UniRef90_A3CKG4:UPF0371 protein SSA_0208	1.45641e-05	0.00230961	54.5455	21.7391	90.4762	1.55631e-05	3.62309e-06	2.86403e-05	no	1341
UniRef90_C6M0M1:CAAX amino terminal protease family protein	5.0518e-05	0.00230961	34.0909	0	71.4286	1.54088e-05	0	3.22852e-05	no	1342
UniRef90_F3P917:MgtE intracellular domain protein	2.59991e-05	0.00230961	54.5455	26.087	85.7143	6.86126e-06	9.12309e-07	1.33768e-05	no	1343
UniRef90_A3CKU8:Transcriptional regulator, TetR/AcrR family, putative	2.0018e-05	0.00230961	40.9091	4.34783	80.9524	9.79536e-06	8.59194e-07	1.95826e-05	no	1344
UniRef90_F3P8Y9:Ribonuclease BN-like family protein	1.53621e-05	0.00230961	36.3636	0	76.1905	3.00608e-06	0	6.29845e-06	no	1345
UniRef90_F3P8X4:Bifunctional protein FolD	1.30851e-05	0.00230961	47.7273	13.0435	85.7143	8.34703e-06	2.04791e-06	1.52461e-05	no	1346
UniRef90_U7V660:ABC transporter, ATP-binding protein	3.72821e-05	0.00230961	38.6364	4.34783	76.1905	2.86526e-06	7.31558e-08	5.92328e-06	no	1347
UniRef90_F3P8S3:DJ-1 family protein	1.24005e-05	0.00230961	45.4545	8.69565	85.7143	8.22574e-06	1.11279e-06	1.60161e-05	no	1348
UniRef90_F3P8S0:Carboxymuconolactone decarboxylase family protein	1.53621e-05	0.00230961	36.3636	0	76.1905	4.08132e-06	0	8.55135e-06	no	1349
UniRef90_F3P8R4:Response regulator receiver domain protein	1.17501e-05	0.00230961	43.1818	8.69565	80.9524	4.38287e-06	1.73608e-07	8.99302e-06	no	1350
UniRef90_F3P8R1:Conserved domain protein	5.0518e-05	0.00230961	34.0909	0	71.4286	4.99814e-06	0	1.04723e-05	no	1351
UniRef90_F3P919:AP endonuclease, family 2	3.72821e-05	0.00230961	45.4545	13.0435	80.9524	9.45565e-06	1.59223e-06	1.8068e-05	no	1352
UniRef90_A3CKT7:Phosphomevalonate kinase, putative	1.62016e-05	0.00230961	40.9091	4.34783	80.9524	1.13895e-05	6.25867e-07	2.31783e-05	no	1353
UniRef90_U7V640:ABC transporter, ATP-binding protein	3.36559e-05	0.00230961	38.6364	4.34783	76.1905	3.25671e-06	7.41926e-08	6.74233e-06	no	1354
UniRef90_F3P8M6:Oxidoreductase, NAD-binding domain protein	4.12773e-05	0.00230961	45.4545	13.0435	80.9524	5.88207e-06	5.14842e-07	1.17605e-05	no	1355
UniRef90_F3P8L3:Toxin secretion/phage lysis holin	2.32529e-06	0.00230961	45.4545	8.69565	85.7143	5.56464e-06	9.71561e-08	1.15528e-05	no	1356
UniRef90_F3P8L2:NO_NAME	5.0518e-05	0.00230961	34.0909	0	71.4286	9.85347e-06	0	2.06454e-05	no	1357
UniRef90_U7V609:Bacterial NAD-glutamate dehydrogenase	2.22335e-05	0.00230961	38.6364	4.34783	76.1905	4.43763e-06	5.3645e-08	9.23913e-06	no	1358
UniRef90_F3P8K7:Transcriptional regulator WhiB	2.0018e-05	0.00230961	38.6364	4.34783	76.1905	1.03334e-05	2.90944e-08	2.16191e-05	no	1359
UniRef90_A3CKS5:Flavoprotein, putative	2.73838e-05	0.00230961	52.2727	21.7391	85.7143	9.70606e-06	1.22137e-06	1.89988e-05	no	1360
UniRef90_A3CKS3:Methylase, putative	2.46811e-05	0.00230961	43.1818	8.69565	80.9524	8.75078e-06	7.75404e-07	1.74857e-05	no	1361
UniRef90_U7V5X7:NO_NAME	5.0518e-05	0.00230961	34.0909	0	71.4286	9.34903e-06	0	1.95884e-05	no	1362
UniRef90_F3P8R0:Conserved domain protein	5.0518e-05	0.00230961	34.0909	0	71.4286	4.35783e-06	0	9.13069e-06	no	1363
UniRef90_U7V5W8:CAT RNA binding domain protein	5.0518e-05	0.00230961	34.0909	0	71.4286	3.40706e-06	0	7.13861e-06	no	1364
UniRef90_I2NRB8:Bifunctional protein GlmU	5.0518e-05	0.00230961	34.0909	0	71.4286	1.36163e-05	0	2.85294e-05	no	1365
UniRef90_F3P985:Sigma-70 region 2	2.46811e-05	0.00230961	40.9091	4.34783	80.9524	1.00626e-05	1.59722e-06	1.93343e-05	no	1366
UniRef90_F3PA09:ABC transporter, permease protein	2.59991e-05	0.00230961	50	17.3913	85.7143	1.26533e-05	1.56156e-06	2.48014e-05	no	1367
UniRef90_F3P9X3:NO_NAME	1.24005e-05	0.00230961	50	17.3913	85.7143	1.07079e-05	1.10426e-06	2.12262e-05	no	1368
UniRef90_F3P9X2:Trigger factor	2.10981e-05	0.00230961	50	17.3913	85.7143	9.42933e-06	1.18593e-06	1.84578e-05	no	1369
UniRef90_I2NNV3:NO_NAME	1.53621e-05	0.00230961	36.3636	0	76.1905	0.000178393	0	0.000373777	no	1370
UniRef90_F3P9V0:Phosphoenolpyruvate-protein phosphotransferase	3.19709e-05	0.00230961	54.5455	26.087	85.7143	8.37729e-06	1.10249e-06	1.63449e-05	no	1371
UniRef90_F3P9T7:LysR substrate binding domain protein	9.98862e-06	0.00230961	50	17.3913	85.7143	7.54764e-06	5.58847e-07	1.5202e-05	no	1372
UniRef90_F3P9T0:Bacterial type II secretion system protein F domain protein	1.17501e-05	0.00230961	43.1818	8.69565	80.9524	7.95877e-06	2.08776e-07	1.64469e-05	no	1373
UniRef90_U7V6D3:Putative cadmium, cobalt and zinc/H(+)-K(+) antiporter	2.46811e-05	0.00230961	38.6364	4.34783	76.1905	5.16847e-06	5.44679e-08	1.07695e-05	no	1374
UniRef90_F3P9R3:Antioxidant, AhpC/TSA family	3.36559e-05	0.00230961	47.7273	17.3913	80.9524	1.74918e-05	1.79595e-06	3.46824e-05	no	1375
UniRef90_F3P921:Transcriptional regulator, ArsR family	2.22335e-05	0.00230961	47.7273	13.0435	85.7143	1.48116e-05	6.19988e-06	2.42435e-05	no	1376
UniRef90_F3P9Q2:PAS domain S-box protein	5.76297e-06	0.00230961	50	17.3913	85.7143	1.12354e-05	5.7207e-07	2.29142e-05	no	1377
UniRef90_F3P9L2:CutC family protein	3.36559e-05	0.00230961	52.2727	21.7391	85.7143	9.59671e-06	1.58626e-06	1.837e-05	no	1378
UniRef90_F3P9K6:NO_NAME	1.45641e-05	0.00230961	40.9091	4.34783	80.9524	3.10573e-06	1.2423e-07	6.37118e-06	no	1379
UniRef90_F3P9H0:Tat pathway signal sequence domain protein	3.03663e-05	0.00230961	47.7273	17.3913	80.9524	8.29701e-06	4.63686e-07	1.68764e-05	no	1380
UniRef90_F3P9G9:ABC transporter, permease protein	3.5425e-05	0.00230961	54.5455	26.087	85.7143	9.88741e-06	1.29788e-06	1.9295e-05	no	1381
UniRef90_U7V687:Glutamine ABC transporter, ATP-binding protein GlnQ	5.0518e-05	0.00230961	34.0909	0	71.4286	2.97421e-06	0	6.23168e-06	no	1382
UniRef90_F3P9C2:1-phosphofructokinase	3.03663e-05	0.00230961	43.1818	8.69565	80.9524	5.62481e-06	7.42792e-07	1.09718e-05	no	1383
UniRef90_U7V680:Death-on-curing family protein	4.12773e-05	0.00230961	38.6364	4.34783	76.1905	3.95975e-06	1.4764e-07	8.13493e-06	no	1384
UniRef90_F3P9A8:ABC transporter, ATP-binding protein	5.0518e-05	0.00230961	47.7273	17.3913	80.9524	1.03734e-05	9.54883e-07	2.06889e-05	no	1385
UniRef90_F3P995:Kinase, PfkB family	3.36559e-05	0.00230961	45.4545	13.0435	80.9524	7.76733e-06	8.17735e-07	1.53788e-05	no	1386
UniRef90_F3P9N1:Lsr2 family protein	4.60775e-06	0.00230961	50	17.3913	85.7143	1.26421e-05	4.30705e-07	2.60164e-05	no	1387
UniRef90_U7V259:NO_NAME	5.0518e-05	0.00230961	34.0909	0	71.4286	3.1828e-06	0	6.66872e-06	no	1388
UniRef90_F3P8F4:50S ribosomal protein L15	6.09244e-06	0.00230961	47.7273	13.0435	85.7143	1.09705e-05	8.78221e-07	2.20239e-05	no	1389
UniRef90_U7V5Q9:NO_NAME	2.73838e-05	0.00230961	38.6364	4.34783	76.1905	3.2676e-06	7.56731e-08	6.76353e-06	no	1390
UniRef90_F3P7J9:NO_NAME	6.09244e-06	0.00230961	43.1818	4.34783	85.7143	9.40593e-06	1.18478e-06	1.841e-05	no	1391
UniRef90_U7V4Y8:Raf-like protein	5.0518e-05	0.00230961	34.0909	0	71.4286	1.91601e-06	0	4.01449e-06	no	1392
UniRef90_F3P7J1:3-phosphoshikimate 1-carboxyvinyltransferase	5.0518e-05	0.00230961	34.0909	0	71.4286	2.64413e-06	0	5.54009e-06	no	1393
UniRef90_U7V4Y4:FCD domain protein	2.22335e-05	0.00230961	38.6364	4.34783	76.1905	2.84285e-06	2.37416e-08	5.93045e-06	no	1394
UniRef90_U7V4W7:LPXTG-motif protein cell wall anchor domain protein	2.22335e-05	0.00230961	38.6364	4.34783	76.1905	2.09387e-06	1.38033e-08	4.37203e-06	no	1395
UniRef90_Q04LE0:S-adenosylmethionine synthase	3.92315e-05	0.00230961	59.0909	34.7826	85.7143	2.01313e-05	2.16642e-06	3.9807e-05	no	1396
UniRef90_F3P7C1:Transcriptional regulator, ArsR family	2.73838e-05	0.00230961	38.6364	4.34783	76.1905	1.0539e-05	6.69169e-08	2.20085e-05	no	1397
UniRef90_F3P774:Transcriptional regulator, LacI family	1.62016e-05	0.00230961	40.9091	4.34783	80.9524	8.92868e-06	9.54676e-07	1.76621e-05	no	1398
UniRef90_F3P773:Beta galactosidase small chain	1.05457e-05	0.00230961	43.1818	8.69565	80.9524	8.07731e-06	1.85098e-07	1.67212e-05	no	1399
UniRef90_U7V505:ABC transporter, ATP-binding protein	2.46811e-05	0.00230961	38.6364	4.34783	76.1905	4.6333e-06	2.69237e-08	9.67838e-06	no	1400
UniRef90_F3P743:Exonuclease SbcCD, D subunit	3.72821e-05	0.00230961	52.2727	21.7391	85.7143	7.93191e-06	8.37182e-07	1.57023e-05	no	1401
UniRef90_A3CKI5:NO_NAME	2.46346e-06	0.00230961	52.2727	17.3913	90.4762	5.26843e-05	1.47142e-06	0.000108775	no	1402
UniRef90_C5TPU1:Transporter, major facilitator family protein	5.0518e-05	0.00230961	34.0909	0	71.4286	1.17682e-05	0	2.46572e-05	no	1403
UniRef90_F3P6U9:D-alanine--D-alanine ligase	1.45641e-05	0.00230961	52.2727	21.7391	85.7143	1.09413e-05	7.05928e-07	2.21515e-05	no	1404
UniRef90_U7V4N3:Drug resistance MFS transporter,	4.12773e-05	0.00230961	38.6364	4.34783	76.1905	3.09206e-06	1.55013e-07	6.30883e-06	no	1405
UniRef90_F3P6Q0:Transcriptional regulator, HxlR family	4.34241e-05	0.00230961	40.9091	8.69565	76.1905	8.18894e-06	3.57768e-07	1.67659e-05	no	1406
UniRef90_C6M0H8:Transposase	4.12773e-05	0.00230961	38.6364	4.34783	76.1905	0.000245853	2.86663e-06	0.000511981	no	1407
UniRef90_F3P6M4:Phosphoserine aminotransferase	3.5425e-05	0.00230961	50	17.3913	85.7143	1.10103e-05	2.32219e-06	2.05259e-05	no	1408
UniRef90_F3P6M1:Alpha-galactosidase	3.03663e-05	0.00230961	47.7273	17.3913	80.9524	7.71093e-06	7.52372e-07	1.53322e-05	no	1409
UniRef90_C6M0K8:CDP-alcohol phosphatidyltransferase	5.0518e-05	0.00230961	34.0909	0	71.4286	1.73223e-05	0	3.62944e-05	no	1410
UniRef90_F3P720:Tat pathway signal sequence domain protein	5.0518e-05	0.00230961	34.0909	0	71.4286	6.75598e-06	0	1.41554e-05	no	1411
UniRef90_F3P8E3:30S ribosomal protein S17	4.12773e-05	0.00230961	38.6364	4.34783	76.1905	1.19298e-05	6.50636e-07	2.42831e-05	no	1412
UniRef90_U7V508:Hydrolase, NUDIX family	5.0518e-05	0.00230961	34.0909	0	71.4286	3.57748e-06	0	7.49567e-06	no	1413
UniRef90_U7V513:CvpA family protein	5.0518e-05	0.00230961	34.0909	0	71.4286	3.40683e-06	0	7.13811e-06	no	1414
UniRef90_U7V5P0:NO_NAME	5.0518e-05	0.00230961	34.0909	0	71.4286	4.87745e-06	0	1.02194e-05	no	1415
UniRef90_S2Z9X6:Translation initiation factor IF-1	3.03663e-05	0.00230961	52.2727	21.7391	85.7143	4.19337e-05	6.45585e-06	8.07903e-05	no	1416
UniRef90_A3CKQ0:Malate permease, putative	2.73838e-05	0.00230961	38.6364	4.34783	76.1905	6.46154e-06	1.47644e-08	1.35223e-05	no	1417
UniRef90_F3P894:Pyruvate formate-lyase 1-activating enzyme	4.56766e-05	0.00230961	47.7273	17.3913	80.9524	8.25428e-06	1.06068e-06	1.6133e-05	no	1418
UniRef90_F3P868:Protein-export membrane protein SecF	1.11323e-05	0.00230961	50	17.3913	85.7143	9.22937e-06	7.64265e-07	1.85007e-05	no	1419
UniRef90_F3P860:Histidine--tRNA ligase	5.45059e-06	0.00230961	40.9091	4.34783	80.9524	4.179e-06	6.25285e-09	8.74915e-06	no	1420
UniRef90_F3P835:Efflux ABC transporter, permease protein	1.62016e-05	0.00230961	43.1818	8.69565	80.9524	5.58866e-06	2.39498e-07	1.14473e-05	no	1421
UniRef90_F3P833:Endonuclease III	1.53621e-05	0.00230961	36.3636	0	76.1905	4.00686e-06	0	8.39532e-06	no	1422
UniRef90_F3P813:CobB/CobQ-like protein	3.5425e-05	0.00230961	54.5455	26.087	85.7143	1.3763e-05	1.82199e-06	2.68411e-05	no	1423
UniRef90_A3CKL8:PEP phosphonomutase-like protein, putative	5.0518e-05	0.00230961	38.6364	4.34783	76.1905	8.43954e-06	3.80849e-07	1.72657e-05	no	1424
UniRef90_F3P7X8:Periplasmic binding protein	3.03663e-05	0.00230961	43.1818	8.69565	80.9524	5.44058e-06	4.63333e-07	1.08918e-05	no	1425
UniRef90_F3P7W7:Protein GrpE	3.36559e-05	0.00230961	52.2727	21.7391	85.7143	1.03028e-05	1.53309e-06	1.99077e-05	no	1426
UniRef90_U7V5F7:Putative opcA protein	5.0518e-05	0.00230961	34.0909	0	71.4286	1.91365e-06	0	4.00955e-06	no	1427
UniRef90_F3P7V1:Efflux ABC transporter, permease protein	2.88384e-05	0.00230961	50	17.3913	85.7143	1.00274e-05	1.59767e-06	1.92599e-05	no	1428
UniRef90_U7V5E3:Glutaredoxin-like protein	5.0518e-05	0.00230961	34.0909	0	71.4286	4.1577e-06	0	8.71137e-06	no	1429
UniRef90_F3P7R2:Maltose alpha-D-glucosyltransferase	5.0518e-05	0.00230961	34.0909	0	71.4286	2.67709e-06	0	5.60914e-06	no	1430
UniRef90_U7V5B1:NO_NAME	5.0518e-05	0.00230961	34.0909	0	71.4286	2.15829e-06	0	4.52214e-06	no	1431
UniRef90_F3P7P4:NO_NAME	4.12773e-05	0.00230961	52.2727	21.7391	85.7143	9.74944e-06	1.61484e-06	1.86588e-05	no	1432
UniRef90_U7V557:NO_NAME	2.22335e-05	0.00230961	38.6364	4.34783	76.1905	2.53865e-06	2.77139e-08	5.28872e-06	no	1433
UniRef90_F3P7M2:Glyoxalase family protein	1.05457e-05	0.00230961	43.1818	8.69565	80.9524	1.06865e-05	2.0005e-07	2.21716e-05	no	1434
UniRef90_U7V5H8:NO_NAME	5.0518e-05	0.00230961	34.0909	0	71.4286	2.21744e-06	0	4.64606e-06	no	1435
UniRef90_C6M8C8:PepSY domain protein	5.0518e-05	0.00230961	34.0909	0	71.4286	1.69129e-05	0	3.54365e-05	no	1436
UniRef90_I0URM4:NO_NAME	3.36559e-05	0.00230961	38.6364	4.34783	76.1905	4.15327e-06	9.35332e-08	8.59965e-06	no	1437
UniRef90_A1KUG4:Proline--tRNA ligase	5.0518e-05	0.00230961	34.0909	0	71.4286	1.15949e-05	0	2.4294e-05	no	1438
UniRef90_U5P9Q9:PTS sorbitol transporter subunit IIB	1.38057e-05	0.00230961	45.4545	8.69565	85.7143	1.36488e-05	1.76041e-06	2.66694e-05	no	1439
UniRef90_C6MAT4:tRNA modification GTPase MnmE	5.0518e-05	0.00230961	34.0909	0	71.4286	1.26569e-05	0	2.65192e-05	no	1440
UniRef90_C7M510:Integrase family protein	5.0518e-05	0.00230961	34.0909	0	71.4286	4.85534e-05	0	0.000101731	no	1441
UniRef90_U7UY82:UDP-N-acetylmuramoylalanine--D-glutamate ligase	5.0518e-05	0.00230961	34.0909	0	71.4286	3.57204e-06	0	7.48428e-06	no	1442
UniRef90_U7UYA2:Putative isochorismatase	5.0518e-05	0.00230961	34.0909	0	71.4286	3.38961e-06	0	7.10204e-06	no	1443
UniRef90_F2UWQ3:NO_NAME	5.0518e-05	0.00230961	56.8182	30.4348	85.7143	1.17156e-05	2.48877e-06	2.18211e-05	no	1444
UniRef90_T0TA81:Biotin synthase	3.36559e-05	0.00230961	52.2727	21.7391	85.7143	1.18511e-05	5.10315e-07	2.42719e-05	no	1445
UniRef90_U7UXG4:Efflux ABC transporter, permease protein	2.73838e-05	0.00230961	38.6364	4.34783	76.1905	3.25665e-06	5.75116e-08	6.76047e-06	no	1446
UniRef90_U7UYB8:NO_NAME	1.53621e-05	0.00230961	36.3636	0	76.1905	3.45859e-06	0	7.24656e-06	no	1447
UniRef90_U7V153:UTP--glucose-1-phosphate uridylyltransferase	5.0518e-05	0.00230961	34.0909	0	71.4286	3.93814e-06	0	8.25133e-06	no	1448
UniRef90_U7UZJ4:NO_NAME	5.0518e-05	0.00230961	34.0909	0	71.4286	2.96561e-06	0	6.21366e-06	no	1449
UniRef90_F2UXN9:NO_NAME	4.56766e-05	0.00230961	45.4545	13.0435	80.9524	5.22644e-06	8.39783e-07	1.00309e-05	no	1450
UniRef90_U7V156:Phosphoglycerate mutase family protein	2.0018e-05	0.00230961	38.6364	4.34783	76.1905	3.6909e-06	1.25691e-08	7.71956e-06	no	1451
UniRef90_A1KU66:NO_NAME	5.0518e-05	0.00230961	34.0909	0	71.4286	1.17476e-05	0	2.46141e-05	no	1452
UniRef90_U7V191:PKD domain protein	5.0518e-05	0.00230961	34.0909	0	71.4286	2.52134e-06	0	5.2828e-06	no	1453
UniRef90_U5P225:Tryptophan synthase beta chain	2.59991e-05	0.00230961	54.5455	26.087	85.7143	1.94066e-05	2.11988e-06	3.83397e-05	no	1454
UniRef90_U7UYN9:NO_NAME	3.47331e-06	0.00230961	43.1818	4.34783	85.7143	0.000255174	2.0032e-06	0.000532457	no	1455
UniRef90_U7V1A8:NO_NAME	1.53621e-05	0.00230961	36.3636	0	76.1905	2.28655e-06	0	4.79087e-06	no	1456
UniRef90_F2UZL7:NO_NAME	9.45973e-06	0.00230961	47.7273	13.0435	85.7143	8.55764e-06	6.19829e-07	1.72514e-05	no	1457
UniRef90_F2UWU4:AspT/YidE/YbjL antiporter duplication domain-containing protein	1.11323e-05	0.00230961	50	17.3913	85.7143	2.33451e-05	1.17881e-06	4.76225e-05	no	1458
UniRef90_F2UX09:NO_NAME	3.03663e-05	0.00230961	43.1818	8.69565	80.9524	3.52532e-06	2.19871e-07	7.14558e-06	no	1459
UniRef90_F2UWL6:Single-stranded DNA-binding protein	2.76382e-06	0.00230961	47.7273	13.0435	85.7143	1.23044e-05	1.5658e-07	2.56091e-05	no	1460
UniRef90_U7V1C5:ABC transporter glutamine-binding protein GlnH family protein	5.0518e-05	0.00230961	34.0909	0	71.4286	2.67169e-06	0	5.59783e-06	no	1461
UniRef90_U5P2Q7:Glucose-1-phosphate thymidylyltransferase	1.62016e-05	0.00230961	52.2727	21.7391	85.7143	1.45648e-05	7.73657e-07	2.96693e-05	no	1462
UniRef90_U7V125:Ribonuclease HI	5.0518e-05	0.00230961	34.0909	0	71.4286	3.51383e-06	0	7.36232e-06	no	1463
UniRef90_U5PC79:DNA-binding protein	6.09244e-06	0.00230961	40.9091	4.34783	80.9524	5.21766e-06	1.62367e-08	1.09145e-05	no	1464
UniRef90_U7UXP7:YD repeat protein	5.0518e-05	0.00230961	34.0909	0	71.4286	4.03941e-06	0	8.46353e-06	no	1465
UniRef90_U7V016:NO_NAME	5.0518e-05	0.00230961	34.0909	0	71.4286	2.65611e-06	0	5.56519e-06	no	1466
UniRef90_F2UY38:NO_NAME	4.35567e-06	0.00230961	47.7273	13.0435	85.7143	8.22986e-06	3.2565e-07	1.68869e-05	no	1467
UniRef90_F2UXY7:NO_NAME	4.12773e-05	0.00230961	43.1818	8.69565	80.9524	4.2669e-06	6.83154e-07	8.19196e-06	no	1468
UniRef90_U7UZX1:NlpC/P60 family protein	1.53621e-05	0.00230961	36.3636	0	76.1905	3.52186e-06	0	7.37913e-06	no	1469
UniRef90_U7V050:Transposase, IS116/IS110/IS902 family	1.53621e-05	0.00230961	36.3636	0	76.1905	1.01975e-05	0	2.13662e-05	no	1470
UniRef90_U7V0R2:Efflux ABC transporter, permease protein	3.36559e-05	0.00230961	38.6364	4.34783	76.1905	0.00025693	2.09773e-06	0.000536031	no	1471
UniRef90_U7V0S3:Tat pathway signal sequence domain protein	2.46811e-05	0.00230961	38.6364	4.34783	76.1905	0.000190773	6.77631e-07	0.000398973	no	1472
UniRef90_U7UXY3:Efflux ABC transporter, permease protein	5.0518e-05	0.00230961	47.7273	17.3913	80.9524	0.000228059	5.55423e-06	0.000471755	no	1473
UniRef90_D4DM50:Phosphoglycerate kinase	5.0518e-05	0.00230961	34.0909	0	71.4286	1.34256e-05	0	2.81297e-05	no	1474
UniRef90_T0U1S4:Peptide deformylase	2.88384e-05	0.00230961	40.9091	8.69565	76.1905	9.16302e-07	9.129e-09	1.90987e-06	no	1475
UniRef90_F2UXV9:DNA topoisomerase 1	4.34241e-05	0.00230961	54.5455	26.087	85.7143	1.04754e-05	2.90988e-06	1.87615e-05	no	1476
UniRef90_C7M5E1:2,5-didehydrogluconate reductase	3.92315e-05	0.00230961	40.9091	8.69565	76.1905	1.10544e-05	2.80778e-07	2.28541e-05	no	1477
UniRef90_U7UZS8:4'-phosphopantetheinyl transferase family protein	5.0518e-05	0.00230961	34.0909	0	71.4286	3.03248e-06	0	6.35376e-06	no	1478
UniRef90_U7V214:NO_NAME	5.0518e-05	0.00230961	34.0909	0	71.4286	2.82201e-06	0	5.91279e-06	no	1479
UniRef90_F2UY63:Aspartokinase (Fragment)	2.73838e-05	0.00230961	45.4545	13.0435	80.9524	8.42003e-06	6.92216e-07	1.68838e-05	no	1480
UniRef90_F2UZC1:Tyrosine recombinase XerD	3.36559e-05	0.00230961	43.1818	8.69565	80.9524	5.9366e-06	1.0848e-06	1.12505e-05	no	1481
UniRef90_C6S6M0:Succinate dehydrogenase hydrophobic membrane anchor protein	5.0518e-05	0.00230961	34.0909	0	71.4286	2.09963e-05	0	4.39922e-05	no	1482
UniRef90_C6S5P0:Cation-efflux system	5.0518e-05	0.00230961	34.0909	0	71.4286	1.26307e-05	0	2.64644e-05	no	1483
UniRef90_U7UZL8:Putative magnesium and cobalt transport protein CorA	5.0518e-05	0.00230961	34.0909	0	71.4286	3.01887e-06	0	6.32525e-06	no	1484
UniRef90_C6S5M4:Alcohol dehydrogenase, zinc-containing	1.53621e-05	0.00230961	36.3636	0	76.1905	1.39189e-05	0	2.91635e-05	no	1485
UniRef90_C6S5G7:Alcohol dehydrogenase, zinc-containing	5.0518e-05	0.00230961	34.0909	0	71.4286	1.40154e-05	0	2.93656e-05	no	1486
UniRef90_C6S500:3-oxoacyl-(Acyl-carrier-protein) reductase	5.0518e-05	0.00230961	34.0909	0	71.4286	1.17064e-05	0	2.45276e-05	no	1487
UniRef90_F2UZG1:Dyp-type peroxidase	4.80395e-05	0.00230961	40.9091	8.69565	76.1905	4.92705e-06	1.56144e-07	1.01523e-05	no	1488
UniRef90_C6R4A8:NAD dependent epimerase/dehydratase family protein	5.0518e-05	0.00230961	34.0909	0	71.4286	3.56244e-06	0	7.46415e-06	no	1489
UniRef90_U7UY51:Transposase (Fragment)	6.80626e-06	0.00230961	40.9091	4.34783	80.9524	4.72852e-05	5.9354e-08	9.90087e-05	no	1490
UniRef90_U7UZG9:ABC transporter, ATP-binding protein	3.72821e-05	0.00230961	38.6364	4.34783	76.1905	0.000154759	1.65071e-06	0.00032245	no	1491
UniRef90_U7UZZ1:Cys/Met metabolism PLP-dependent enzyme	5.0518e-05	0.00230961	34.0909	0	71.4286	3.57224e-06	0	7.4847e-06	no	1492
UniRef90_F2UYS5:3-methyl-2-oxobutanoate hydroxymethyltransferase	3.92315e-05	0.00230961	50	17.3913	85.7143	7.71871e-06	2.34926e-06	1.35995e-05	no	1493
UniRef90_F2UYN7:NO_NAME	3.72821e-05	0.00230961	45.4545	13.0435	80.9524	9.74771e-06	7.25497e-07	1.96292e-05	no	1494
UniRef90_F2UVZ6:NO_NAME	2.73838e-05	0.00230961	47.7273	17.3913	80.9524	8.97726e-06	4.39406e-07	1.83283e-05	no	1495
UniRef90_C6M8L7:NAD dependent epimerase/dehydratase family protein	5.0518e-05	0.00230961	34.0909	0	71.4286	1.38335e-05	0	2.89846e-05	no	1496
UniRef90_F2UX13:NO_NAME	4.12773e-05	0.00230961	52.2727	21.7391	85.7143	1.72607e-05	3.94248e-06	3.18473e-05	no	1497
UniRef90_F2UVJ0:NO_NAME	2.88384e-05	0.00230961	40.9091	8.69565	76.1905	4.63577e-06	2.9109e-08	9.68115e-06	no	1498
UniRef90_C6M9C5:Phosphorylase	5.0518e-05	0.00230961	34.0909	0	71.4286	1.04951e-05	0	2.19897e-05	no	1499
UniRef90_A1R8U9:Elongation factor Tu	1.80138e-05	0.00230961	52.2727	21.7391	85.7143	8.17798e-06	9.60273e-07	1.60831e-05	no	1500
UniRef90_F2UXE5:NO_NAME	1.45641e-05	0.00230961	52.2727	21.7391	85.7143	1.1908e-05	1.45785e-06	2.33535e-05	no	1501
UniRef90_C6M960:Transporter, small conductance mechanosensitive ion channel MscS family protein	5.0518e-05	0.00230961	34.0909	0	71.4286	1.78545e-05	0	3.74094e-05	no	1502
UniRef90_U7UYZ7:Isochorismatase family protein	5.0518e-05	0.00230961	34.0909	0	71.4286	2.50265e-06	0	5.24364e-06	no	1503
UniRef90_U7UXB9:Phosphoribosylformylglycinamidine cyclo-ligase	2.22335e-05	0.00230961	38.6364	4.34783	76.1905	3.23708e-06	1.53502e-08	6.76565e-06	no	1504
UniRef90_F2UVR8:NO_NAME	1.62016e-05	0.00230961	52.2727	21.7391	85.7143	1.14604e-05	9.51952e-07	2.29696e-05	no	1505
UniRef90_U7V1S2:GroES-like protein	1.53621e-05	0.00230961	36.3636	0	76.1905	3.30459e-06	0	6.92389e-06	no	1506
UniRef90_U7V1U8:NO_NAME	5.0518e-05	0.00230961	34.0909	0	71.4286	2.22951e-06	0	4.67135e-06	no	1507
UniRef90_C6M8V1:Aldehyde dehydrogenase (NAD) family protein	2.73838e-05	0.00230961	38.6364	4.34783	76.1905	9.10901e-06	1.31844e-07	1.89411e-05	no	1508
UniRef90_A1IPG8:Methionine aminopeptidase	1.53621e-05	0.00230961	36.3636	0	76.1905	1.74213e-05	0	3.65018e-05	no	1509
UniRef90_U7UWN2:UDP-N-acetylmuramate--L-alanine ligase	5.0518e-05	0.00230961	34.0909	0	71.4286	2.76104e-06	0	5.78503e-06	no	1510
UniRef90_U7UZ34:ABC-2 type transporter	2.22335e-05	0.00230961	38.6364	4.34783	76.1905	4.26434e-06	3.46752e-08	8.89683e-06	no	1511
UniRef90_U7UW64:Exonuclease SbcCD, C subunit	2.0018e-05	0.00230961	38.6364	4.34783	76.1905	2.63247e-06	5.14135e-09	5.51001e-06	no	1512
UniRef90_U7UWM3:Exonuclease SbcCD, D subunit	5.0518e-05	0.00230961	34.0909	0	71.4286	2.42688e-06	0	5.0849e-06	no	1513
UniRef90_C6M8W6:NO_NAME	5.0518e-05	0.00230961	34.0909	0	71.4286	3.38372e-05	0	7.08971e-05	no	1514
UniRef90_C6M9D8:Anaerobic ribonucleoside-triphosphate reductase activating protein	1.53621e-05	0.00230961	36.3636	0	76.1905	1.16051e-05	0	2.43154e-05	no	1515
UniRef90_U7UZB8:NO_NAME	1.73887e-06	0.00230961	43.1818	4.34783	85.7143	2.6819e-05	7.12249e-08	5.61141e-05	no	1516
UniRef90_D6GPK3:Resolvase, N-terminal domain protein	4.34241e-05	0.00230961	72.7273	86.9565	57.1429	8.62474e-06	1.55902e-05	9.95926e-07	yes	1517
UniRef90_Q03LD3:Lysine--tRNA ligase	3.92315e-05	0.00230961	54.5455	26.087	85.7143	2.27697e-05	2.10775e-06	4.53994e-05	no	1518
UniRef90_U7UUM6:Phosphopantetheine adenylyltransferase	5.0518e-05	0.00230961	34.0909	0	71.4286	2.95771e-06	0	6.19711e-06	no	1519
UniRef90_U7UX95:Transporter, major facilitator family protein	1.53621e-05	0.00230961	36.3636	0	76.1905	3.46403e-06	0	7.25797e-06	no	1520
UniRef90_I6XN93:ATPase/histidine kinase/DNA gyrase B/HSP90 domain protein	3.36559e-05	0.00230961	52.2727	21.7391	85.7143	6.39144e-06	9.79346e-07	1.2319e-05	no	1521
UniRef90_C6MA16:Oligoribonuclease	1.53621e-05	0.00230961	36.3636	0	76.1905	2.58801e-05	0	5.42251e-05	no	1522
UniRef90_U7V1I6:UvrD/REP helicase	4.56766e-05	0.00230961	38.6364	4.34783	76.1905	3.38514e-06	1.7615e-07	6.89975e-06	no	1523
UniRef90_C6M9J2:2-isopropylmalate synthase	5.0518e-05	0.00230961	34.0909	0	71.4286	1.19311e-05	0	2.49986e-05	no	1524
UniRef90_F2UW58:Ribokinase	2.0018e-05	0.00230961	45.4545	13.0435	80.9524	9.5957e-06	3.7377e-07	1.96959e-05	no	1525
UniRef90_Q04I74:Tyrosine--tRNA ligase	3.19709e-05	0.00230961	54.5455	26.087	85.7143	2.57087e-05	2.33474e-06	5.13086e-05	no	1526
UniRef90_U7UYQ2:Thymidylate kinase	5.0518e-05	0.00230961	34.0909	0	71.4286	2.38861e-06	0	5.0047e-06	no	1527
UniRef90_T0T7W0:Hypoxanthine-guanine phosphoribosyltransferase	3.72821e-05	0.00230961	45.4545	13.0435	80.9524	9.57669e-06	2.39026e-07	1.98037e-05	no	1528
UniRef90_T0U074:Peptide deformylase	6.09244e-06	0.00230961	54.5455	21.7391	90.4762	8.10861e-05	9.0286e-07	0.000168906	no	1529
UniRef90_D6GPK2:Resolvase, N-terminal domain protein	2.73838e-05	0.00230961	70.4545	86.9565	52.381	1.46327e-05	2.62926e-05	1.86237e-06	yes	1530
UniRef90_U7UX30:NO_NAME	1.53621e-05	0.00230961	36.3636	0	76.1905	4.09563e-06	0	8.58133e-06	no	1531
UniRef90_F2UW29:NO_NAME	4.12773e-05	0.00230961	45.4545	13.0435	80.9524	2.98335e-06	3.78497e-07	5.83629e-06	no	1532
UniRef90_C6M8J2:Methionyl-tRNA formyltransferase	5.0518e-05	0.00230961	34.0909	0	71.4286	1.51879e-05	0	3.18223e-05	no	1533
UniRef90_F2UZY5:MarC family membrane protein	2.73838e-05	0.00230961	43.1818	8.69565	80.9524	7.97185e-06	1.07491e-06	1.55256e-05	no	1534
UniRef90_D4M9H4:Glycerol 2-dehydrogenase (NAD+)	5.31174e-05	0.00238495	50	78.2609	19.0476	5.86392e-06	1.09821e-05	2.58289e-07	yes	1535
UniRef90_F3PAT0:Arginine deiminase	5.31174e-05	0.00238495	40.9091	8.69565	76.1905	8.86354e-06	8.3945e-07	1.76518e-05	no	1536
UniRef90_M4YZH9:DNA integration/recombination/inversion protein	5.31174e-05	0.00238495	68.1818	86.9565	47.619	3.0205e-05	5.22698e-05	6.03884e-06	yes	1537
UniRef90_J3JJH0:Serine--tRNA ligase	5.31174e-05	0.00238495	54.5455	26.087	85.7143	9.17716e-06	1.94409e-06	1.70991e-05	no	1538
UniRef90_D1BLK2:Signal recognition particle protein	5.31174e-05	0.00238495	54.5455	26.087	85.7143	8.59468e-06	5.63498e-07	1.73907e-05	no	1539
UniRef90_A3CQM7:Transcriptional repressor of purine operon, putative	5.31174e-05	0.00238495	40.9091	8.69565	76.1905	1.06356e-05	4.01532e-07	2.18444e-05	no	1540
UniRef90_A3CQN5:Ribosomal RNA small subunit methyltransferase A	5.31174e-05	0.00238495	40.9091	8.69565	76.1905	1.14706e-05	3.65046e-07	2.36338e-05	no	1541
UniRef90_G9PQT7:NO_NAME	5.31174e-05	0.00238495	54.5455	26.087	85.7143	1.1378e-05	2.28911e-06	2.13324e-05	no	1542
UniRef90_D4M739:ABC-type antimicrobial peptide transport system, permease component	5.31174e-05	0.00238495	59.0909	86.9565	28.5714	1.62911e-05	2.36755e-05	8.20339e-06	yes	1543
UniRef90_D4MA98:Type II secretory pathway, component PulF	5.31174e-05	0.00238495	50	78.2609	19.0476	7.8149e-06	1.47847e-05	1.81331e-07	yes	1544
UniRef90_U1GU77:Thymidylate synthase ThyX	5.31174e-05	0.00238495	54.5455	78.2609	28.5714	4.05927e-06	7.55557e-06	2.2998e-07	yes	1545
UniRef90_G9PJ12:NO_NAME	5.31174e-05	0.00238495	50	17.3913	85.7143	1.09702e-05	1.9417e-06	2.08585e-05	no	1546
UniRef90_D4M7X7:ABC-type dipeptide transport system, periplasmic component	5.31174e-05	0.00238495	50	78.2609	19.0476	5.55962e-06	1.04515e-05	2.01866e-07	yes	1547
UniRef90_Q3K400:Phosphoribosylformylglycinamidine cyclo-ligase	5.31174e-05	0.00238495	54.5455	26.087	85.7143	2.81754e-05	3.43107e-06	5.52763e-05	no	1548
UniRef90_J3A9P7:Transposase, IS4-like family protein	5.31174e-05	0.00238495	40.9091	8.69565	76.1905	9.3309e-06	4.12807e-07	1.90983e-05	no	1549
UniRef90_A8AUT7:Transcription regulator, MerR family	5.31174e-05	0.00238495	40.9091	8.69565	76.1905	3.10333e-06	1.10044e-07	6.38169e-06	no	1550
UniRef90_F3P6K1:Replicative DNA helicase	5.31174e-05	0.00238495	50	17.3913	85.7143	1.3475e-05	3.88065e-06	2.39832e-05	no	1551
UniRef90_D4MAQ0:C-terminal peptidase (Prc)	5.31174e-05	0.00238495	50	78.2609	19.0476	4.7277e-06	8.88744e-06	1.7179e-07	yes	1552
UniRef90_D2NSD5:Dihydrolipoyl dehydrogenase	5.31174e-05	0.00238495	50	17.3913	85.7143	7.01978e-06	1.91195e-06	1.26141e-05	no	1553
UniRef90_A3CNF0:Trk transporter NAD+ binding protein-K+ transport, putative	5.31174e-05	0.00238495	45.4545	8.69565	85.7143	4.66509e-06	3.32777e-06	6.12977e-06	no	1554
UniRef90_D4M959:Signal recognition particle protein	5.31174e-05	0.00238495	50	78.2609	19.0476	6.92994e-06	1.29892e-05	2.93603e-07	yes	1555
UniRef90_G0HA03:ArsR DNA-binding transcription regulator	5.31174e-05	0.00238495	50	17.3913	85.7143	1.54395e-05	7.87807e-06	2.3721e-05	no	1556
UniRef90_E3H347:Methyltransferase domain protein	5.31174e-05	0.00238495	40.9091	8.69565	76.1905	7.64216e-06	3.18504e-07	1.56633e-05	no	1557
UniRef90_A3CKU6:NO_NAME	5.31174e-05	0.00238495	40.9091	8.69565	76.1905	5.45249e-06	1.40276e-07	1.12706e-05	no	1558
UniRef90_J3F0T3:Cytochrome d ubiquinol oxidase, subunit II-like protein	5.31174e-05	0.00238495	54.5455	26.087	85.7143	1.25724e-05	2.41761e-06	2.36944e-05	no	1559
UniRef90_F2UX16:NO_NAME	5.31174e-05	0.00238495	54.5455	26.087	85.7143	2.02072e-05	3.57696e-06	3.84212e-05	no	1560
UniRef90_D4M7S0:EamA-like transporter family	5.31174e-05	0.00238495	50	78.2609	19.0476	6.81596e-06	1.26335e-05	4.44357e-07	yes	1561
UniRef90_E7N7F9:50S ribosomal protein L1	5.31174e-05	0.00238495	54.5455	26.087	85.7143	9.0079e-06	1.88111e-06	1.68134e-05	no	1562
UniRef90_A3CKF5:Bifunctional folate synthesis protein, putative	5.58432e-05	0.00240723	38.6364	4.34783	76.1905	1.211e-05	6.72659e-07	2.46367e-05	no	1563
UniRef90_D1BLN2:Purine operon repressor, PurR	5.58432e-05	0.00240723	47.7273	17.3913	80.9524	7.46531e-06	3.06942e-07	1.53054e-05	no	1564
UniRef90_Q97QK5:Elongation factor 4	5.58432e-05	0.00240723	61.3636	39.1304	85.7143	7.73831e-06	1.50682e-06	1.45633e-05	no	1565
UniRef90_F3PB80:ABC transporter, ATP-binding protein	5.58432e-05	0.00240723	56.8182	30.4348	85.7143	8.12711e-06	1.36872e-06	1.55292e-05	no	1566
UniRef90_F3P6U0:Ribosomal RNA small subunit methyltransferase G	5.58432e-05	0.00240723	45.4545	13.0435	80.9524	9.84119e-06	2.78729e-06	1.75669e-05	no	1567
UniRef90_D4M747:Molecular chaperone	5.58432e-05	0.00240723	56.8182	82.6087	28.5714	6.47677e-06	1.20354e-05	3.88733e-07	yes	1568
UniRef90_G9PM19:Urea transporter	5.58432e-05	0.00240723	38.6364	4.34783	76.1905	3.83408e-06	1.92036e-07	7.82298e-06	no	1569
UniRef90_A3CPZ6:Phospho-N-acetylmuramoyl-pentapeptide-transferase	5.58432e-05	0.00240723	38.6364	4.34783	76.1905	7.1683e-06	2.89262e-07	1.47025e-05	no	1570
UniRef90_F2UX82:NO_NAME	5.58432e-05	0.00240723	38.6364	4.34783	76.1905	1.28775e-05	1.12531e-06	2.5749e-05	no	1571
UniRef90_G9PL89:Dihydroorotate dehydrogenase (quinone)	5.58432e-05	0.00240723	50	21.7391	80.9524	7.77946e-06	8.15036e-07	1.54072e-05	no	1572
UniRef90_D4MAU5:Threonine synthase	5.58432e-05	0.00240723	43.1818	73.913	9.52381	4.93638e-06	9.39539e-06	5.27162e-08	yes	1573
UniRef90_G9PNJ4:NO_NAME	5.58432e-05	0.00240723	38.6364	4.34783	76.1905	6.71276e-06	5.91451e-07	1.34171e-05	no	1574
UniRef90_E3H1L9:ATPase, AFG1 family	5.58432e-05	0.00240723	43.1818	13.0435	76.1905	6.14428e-06	2.08604e-07	1.26453e-05	no	1575
UniRef90_D1BPP1:NO_NAME	5.58432e-05	0.00240723	52.2727	21.7391	85.7143	9.12986e-06	6.48192e-07	1.84193e-05	no	1576
UniRef90_F3PCZ2:NO_NAME	5.58432e-05	0.00240723	45.4545	13.0435	80.9524	4.5938e-06	7.80439e-07	8.77033e-06	no	1577
UniRef90_G9PKG7:NO_NAME	5.58432e-05	0.00240723	45.4545	13.0435	80.9524	8.8724e-06	4.51722e-06	1.36424e-05	no	1578
UniRef90_F2UXG2:NO_NAME	5.58432e-05	0.00240723	43.1818	13.0435	76.1905	7.95561e-06	9.5071e-08	1.65648e-05	no	1579
UniRef90_D1BPF9:HAD-superfamily hydrolase, subfamily IIB	5.58432e-05	0.00240723	45.4545	13.0435	80.9524	9.81564e-06	4.53374e-07	2.00696e-05	no	1580
UniRef90_U1Q5Y0:WD domain, G-beta repeat protein (Fragment)	5.58432e-05	0.00240723	38.6364	4.34783	76.1905	4.36914e-06	2.59887e-07	8.86975e-06	no	1581
UniRef90_I2NGD6:NO_NAME	5.58432e-05	0.00240723	38.6364	4.34783	76.1905	8.85182e-05	9.54574e-07	0.000184421	no	1582
UniRef90_D1BPR7:Biopolymer transport protein ExbD/TolR	5.58432e-05	0.00240723	47.7273	17.3913	80.9524	9.02561e-06	3.72009e-07	1.85034e-05	no	1583
UniRef90_F3PBT3:Cell division protein FtsX	5.58432e-05	0.00240723	45.4545	13.0435	80.9524	7.32753e-06	1.49334e-06	1.37174e-05	no	1584
UniRef90_G9PIA4:NO_NAME	5.58432e-05	0.00240723	38.6364	4.34783	76.1905	3.49677e-06	1.88893e-07	7.11968e-06	no	1585
UniRef90_T0UCX3:NO_NAME	5.58432e-05	0.00240723	45.4545	13.0435	80.9524	1.10181e-05	6.68664e-07	2.23532e-05	no	1586
UniRef90_U1F887:Aspartate-semialdehyde dehydrogenase	5.58432e-05	0.00240723	65.9091	86.9565	42.8571	3.90952e-06	6.80533e-06	7.37925e-07	yes	1587
UniRef90_F2QFC0:ABC transporter, ATP-binding protein	5.58432e-05	0.00240723	45.4545	13.0435	80.9524	9.44353e-06	1.05844e-06	1.86272e-05	no	1588
UniRef90_F3P7G1:CDP-alcohol phosphatidyltransferase	5.58432e-05	0.00240723	45.4545	13.0435	80.9524	9.76379e-06	1.43604e-06	1.88847e-05	no	1589
UniRef90_A0A024DCQ8:Aspartate aminotransferase	5.58432e-05	0.00240723	45.4545	13.0435	80.9524	4.2034e-06	3.7717e-07	8.39404e-06	no	1590
UniRef90_A3CPM8:Dextran glucosidase, alpha amylase family, putative	5.58432e-05	0.00240723	47.7273	17.3913	80.9524	1.0976e-05	9.815e-07	2.19224e-05	no	1591
UniRef90_X2HJ05:50S ribosomal protein L14	5.58432e-05	0.00240723	45.4545	13.0435	80.9524	3.55084e-05	6.28942e-06	6.75101e-05	no	1592
UniRef90_D1BL95:NO_NAME	5.58432e-05	0.00240723	45.4545	13.0435	80.9524	9.53379e-06	5.13245e-07	1.94134e-05	no	1593
UniRef90_D1BL98:Serine/threonine transporter SstT	5.58432e-05	0.00240723	52.2727	21.7391	85.7143	8.44781e-06	6.96231e-07	1.69376e-05	no	1594
UniRef90_D6GRR8:Transcription-repair-coupling factor	5.58432e-05	0.00240723	47.7273	78.2609	14.2857	3.80027e-06	6.79206e-06	5.23554e-07	yes	1595
UniRef90_E3H5G2:2,5-diketo-D-gluconic acid reductase A	5.58432e-05	0.00240723	38.6364	4.34783	76.1905	6.5648e-06	7.4635e-07	1.29374e-05	no	1596
UniRef90_F2UWZ6:Alpha-1,6-glucosidase, pullulanase-type	5.58432e-05	0.00240723	56.8182	30.4348	85.7143	1.11993e-05	1.91062e-06	2.13727e-05	no	1597
UniRef90_F3P6M0:Oxidoreductase, NAD-binding domain protein	5.58432e-05	0.00240723	52.2727	21.7391	85.7143	1.11974e-05	2.45031e-06	2.07775e-05	no	1598
UniRef90_D4M9V2:DNA polymerase	5.58432e-05	0.00240723	54.5455	82.6087	23.8095	5.61028e-06	1.00995e-05	6.93508e-07	yes	1599
UniRef90_A8AY39:ATP-binding cassette protein	5.58432e-05	0.00240723	45.4545	13.0435	80.9524	9.29961e-06	9.25147e-07	1.84716e-05	no	1600
UniRef90_G9PMV6:Nicotinate phosphoribosyltransferase	5.58432e-05	0.00240723	52.2727	21.7391	85.7143	5.89363e-06	9.4337e-07	1.13153e-05	no	1601
UniRef90_F3P9Q0:PAS domain S-box protein	5.58432e-05	0.00240723	47.7273	17.3913	80.9524	1.0911e-05	1.27027e-06	2.14698e-05	no	1602
UniRef90_U7V6B0:NO_NAME	5.58432e-05	0.00240723	38.6364	4.34783	76.1905	9.43805e-06	7.6312e-07	1.89392e-05	no	1603
UniRef90_D1DJ49:GTP-binding protein TypA/BipA	5.58432e-05	0.00240723	43.1818	13.0435	76.1905	1.26636e-05	5.33124e-07	2.59494e-05	no	1604
UniRef90_D4M7V6:Uncharacterized conserved protein	5.58432e-05	0.00240723	43.1818	73.913	9.52381	7.58638e-06	1.4389e-05	1.35879e-07	yes	1605
UniRef90_E7N8Z6:Response regulator receiver domain protein	5.58432e-05	0.00240723	45.4545	13.0435	80.9524	9.63755e-06	1.48898e-06	1.85622e-05	no	1606
UniRef90_A3CR40:Histidine--tRNA ligase	5.58432e-05	0.00240723	47.7273	17.3913	80.9524	1.05288e-05	9.73573e-07	2.09941e-05	no	1607
UniRef90_J3JIG3:NUDIX domain protein	5.58432e-05	0.00240723	38.6364	4.34783	76.1905	3.94025e-06	1.90895e-07	8.04668e-06	no	1608
UniRef90_E7N880:Branched-chain amino acid ABC transporter, permease protein	5.58432e-05	0.00240723	47.7273	17.3913	80.9524	8.15648e-06	9.5349e-07	1.60455e-05	no	1609
UniRef90_F2UWM5:Peptidyl-prolyl cis-trans isomerase	5.58432e-05	0.00240723	45.4545	13.0435	80.9524	1.22758e-05	2.23891e-06	2.32686e-05	no	1610
UniRef90_J3F1C1:Ferrous iron transport protein B	5.58432e-05	0.00240723	38.6364	4.34783	76.1905	5.20781e-06	5.61798e-07	1.02963e-05	no	1611
UniRef90_A3CP36:Protein SprT-like	5.58432e-05	0.00240723	38.6364	4.34783	76.1905	7.03687e-06	1.89092e-07	1.45368e-05	no	1612
UniRef90_A0A024DER1:Cell division protein FtsA	5.58432e-05	0.00240723	47.7273	17.3913	80.9524	6.62163e-06	8.87035e-07	1.29024e-05	no	1613
UniRef90_A3CR62:NO_NAME	5.58432e-05	0.00240723	45.4545	13.0435	80.9524	8.34186e-06	5.05687e-07	1.69243e-05	no	1614
UniRef90_E3H0C5:Peptidase, M16 family	5.58432e-05	0.00240723	38.6364	4.34783	76.1905	4.83157e-06	4.28856e-07	9.65359e-06	no	1615
UniRef90_A3CPB2:Peptidyl-prolyl cis-trans isomerase	5.58432e-05	0.00240723	38.6364	4.34783	76.1905	7.57361e-06	4.88585e-07	1.53334e-05	no	1616
UniRef90_F3PAJ7:Glucose-6-phosphate isomerase	5.58432e-05	0.00240723	56.8182	30.4348	85.7143	1.05118e-05	1.53075e-06	2.03483e-05	no	1617
UniRef90_A3CRC2:Zn-dependemt peptidase (Insulinase), M16 family, putative	5.58432e-05	0.00240723	38.6364	4.34783	76.1905	8.14524e-06	4.01522e-07	1.66264e-05	no	1618
UniRef90_A0A024DHC2:TetR family transcriptional regulator	5.58432e-05	0.00240723	43.1818	13.0435	76.1905	5.82832e-06	1.42686e-07	1.20554e-05	no	1619
UniRef90_U1PYK6:NO_NAME	5.58432e-05	0.00240723	52.2727	21.7391	85.7143	1.05678e-05	2.2772e-06	1.9648e-05	no	1620
UniRef90_A3CNT7:Histidinol-phosphate aminotransferase	5.58432e-05	0.00240723	47.7273	17.3913	80.9524	8.79068e-06	5.14916e-07	1.78546e-05	no	1621
UniRef90_F3PAD2:L-fucose isomerase	5.58432e-05	0.00240723	52.2727	21.7391	85.7143	8.58484e-06	1.49887e-06	1.63457e-05	no	1622
UniRef90_U7V1M2:NO_NAME	5.58432e-05	0.00240723	38.6364	4.34783	76.1905	3.53486e-06	2.47655e-07	7.13514e-06	no	1623
UniRef90_F3PB68:3-deoxy-7-phosphoheptulonate synthase	5.58432e-05	0.00240723	50	21.7391	80.9524	8.92847e-06	8.89435e-07	1.77331e-05	no	1624
UniRef90_E3H2W4:D-tyrosyl-tRNA(Tyr) deacylase	5.58432e-05	0.00240723	38.6364	4.34783	76.1905	3.98649e-06	4.22293e-07	7.89013e-06	no	1625
UniRef90_E3H2W7:Histidine--tRNA ligase	5.58432e-05	0.00240723	45.4545	13.0435	80.9524	4.21669e-06	4.43661e-07	8.34906e-06	no	1626
UniRef90_J3F4J2:PH domain protein	5.58432e-05	0.00240723	38.6364	4.34783	76.1905	3.31683e-06	2.53211e-07	6.67223e-06	no	1627
UniRef90_A3CPV5:Glycerol uptake facilitator protein, putative	5.87012e-05	0.00247568	40.9091	8.69565	76.1905	1.05844e-05	4.71578e-07	2.16603e-05	no	1628
UniRef90_E3H3G8:NO_NAME	5.87012e-05	0.00247568	40.9091	8.69565	76.1905	6.88437e-06	4.74689e-07	1.39045e-05	no	1629
UniRef90_D4M717:Amidohydrolase	5.87012e-05	0.00247568	50	78.2609	19.0476	7.12298e-06	1.33516e-05	3.01101e-07	yes	1630
UniRef90_A0A024DER5:Agmatine deiminase	5.87012e-05	0.00247568	40.9091	8.69565	76.1905	5.70866e-06	2.82207e-07	1.16519e-05	no	1631
UniRef90_D3HAA9:Adenine phosphoribosyltransferase	5.87012e-05	0.00247568	54.5455	26.087	85.7143	2.2557e-05	2.22113e-06	4.48296e-05	no	1632
UniRef90_D4M8A6:NO_NAME	5.87012e-05	0.00247568	45.4545	78.2609	9.52381	4.26083e-05	7.87296e-05	3.04683e-06	yes	1633
UniRef90_D4M7Q5:Lipoprotein	5.87012e-05	0.00247568	50	78.2609	19.0476	6.37904e-06	1.19633e-05	2.62966e-07	yes	1634
UniRef90_U1GS46:Heptaprenyl diphosphate synthase component I	5.87012e-05	0.00247568	54.5455	78.2609	28.5714	3.53627e-06	6.55846e-06	2.26244e-07	yes	1635
UniRef90_D4M957:Aspartate/tyrosine/aromatic aminotransferase	5.87012e-05	0.00247568	50	78.2609	19.0476	5.81842e-06	1.09205e-05	2.30437e-07	yes	1636
UniRef90_D4M8A9:Enolase	5.87012e-05	0.00247568	50	78.2609	19.0476	4.64712e-06	8.64312e-06	2.7054e-07	yes	1637
UniRef90_E3H023:Thymidylate synthase	5.87012e-05	0.00247568	50	17.3913	85.7143	8.41254e-06	3.03895e-06	1.42979e-05	no	1638
UniRef90_E7N8C2:2,3,4,5-tetrahydropyridine-2,6-dicarboxylate N-succinyltransferase	5.87012e-05	0.00247568	59.0909	34.7826	85.7143	1.41906e-05	2.59636e-06	2.68891e-05	no	1639
UniRef90_J3F1Y7:50S ribosomal protein L25	5.87012e-05	0.00247568	54.5455	26.087	85.7143	1.29901e-05	2.7029e-06	2.42569e-05	no	1640
UniRef90_D4M6Z6:Ribose-phosphate pyrophosphokinase	5.87012e-05	0.00247568	50	78.2609	19.0476	7.12416e-06	1.33118e-05	3.47224e-07	yes	1641
UniRef90_F9HFR1:Hydrolase, TatD family	5.87012e-05	0.00247568	40.9091	8.69565	76.1905	3.18782e-06	2.11095e-07	6.44804e-06	no	1642
UniRef90_M2C6V2:NO_NAME	5.87012e-05	0.00247568	63.6364	86.9565	38.0952	3.1376e-05	4.14773e-05	2.03127e-05	yes	1643
UniRef90_D4MAB1:NO_NAME	5.87012e-05	0.00247568	50	78.2609	19.0476	9.518e-06	1.78544e-05	3.87615e-07	yes	1644
UniRef90_F2V1I1:NO_NAME	5.87012e-05	0.00247568	54.5455	26.087	85.7143	8.56462e-06	1.34971e-06	1.64667e-05	no	1645
UniRef90_F2UVW9:NO_NAME	5.87012e-05	0.00247568	40.9091	8.69565	76.1905	5.19863e-06	1.7959e-07	1.06957e-05	no	1646
UniRef90_E7NDJ2:Macro domain protein	5.87012e-05	0.00247568	50	17.3913	85.7143	9.88311e-06	2.95025e-06	1.74762e-05	no	1647
UniRef90_F9PHK4:Amidophosphoribosyltransferase	5.87012e-05	0.00247568	54.5455	26.087	85.7143	1.09596e-05	2.05792e-06	2.07091e-05	no	1648
UniRef90_D1BP02:NO_NAME	5.87012e-05	0.00247568	54.5455	26.087	85.7143	8.87217e-06	6.14224e-07	1.79166e-05	no	1649
UniRef90_E3H3F8:Transcriptional regulator, AraC family	5.87012e-05	0.00247568	40.9091	8.69565	76.1905	7.69178e-06	5.31543e-07	1.55339e-05	no	1650
UniRef90_E3H2Y1:Histidine triad domain protein	5.87012e-05	0.00247568	40.9091	8.69565	76.1905	4.82844e-06	3.38615e-07	9.74587e-06	no	1651
UniRef90_S3KJN7:NO_NAME	5.87012e-05	0.00247568	50	78.2609	19.0476	5.25658e-06	9.75575e-06	3.28916e-07	yes	1652
UniRef90_D2NNT3:30S ribosomal protein S15	5.87012e-05	0.00247568	40.9091	8.69565	76.1905	1.16321e-05	5.03293e-07	2.38207e-05	no	1653
UniRef90_A3CP40:NO_NAME	5.87012e-05	0.00247568	40.9091	8.69565	76.1905	8.53317e-06	2.3029e-07	1.76268e-05	no	1654
UniRef90_E3H0J7:Endonuclease III	5.87012e-05	0.00247568	40.9091	8.69565	76.1905	7.68596e-06	3.95179e-07	1.56711e-05	no	1655
UniRef90_J3JJZ5:Respiratory-chain NADH dehydrogenase 24 Kd subunit	5.87012e-05	0.00247568	50	17.3913	85.7143	1.0061e-05	3.68589e-06	1.70433e-05	no	1656
UniRef90_F3P672:Arginine biosynthesis bifunctional protein ArgJ	5.87012e-05	0.00247568	40.9091	8.69565	76.1905	4.05021e-06	1.36266e-07	8.33692e-06	no	1657
UniRef90_D4M7A8:Transporter, NhaC family (TC 2.A.35)	5.87012e-05	0.00247568	50	78.2609	19.0476	8.41894e-06	1.57627e-05	3.75818e-07	yes	1658
UniRef90_F3PB89:Glycogen synthase, Corynebacterium family	5.87012e-05	0.00247568	54.5455	26.087	85.7143	9.23496e-06	1.74899e-06	1.74339e-05	no	1659
UniRef90_G8UM66:ABC transporter, ATP-binding protein	5.87012e-05	0.00247568	77.2727	95.6522	57.1429	2.50241e-05	4.15938e-05	6.87623e-06	yes	1660
UniRef90_D4M9Q6:NO_NAME	5.87012e-05	0.00247568	50	78.2609	19.0476	7.29873e-06	1.35889e-05	4.09514e-07	yes	1661
UniRef90_E3H2S4:Elongation factor 4	5.87012e-05	0.00247568	40.9091	8.69565	76.1905	4.15012e-06	2.76807e-07	8.39231e-06	no	1662
UniRef90_D4M9J5:TRAP transporter solute receptor, TAXI family	5.87012e-05	0.00247568	50	78.2609	19.0476	5.22172e-06	9.69326e-06	3.24323e-07	yes	1663
UniRef90_D4M9Z4:Cobalamin biosynthesis protein CbiK, Co2+ chelatase	6.16972e-05	0.002497	59.0909	82.6087	33.3333	1.71915e-05	3.21094e-05	8.52855e-07	yes	1664
UniRef90_J3F581:Putative dTDP-4-dehydrorhamnose reductase	6.16972e-05	0.002497	38.6364	4.34783	76.1905	4.1921e-06	5.07636e-07	8.22747e-06	no	1665
UniRef90_J3JJW2:SPFH domain/Band 7 family protein	6.16972e-05	0.002497	38.6364	4.34783	76.1905	5.53722e-06	6.33597e-07	1.09078e-05	no	1666
UniRef90_D4MAU8:TRAP-type C4-dicarboxylate transport system, small permease component	6.16972e-05	0.002497	43.1818	73.913	9.52381	7.93834e-06	1.50779e-05	1.18869e-07	yes	1667
UniRef90_J3F356:Demethylmenaquinone methyltransferase	6.16972e-05	0.002497	45.4545	13.0435	80.9524	1.15848e-05	3.32244e-06	2.0634e-05	no	1668
UniRef90_D4M775:Histidyl-tRNA synthetase	6.16972e-05	0.002497	54.5455	82.6087	23.8095	3.31086e-06	5.74879e-06	6.40744e-07	yes	1669
UniRef90_F3PCY4:Hydrolase, NUDIX family	6.16972e-05	0.002497	43.1818	13.0435	76.1905	7.99197e-06	2.0912e-07	1.65161e-05	no	1670
UniRef90_A3CM57:Accessory secretory protein Asp2, putative	6.16972e-05	0.002497	38.6364	4.34783	76.1905	7.10388e-06	5.48382e-07	1.42837e-05	no	1671
UniRef90_A3CKN8:Transaldolase-like protein, putative	6.16972e-05	0.002497	38.6364	4.34783	76.1905	8.98615e-06	5.337e-07	1.82436e-05	no	1672
UniRef90_A3CKM8:NO_NAME	6.16972e-05	0.002497	38.6364	4.34783	76.1905	8.76804e-06	5.38764e-07	1.77811e-05	no	1673
UniRef90_F0ILP5:Cytosolic protein	6.16972e-05	0.002497	38.6364	4.34783	76.1905	7.22539e-06	6.70916e-07	1.44041e-05	no	1674
UniRef90_D1BL26:Peptidase S1 and S6 chymotrypsin/Hap	6.16972e-05	0.002497	45.4545	13.0435	80.9524	8.46309e-06	6.76093e-07	1.69917e-05	no	1675
UniRef90_F3P7T9:Putative DEAH-box helicase	6.16972e-05	0.002497	38.6364	4.34783	76.1905	4.28428e-06	5.13177e-07	8.41454e-06	no	1676
UniRef90_D1BPM8:A/G-specific adenine glycosylase	6.16972e-05	0.002497	52.2727	21.7391	85.7143	9.89821e-06	7.04252e-07	1.99678e-05	no	1677
UniRef90_E3H465:MATE efflux family protein	6.16972e-05	0.002497	47.7273	17.3913	80.9524	6.90825e-06	7.51631e-07	1.36512e-05	no	1678
UniRef90_D4M855:Predicted integral membrane protein	6.16972e-05	0.002497	52.2727	78.2609	23.8095	1.22186e-05	2.29283e-05	4.88832e-07	yes	1679
UniRef90_D4M880:V-type ATP synthase subunit D	6.16972e-05	0.002497	54.5455	82.6087	23.8095	8.19701e-06	1.51409e-05	5.91808e-07	yes	1680
UniRef90_F3P8H3:30S ribosomal protein S9	6.16972e-05	0.002497	50	21.7391	80.9524	1.39466e-05	1.45495e-06	2.76279e-05	no	1681
UniRef90_G9PNA2:NO_NAME	6.16972e-05	0.002497	45.4545	13.0435	80.9524	5.3863e-06	5.25244e-07	1.07103e-05	no	1682
UniRef90_Q6L5S6:Receptor polysaccharide phosphotransferase WefC	6.16972e-05	0.002497	38.6364	4.34783	76.1905	6.32951e-06	8.72309e-07	1.23064e-05	no	1683
UniRef90_U1RFM5:UvrD/REP helicase (Fragment)	6.16972e-05	0.002497	38.6364	4.34783	76.1905	2.22536e-06	2.33798e-07	4.40659e-06	no	1684
UniRef90_D1BPJ1:NO_NAME	6.16972e-05	0.002497	52.2727	21.7391	85.7143	1.26385e-05	8.94399e-07	2.55011e-05	no	1685
UniRef90_UPI00020035AD:HxlR family transcriptional regulator	6.16972e-05	0.002497	38.6364	4.34783	76.1905	6.9612e-06	9.61434e-07	1.35324e-05	no	1686
UniRef90_UPI0002003758:NO_NAME	6.16972e-05	0.002497	38.6364	4.34783	76.1905	9.08312e-06	1.26958e-06	1.76408e-05	no	1687
UniRef90_F2QBV0:Transcriptional regulator, TetR family	6.16972e-05	0.002497	47.7273	17.3913	80.9524	1.30833e-05	1.43175e-06	2.58446e-05	no	1688
UniRef90_F1YWH0:NO_NAME	6.16972e-05	0.002497	61.3636	39.1304	85.7143	3.05239e-05	4.47934e-06	5.90488e-05	no	1689
UniRef90_T0U3S3:Sulfite reductase, assimilatory-type	6.16972e-05	0.002497	52.2727	21.7391	85.7143	9.44428e-06	9.57948e-07	1.87388e-05	no	1690
UniRef90_E3H413:Methionine--tRNA ligase	6.16972e-05	0.002497	47.7273	17.3913	80.9524	5.54335e-06	7.82354e-07	1.07578e-05	no	1691
UniRef90_F3PCM7:Citrate transporter	6.16972e-05	0.002497	38.6364	4.34783	76.1905	6.23748e-06	5.76703e-07	1.24374e-05	no	1692
UniRef90_J3A8E7:DEAD/DEAH box helicase (Fragment)	6.16972e-05	0.002497	38.6364	4.34783	76.1905	3.50572e-06	3.75444e-07	6.93411e-06	no	1693
UniRef90_G9PLG2:Dihydroxyacetone kinase, DhaK subunit	6.16972e-05	0.002497	52.2727	21.7391	85.7143	1.24444e-05	2.62234e-06	2.32018e-05	no	1694
UniRef90_D4M8B8:Multidrug resistance efflux pump	6.16972e-05	0.002497	56.8182	86.9565	23.8095	1.11798e-05	1.70194e-05	4.78405e-06	yes	1695
UniRef90_E3H024:Dihydrofolate reductase	6.16972e-05	0.002497	43.1818	13.0435	76.1905	3.96999e-06	2.36536e-07	8.05902e-06	no	1696
UniRef90_F3P887:Conserved domain protein	6.16972e-05	0.002497	52.2727	21.7391	85.7143	7.57561e-06	1.89641e-06	1.37957e-05	no	1697
UniRef90_Q04IA3:Glutamate--tRNA ligase	6.16972e-05	0.002497	56.8182	30.4348	85.7143	1.98917e-05	2.09559e-06	3.93827e-05	no	1698
UniRef90_J3JIC9:HAD hydrolase, family IB	6.16972e-05	0.002497	38.6364	4.34783	76.1905	4.88398e-06	6.58193e-07	9.51222e-06	no	1699
UniRef90_A3CR87:D-alanine--poly(phosphoribitol) ligase subunit 1	6.16972e-05	0.002497	38.6364	4.34783	76.1905	9.58961e-06	4.91081e-07	1.95547e-05	no	1700
UniRef90_D4M8V2:Monosaccharide ABC transporter membrane protein, CUT2 family (TC 3.A.1.2.-)	6.16972e-05	0.002497	61.3636	86.9565	33.3333	1.88361e-05	2.59101e-05	1.10885e-05	yes	1701
UniRef90_F3P9K0:NO_NAME	6.16972e-05	0.002497	52.2727	21.7391	85.7143	1.06314e-05	2.98506e-06	1.90059e-05	no	1702
UniRef90_U1PXC2:ABC transporter, ATP-binding protein	6.16972e-05	0.002497	43.1818	8.69565	80.9524	4.81899e-06	1.02729e-06	8.9718e-06	no	1703
UniRef90_F3P5N8:NADH-quinone oxidoreductase subunit I	6.16972e-05	0.002497	45.4545	13.0435	80.9524	1.01197e-05	2.09682e-06	1.89067e-05	no	1704
UniRef90_F3P6T8:Membrane protein insertase, YidC/Oxa1 family	6.16972e-05	0.002497	38.6364	4.34783	76.1905	3.98687e-06	3.89234e-07	7.92714e-06	no	1705
UniRef90_C1C6G4:Phosphopentomutase	6.16972e-05	0.002497	47.7273	17.3913	80.9524	1.6649e-05	1.03633e-06	3.37486e-05	no	1706
UniRef90_F3P7E4:Universal stress family protein	6.16972e-05	0.002497	56.8182	30.4348	85.7143	1.0241e-05	1.57977e-06	1.97271e-05	no	1707
UniRef90_J3F179:ABC transporter, permease protein, DrrB family	6.16972e-05	0.002497	50	21.7391	80.9524	1.20219e-05	9.52042e-07	2.4146e-05	no	1708
UniRef90_J3JJA9:AAA protein	6.16972e-05	0.002497	38.6364	4.34783	76.1905	2.7218e-06	1.62592e-07	5.52475e-06	no	1709
UniRef90_A9M3Z7:Deoxycytidine triphosphate deaminase	6.16972e-05	0.002497	45.4545	13.0435	80.9524	2.11413e-05	3.66278e-06	4.02844e-05	no	1710
UniRef90_D4M736:O-Methyltransferase involved in polyketide biosynthesis	6.16972e-05	0.002497	52.2727	82.6087	19.0476	6.07949e-06	1.02362e-05	1.52686e-06	yes	1711
UniRef90_D4MAD5:FOG_TPR repeat, SEL1 subfamily	6.16972e-05	0.002497	43.1818	73.913	9.52381	5.61379e-06	1.06296e-05	1.20313e-07	yes	1712
UniRef90_E3H0I3:Luciferase-like monooxygenase	6.16972e-05	0.002497	43.1818	13.0435	76.1905	6.172e-06	2.91183e-07	1.26129e-05	no	1713
UniRef90_E3H3G1:ABC transporter, ATP-binding protein	6.16972e-05	0.002497	47.7273	17.3913	80.9524	6.56511e-06	1.50012e-06	1.21125e-05	no	1714
UniRef90_C0W6F4:DNA-directed RNA polymerase subunit alpha	6.16972e-05	0.002497	68.1818	47.8261	90.4762	2.52897e-05	5.0293e-06	4.74798e-05	no	1715
UniRef90_F2UUW3:NO_NAME	6.16972e-05	0.002497	45.4545	13.0435	80.9524	1.06338e-05	1.17945e-06	2.09885e-05	no	1716
UniRef90_E7N655:Kinase domain protein	6.16972e-05	0.002497	52.2727	21.7391	85.7143	1.12248e-05	2.7546e-06	2.05017e-05	no	1717
UniRef90_A3CMT1:Gamma-glutamyl phosphate reductase	6.16972e-05	0.002497	50	21.7391	80.9524	8.75239e-06	9.44724e-07	1.73036e-05	no	1718
UniRef90_F3P594:ABC transporter, ATP-binding protein	6.16972e-05	0.002497	38.6364	4.34783	76.1905	4.45775e-06	5.01036e-07	8.79129e-06	no	1719
UniRef90_E3H1V9:Dihydropteroate synthase	6.16972e-05	0.002497	45.4545	13.0435	80.9524	7.68971e-06	1.24876e-06	1.47441e-05	no	1720
UniRef90_A8AV89:Proton/sodium-glutamate symport protein	6.16972e-05	0.002497	38.6364	4.34783	76.1905	3.35919e-06	5.4252e-07	6.4441e-06	no	1721
UniRef90_J3JLE8:Putative membrane protein	6.16972e-05	0.002497	38.6364	4.34783	76.1905	2.6948e-06	1.09444e-07	5.52638e-06	no	1722
UniRef90_I4DY62:Thioredoxin	6.16972e-05	0.002497	50	21.7391	80.9524	1.47422e-05	9.92698e-07	2.98012e-05	no	1723
UniRef90_A3CLN6:UDP-N-acetylglucosamine--N-acetylmuramyl-(pentapeptide) pyrophosphoryl-undecaprenol N-acetylglucosamine transferase	6.16972e-05	0.002497	43.1818	8.69565	80.9524	9.07987e-06	9.95589e-07	1.79341e-05	no	1724
UniRef90_U1PY25:ABC transporter, ATP-binding protein	6.16972e-05	0.002497	38.6364	4.34783	76.1905	5.98098e-06	6.78888e-07	1.1788e-05	no	1725
UniRef90_U1PWU3:Succinate dehydrogenase cytochrome B subunit, b558 family	6.16972e-05	0.002497	38.6364	4.34783	76.1905	6.68111e-06	6.22432e-07	1.33168e-05	no	1726
UniRef90_J3F1X0:PF05960 family protein	6.16972e-05	0.002497	38.6364	4.34783	76.1905	3.82396e-06	4.42467e-07	7.52749e-06	no	1727
UniRef90_I1ZN57:Alanine dehydrogenase	6.16972e-05	0.002497	50	21.7391	80.9524	7.79635e-06	6.01524e-07	1.56764e-05	no	1728
UniRef90_P31308:Probable thiol peroxidase	6.16972e-05	0.002497	47.7273	17.3913	80.9524	1.35773e-05	1.51937e-06	2.67835e-05	no	1729
UniRef90_G8UPI7:Pleiotropic regulatory protein DegT	6.16972e-05	0.002497	61.3636	86.9565	33.3333	1.06128e-05	1.84143e-05	2.06818e-06	yes	1730
UniRef90_A3CLM1:Tryptophan synthase beta chain	6.16972e-05	0.002497	45.4545	13.0435	80.9524	1.28317e-05	1.38528e-06	2.53682e-05	no	1731
UniRef90_D1BL43:Major facilitator superfamily MFS_1	6.16972e-05	0.002497	52.2727	21.7391	85.7143	9.26087e-06	8.9116e-07	1.84277e-05	no	1732
UniRef90_D2NTE5:ABC-type transport system involved in Fe-S cluster assembly, permease component	6.16972e-05	0.002497	47.7273	17.3913	80.9524	8.76813e-06	8.16454e-07	1.74771e-05	no	1733
UniRef90_D4MB00:Aspartate-semialdehyde dehydrogenase	6.81291e-05	0.00255131	47.7273	78.2609	14.2857	6.58539e-06	1.23095e-05	3.1613e-07	yes	1734
UniRef90_G9PP27:NADH-quinone oxidoreductase subunit B	6.48377e-05	0.00255131	54.5455	26.087	85.7143	1.34363e-05	3.31078e-06	2.45262e-05	no	1735
UniRef90_D4MAZ9:Homoserine dehydrogenase	6.48377e-05	0.00255131	50	78.2609	19.0476	3.79541e-06	7.01148e-06	2.73041e-07	yes	1736
UniRef90_D1BP99:NO_NAME	6.81291e-05	0.00255131	47.7273	17.3913	80.9524	1.00479e-05	5.01436e-07	2.05035e-05	no	1737
UniRef90_D1BLW6:2-nitropropane dioxygenase NPD	6.81291e-05	0.00255131	47.7273	17.3913	80.9524	7.56317e-06	4.9335e-07	1.53063e-05	no	1738
UniRef90_F3PAI8:6-phosphogluconate dehydrogenase, decarboxylating	6.48377e-05	0.00255131	54.5455	26.087	85.7143	8.01768e-06	2.02177e-06	1.45846e-05	no	1739
UniRef90_F9E614:Bacterial low temperature requirement protein A	6.81291e-05	0.00255131	38.6364	4.34783	76.1905	3.3759e-06	4.28155e-07	6.60439e-06	no	1740
UniRef90_E3H2R4:HAD hydrolase, family IIB	6.81291e-05	0.00255131	47.7273	17.3913	80.9524	9.17824e-06	1.42451e-06	1.76704e-05	no	1741
UniRef90_G9PP43:NO_NAME	6.48377e-05	0.00255131	40.9091	8.69565	76.1905	8.98269e-06	8.0636e-07	1.79377e-05	no	1742
UniRef90_E3H3J2:Anchored repeat-type ABC transporter, permease subunit	6.81291e-05	0.00255131	43.1818	13.0435	76.1905	1.08135e-05	6.15415e-07	2.19828e-05	no	1743
UniRef90_Q97QL3:Tagatose 1,6-diphosphate aldolase	6.81291e-05	0.00255131	50	21.7391	80.9524	1.73516e-05	2.69641e-06	3.34026e-05	no	1744
UniRef90_E0PZN0:DegT/DnrJ/EryC1/StrS aminotransferase family protein	6.81291e-05	0.00255131	47.7273	17.3913	80.9524	9.94473e-06	1.13909e-06	1.9589e-05	no	1745
UniRef90_UPI00020034F5:ribonuclease BN	6.48377e-05	0.00255131	40.9091	8.69565	76.1905	4.01502e-06	2.03357e-07	8.1897e-06	no	1746
UniRef90_T0U5Y1:Protein translocase subunit SecY	6.48377e-05	0.00255131	54.5455	26.087	85.7143	9.87004e-06	8.76968e-07	1.97196e-05	no	1747
UniRef90_F3PAE9:tRNA (guanine-N(7)-)-methyltransferase	6.81291e-05	0.00255131	47.7273	17.3913	80.9524	5.87286e-06	8.04082e-07	1.14244e-05	no	1748
UniRef90_J2ZQA0:NO_NAME	6.81291e-05	0.00255131	38.6364	4.34783	76.1905	2.91046e-06	4.08359e-07	5.65085e-06	no	1749
UniRef90_F2UW80:NO_NAME	6.81291e-05	0.00255131	43.1818	13.0435	76.1905	4.47932e-06	1.84162e-07	9.18354e-06	no	1750
UniRef90_D4MAV6:His Kinase A (Phosphoacceptor) domain./Histidine kinase-, DNA gyrase B-, and HSP90-like ATPase./HAMP domain	6.81291e-05	0.00255131	45.4545	73.913	14.2857	4.13226e-06	7.8691e-06	3.95352e-08	yes	1751
UniRef90_U7V222:Cell cycle protein, FtsW/RodA/SpoVE family	6.81291e-05	0.00255131	36.3636	4.34783	71.4286	4.04039e-06	1.17403e-08	8.45272e-06	no	1752
UniRef90_U2LK09:MMPL family protein	6.81291e-05	0.00255131	59.0909	82.6087	33.3333	3.61245e-06	6.38774e-06	5.72846e-07	yes	1753
UniRef90_F3P592:Aspartate-semialdehyde dehydrogenase	6.81291e-05	0.00255131	52.2727	26.087	80.9524	2.09659e-05	2.46079e-06	4.12333e-05	no	1754
UniRef90_E7N5T2:Integral membrane protein, TerC family	6.81291e-05	0.00255131	45.4545	13.0435	80.9524	8.63456e-06	3.67874e-06	1.40624e-05	no	1755
UniRef90_U7V0V3:NO_NAME	6.48377e-05	0.00255131	40.9091	8.69565	76.1905	6.17189e-06	3.60907e-07	1.25363e-05	no	1756
UniRef90_D4M7G7:ABC-type transport system, involved in lipoprotein release, permease component	6.48377e-05	0.00255131	50	78.2609	19.0476	5.31156e-06	9.91943e-06	2.64847e-07	yes	1757
UniRef90_F3P5P2:Proton-translocating NADH-quinone oxidoreductase, chain M	6.48377e-05	0.00255131	54.5455	26.087	85.7143	1.16638e-05	2.00981e-06	2.22372e-05	no	1758
UniRef90_J3JJF3:tRNA nucleotidyltransferase/poly(A) polymerase family protein	6.81291e-05	0.00255131	36.3636	4.34783	71.4286	3.4106e-06	5.20862e-09	7.14032e-06	no	1759
UniRef90_F3P5R0:UPF0234 protein HMPREF9056_00365	6.81291e-05	0.00255131	45.4545	13.0435	80.9524	1.11198e-05	2.47226e-06	2.0591e-05	no	1760
UniRef90_D4M7E3:ABC-type dipeptide/oligopeptide/nickel transport systems, permease components	6.81291e-05	0.00255131	45.4545	73.913	14.2857	3.47145e-06	6.57581e-06	7.14338e-08	yes	1761
UniRef90_U7V027:NO_NAME	6.81291e-05	0.00255131	36.3636	4.34783	71.4286	4.03287e-06	2.73241e-08	8.41989e-06	no	1762
UniRef90_D4M9I5:Uncharacterized conserved protein	6.81291e-05	0.00255131	45.4545	73.913	14.2857	5.59045e-06	1.05919e-05	1.12684e-07	yes	1763
UniRef90_J3JJV2:ATP-grasp domain protein	6.81291e-05	0.00255131	38.6364	4.34783	76.1905	2.56117e-06	3.54116e-07	4.97843e-06	no	1764
UniRef90_U1FM60:DEAD/DEAH box helicase	6.81291e-05	0.00255131	65.9091	82.6087	47.619	3.0228e-06	5.51743e-06	2.90598e-07	yes	1765
UniRef90_J3JJV7:PF12982 family protein (Fragment)	6.81291e-05	0.00255131	38.6364	4.34783	76.1905	4.22846e-06	6.80379e-07	8.11445e-06	no	1766
UniRef90_D4M9L9:Alcohol dehydrogenase, class IV	6.81291e-05	0.00255131	52.2727	78.2609	23.8095	8.02556e-06	1.50537e-05	3.28041e-07	yes	1767
UniRef90_D1BQQ3:Cof-like hydrolase	6.81291e-05	0.00255131	52.2727	21.7391	85.7143	8.74914e-06	9.80596e-07	1.72575e-05	no	1768
UniRef90_M2YGW9:30S ribosomal protein S12	6.81291e-05	0.00255131	43.1818	13.0435	76.1905	1.57383e-05	6.31677e-07	3.22836e-05	no	1769
UniRef90_G8UN07:Tetratricopeptide repeat protein	6.81291e-05	0.00255131	65.9091	91.3043	38.0952	1.07562e-05	1.79091e-05	2.92211e-06	yes	1770
UniRef90_G8UN57:Phenylalanine--tRNA ligase alpha subunit	6.81291e-05	0.00255131	70.4545	95.6522	42.8571	1.68215e-05	2.71773e-05	5.47952e-06	yes	1771
UniRef90_D4M9U7:Glycosyltransferases involved in cell wall biogenesis	6.81291e-05	0.00255131	47.7273	78.2609	14.2857	7.29549e-06	1.33991e-05	6.10599e-07	yes	1772
UniRef90_J3AC68:DEAD/DEAH box helicase	6.81291e-05	0.00255131	36.3636	4.34783	71.4286	2.44107e-06	6.18426e-09	5.10784e-06	no	1773
UniRef90_U1QV98:Branched-chain-amino-acid transaminase	6.81291e-05	0.00255131	47.7273	17.3913	80.9524	7.27931e-06	9.91767e-07	1.41657e-05	no	1774
UniRef90_J3F0Z3:Pyridine nucleotide-disulfide oxidoreductase, dimerization domain protein	6.81291e-05	0.00255131	36.3636	4.34783	71.4286	3.7714e-06	4.79071e-09	7.89673e-06	no	1775
UniRef90_Q51152:Uncharacterized protein NMB0075	6.81291e-05	0.00255131	43.1818	13.0435	76.1905	1.86249e-05	6.16205e-07	3.83488e-05	no	1776
UniRef90_U7V132:NO_NAME	6.81291e-05	0.00255131	36.3636	4.34783	71.4286	2.90574e-06	7.038e-09	6.0805e-06	no	1777
UniRef90_J3JIR9:Glutamate ABC transporter, ATP-binding protein GluA	6.81291e-05	0.00255131	45.4545	13.0435	80.9524	6.34726e-06	6.49796e-07	1.25873e-05	no	1778
UniRef90_Q79T00:Glycosyltransferase-stabilizing protein Gtf2	6.48377e-05	0.00255131	40.9091	8.69565	76.1905	9.64929e-06	5.99477e-07	1.9561e-05	no	1779
UniRef90_B4RPA1:Aspartate--tRNA(Asp/Asn) ligase	6.81291e-05	0.00255131	43.1818	13.0435	76.1905	1.76653e-05	1.07236e-06	3.58384e-05	no	1780
UniRef90_J3F448:Oxidoreductase molybdopterin-binding domain protein (Fragment)	6.81291e-05	0.00255131	38.6364	4.34783	76.1905	6.26717e-06	9.28535e-07	1.21142e-05	no	1781
UniRef90_C6M834:Integrase core domain protein	6.81291e-05	0.00255131	36.3636	4.34783	71.4286	1.72055e-05	1.1111e-07	3.59279e-05	no	1782
UniRef90_F2V0H3:NO_NAME	6.81291e-05	0.00255131	38.6364	4.34783	76.1905	3.62733e-06	4.95137e-07	7.05783e-06	no	1783
UniRef90_D4M8C4:Methyl-accepting chemotaxis protein	6.81291e-05	0.00255131	52.2727	78.2609	23.8095	8.78539e-06	1.61591e-05	7.09429e-07	yes	1784
UniRef90_J3F4F3:RDD family protein	6.81291e-05	0.00255131	38.6364	4.34783	76.1905	2.98021e-06	2.81739e-07	5.93568e-06	no	1785
UniRef90_D2NPM3:Queuine tRNA-ribosyltransferase	6.81291e-05	0.00255131	50	21.7391	80.9524	1.12735e-05	1.10807e-06	2.24072e-05	no	1786
UniRef90_U7V1R7:O-methyltransferase	6.81291e-05	0.00255131	36.3636	4.34783	71.4286	3.24479e-06	2.19529e-08	6.77457e-06	no	1787
UniRef90_F2V0W4:NO_NAME	6.81291e-05	0.00255131	43.1818	8.69565	80.9524	4.90584e-06	1.59169e-06	8.53562e-06	no	1788
UniRef90_F2UZZ3:NO_NAME	6.81291e-05	0.00255131	38.6364	4.34783	76.1905	2.86632e-06	4.94321e-07	5.46423e-06	no	1789
UniRef90_J3F2T6:Anthranilate synthase component I	6.81291e-05	0.00255131	38.6364	4.34783	76.1905	3.78526e-06	2.63605e-07	7.64232e-06	no	1790
UniRef90_G8UIA7:Sigma-54 interaction domain protein	6.81291e-05	0.00255131	63.6364	91.3043	33.3333	1.14469e-05	1.90408e-05	3.12975e-06	yes	1791
UniRef90_D4M823:Alanine--tRNA ligase	6.81291e-05	0.00255131	61.3636	86.9565	33.3333	9.83771e-06	1.66421e-05	2.38525e-06	yes	1792
UniRef90_S3JY54:NO_NAME	6.48377e-05	0.00255131	50	78.2609	19.0476	1.40072e-05	2.62057e-05	6.4694e-07	yes	1793
UniRef90_E7NCA7:Elongation factor 4	6.81291e-05	0.00255131	56.8182	30.4348	85.7143	1.12631e-05	2.19769e-06	2.11918e-05	no	1794
UniRef90_Q5F5S7:50S ribosomal protein L3	6.81291e-05	0.00255131	36.3636	4.34783	71.4286	1.35214e-05	4.83381e-08	2.82776e-05	no	1795
UniRef90_C6MA31:NO_NAME	6.48377e-05	0.00255131	40.9091	8.69565	76.1905	0.000552214	5.2239e-07	0.00115645	no	1796
UniRef90_J3F2F0:Phosphoprotein phosphatase	6.81291e-05	0.00255131	38.6364	4.34783	76.1905	3.50318e-06	4.82089e-07	6.812e-06	no	1797
UniRef90_F2V1M4:MarC family membrane protein	6.81291e-05	0.00255131	47.7273	17.3913	80.9524	7.15344e-06	1.0984e-06	1.37852e-05	no	1798
UniRef90_J3JIP6:Methyladenine glycosylase	6.81291e-05	0.00255131	36.3636	4.34783	71.4286	3.36993e-06	7.59895e-09	7.05249e-06	no	1799
UniRef90_G8UKL7:TonB-linked outer membrane protein, SusC/RagA family	6.48377e-05	0.00255131	68.1818	95.6522	38.0952	1.28969e-05	2.05722e-05	4.49056e-06	yes	1800
UniRef90_A8AXT3:Peptidase T	6.48377e-05	0.00255131	40.9091	8.69565	76.1905	7.77269e-06	5.03508e-07	1.57342e-05	no	1801
UniRef90_J3JK57:ABC transporter, ATP-binding protein	6.81291e-05	0.00255131	38.6364	4.34783	76.1905	3.66823e-06	5.13522e-07	7.12338e-06	no	1802
UniRef90_U1PGC0:Hydrolase, alpha/beta domain protein	6.48377e-05	0.00255131	40.9091	8.69565	76.1905	7.01085e-06	6.39576e-07	1.39889e-05	no	1803
UniRef90_D1BPS2:Succinate dehydrogenase subunit C	6.81291e-05	0.00255131	47.7273	17.3913	80.9524	1.07752e-05	7.15656e-07	2.17928e-05	no	1804
UniRef90_D4MAH8:Aspartate--tRNA(Asp/Asn) ligase	6.81291e-05	0.00255131	52.2727	78.2609	23.8095	4.35056e-06	8.04826e-06	3.00704e-07	yes	1805
UniRef90_Q5F8X4:Cysteine desulfurase IscS	6.48377e-05	0.00255131	40.9091	8.69565	76.1905	1.52127e-05	1.48771e-06	3.02448e-05	no	1806
UniRef90_Q3K3W3:30S ribosomal protein S3	6.48377e-05	0.00255131	72.7273	52.1739	95.2381	6.65486e-05	1.39984e-05	0.000124104	no	1807
UniRef90_G9PIC7:Phosphatidate cytidylyltransferase	6.81291e-05	0.00255131	43.1818	8.69565	80.9524	6.79513e-06	1.37075e-06	1.27361e-05	no	1808
UniRef90_F0FCY5:NO_NAME	6.81291e-05	0.00255131	38.6364	4.34783	76.1905	1.40158e-06	1.90758e-07	2.72772e-06	no	1809
UniRef90_F0FH67:Glucose-6-phosphate isomerase	6.81291e-05	0.00255131	52.2727	21.7391	85.7143	1.71442e-05	3.53867e-06	3.20455e-05	no	1810
UniRef90_G9PIT0:NO_NAME	6.81291e-05	0.00255131	52.2727	21.7391	85.7143	9.17437e-06	2.77798e-06	1.618e-05	no	1811
UniRef90_F3PD86:Amino acid/peptide transporter	6.81291e-05	0.00255131	36.3636	4.34783	71.4286	3.87328e-06	9.1174e-09	8.10546e-06	no	1812
UniRef90_D4M6X9:Ribonuclease Y	6.81291e-05	0.00255131	56.8182	82.6087	28.5714	9.17767e-06	1.6465e-05	1.19626e-06	yes	1813
UniRef90_U7V5E8:Cytochrome c-type biogenesis protein CcsB	6.81291e-05	0.00255131	36.3636	4.34783	71.4286	4.99773e-06	1.50334e-08	1.0455e-05	no	1814
UniRef90_J0MQN8:Transposase, IS4 family	6.48377e-05	0.00255131	40.9091	8.69565	76.1905	9.03483e-06	5.93966e-07	1.82796e-05	no	1815
UniRef90_G9PKG4:NO_NAME	6.48377e-05	0.00255131	45.4545	17.3913	76.1905	5.7524e-06	1.09772e-07	1.19324e-05	no	1816
UniRef90_E3H4D0:Alpha-acetolactate decarboxylase	6.48377e-05	0.00255131	40.9091	8.69565	76.1905	5.44536e-06	3.68537e-07	1.10057e-05	no	1817
UniRef90_E0TT05:BlpY protein	6.81291e-05	0.00255131	47.7273	17.3913	80.9524	1.10157e-05	6.54097e-07	2.23641e-05	no	1818
UniRef90_D4MAR3:Putative virion core protein (Lumpy skin disease virus)	6.81291e-05	0.00255131	45.4545	73.913	14.2857	4.48099e-06	8.51879e-06	5.8634e-08	yes	1819
UniRef90_F3PCR8:NO_NAME	6.81291e-05	0.00255131	45.4545	13.0435	80.9524	1.53863e-05	2.99923e-06	2.89531e-05	no	1820
UniRef90_J2ZM30:Peptidase, M23 family	6.81291e-05	0.00255131	38.6364	4.34783	76.1905	2.97913e-06	3.88165e-07	5.81685e-06	no	1821
UniRef90_F3PCL7:Glycosyltransferase, group 2 family protein	6.81291e-05	0.00255131	50	21.7391	80.9524	1.51626e-05	1.63694e-06	2.99765e-05	no	1822
UniRef90_U7V5V0:Transporter, betaine/carnitine/choline family	6.81291e-05	0.00255131	38.6364	4.34783	76.1905	3.05116e-06	4.93855e-07	5.85202e-06	no	1823
UniRef90_U2LJB2:Oligopeptide/dipeptide transporter, C-terminal domain protein	6.81291e-05	0.00255131	63.6364	82.6087	42.8571	4.81056e-06	8.54611e-06	7.19248e-07	yes	1824
UniRef90_S3L5Z4:Pyruvate formate-lyase 1-activating enzyme	6.81291e-05	0.00255131	52.2727	78.2609	23.8095	5.97802e-06	1.09558e-05	5.26197e-07	yes	1825
UniRef90_D4MAE8:Molybdenum ABC transporter, periplasmic molybdate-binding protein	6.81291e-05	0.00255131	43.1818	73.913	9.52381	4.21041e-06	7.92078e-06	1.46681e-07	yes	1826
UniRef90_F3P7F0:Diaminopimelate dehydrogenase	6.81291e-05	0.00255131	47.7273	17.3913	80.9524	1.15617e-05	2.0865e-06	2.19392e-05	no	1827
UniRef90_A8AVR6:Type I restriction-modification system, M subunit	6.81291e-05	0.00255131	45.4545	13.0435	80.9524	3.00361e-06	3.49157e-07	5.91087e-06	no	1828
UniRef90_D1BQ80:DNA replication and repair protein RecF	6.81291e-05	0.00255131	45.4545	13.0435	80.9524	1.158e-05	7.20468e-07	2.34739e-05	no	1829
UniRef90_F9PNZ3:ABC transporter transmembrane region	6.48377e-05	0.00255131	54.5455	26.087	85.7143	1.23352e-05	3.56026e-06	2.19459e-05	no	1830
UniRef90_D1BQ70:tRNA uridine 5-carboxymethylaminomethyl modification enzyme MnmG	6.81291e-05	0.00255131	52.2727	21.7391	85.7143	1.39345e-05	9.78664e-07	2.81242e-05	no	1831
UniRef90_N0C845:ABC transporter membrane-spanning permease-branched chain amino acid transport	6.81291e-05	0.00255131	38.6364	4.34783	76.1905	6.1318e-06	4.77586e-07	1.23245e-05	no	1832
UniRef90_U7V4F6:Peptidase, M48 family	6.81291e-05	0.00255131	36.3636	4.34783	71.4286	3.21693e-06	8.92789e-09	6.73046e-06	no	1833
UniRef90_U1QN67:NO_NAME	6.48377e-05	0.00255131	40.9091	8.69565	76.1905	1.92367e-05	8.6995e-07	3.93526e-05	no	1834
UniRef90_F2UYI3:Adenylosuccinate lyase	6.81291e-05	0.00255131	63.6364	39.1304	90.4762	1.80975e-05	5.3111e-06	3.21016e-05	no	1835
UniRef90_E4Z9Y8:30S ribosomal protein S19	6.81291e-05	0.00255131	36.3636	4.34783	71.4286	2.3977e-05	6.54821e-08	5.01658e-05	no	1836
UniRef90_U7UY72:DNA polymerase IV	6.81291e-05	0.00255131	36.3636	4.34783	71.4286	2.39559e-06	1.29343e-08	5.00517e-06	no	1837
UniRef90_J3JKR8:ABC transporter, ATP-binding protein	6.48377e-05	0.00255131	40.9091	8.69565	76.1905	3.26679e-06	1.68663e-07	6.65997e-06	no	1838
UniRef90_T0V289:Peptide deformylase	6.48377e-05	0.00255131	40.9091	8.69565	76.1905	1.70014e-05	2.35287e-07	3.53644e-05	no	1839
UniRef90_D4MA57:Predicted deacylase	6.81291e-05	0.00255131	54.5455	82.6087	23.8095	6.78904e-06	1.18437e-05	1.25296e-06	yes	1840
UniRef90_F3P6P5:Alkylhydroperoxidase AhpD family core domain protein	6.81291e-05	0.00255131	45.4545	13.0435	80.9524	2.27936e-05	3.51543e-06	4.39077e-05	no	1841
UniRef90_F3P6Q7:NO_NAME	6.81291e-05	0.00255131	36.3636	4.34783	71.4286	1.12611e-05	8.99846e-09	2.35849e-05	no	1842
UniRef90_F9PLM7:Lantibiotic dehydratase, C-terminal domain protein	6.81291e-05	0.00255131	38.6364	4.34783	76.1905	4.61433e-06	7.00984e-07	8.90037e-06	no	1843
UniRef90_F3P6X2:Glucokinase	6.81291e-05	0.00255131	47.7273	17.3913	80.9524	1.07124e-05	1.22957e-06	2.10984e-05	no	1844
UniRef90_A8AW14:UDP-N-acetylmuramoylalanine--D-glutamate ligase	6.81291e-05	0.00255131	47.7273	17.3913	80.9524	9.45272e-06	6.34698e-07	1.91106e-05	no	1845
UniRef90_J3JL05:VanW-like protein	6.81291e-05	0.00255131	38.6364	4.34783	76.1905	2.76619e-06	3.33827e-07	5.43022e-06	no	1846
UniRef90_D3H868:Transposase, ISSsu4	6.81291e-05	0.00255131	54.5455	30.4348	80.9524	1.52155e-05	4.00019e-07	3.1442e-05	no	1847
UniRef90_U7V4R3:M protein repeat protein	6.81291e-05	0.00255131	36.3636	4.34783	71.4286	3.06782e-06	4.06535e-09	6.42336e-06	no	1848
UniRef90_F9PL04:Prephenate dehydratase	6.48377e-05	0.00255131	59.0909	34.7826	85.7143	1.52143e-05	2.46679e-06	2.91758e-05	no	1849
UniRef90_A8AVR7:NO_NAME	6.81291e-05	0.00255131	45.4545	13.0435	80.9524	7.05109e-06	7.14412e-06	6.9492e-06	yes	1850
UniRef90_U7V7L8:NO_NAME	6.81291e-05	0.00255131	36.3636	4.34783	71.4286	2.05132e-06	9.25799e-09	4.28786e-06	no	1851
UniRef90_F2UVE7:NO_NAME	6.81291e-05	0.00255131	36.3636	4.34783	71.4286	3.01467e-06	9.93299e-09	6.30557e-06	no	1852
UniRef90_J3JL59:DnaK domain protein	6.81291e-05	0.00255131	38.6364	4.34783	76.1905	5.21531e-06	1.26154e-06	9.54564e-06	no	1853
UniRef90_I0UU93:Dynamin family protein	6.81291e-05	0.00255131	36.3636	4.34783	71.4286	2.12997e-06	9.5561e-09	4.45234e-06	no	1854
UniRef90_A3CK03:Amino acid recemase, putative	6.81291e-05	0.00255131	43.1818	13.0435	76.1905	1.51372e-05	7.4106e-07	3.09044e-05	no	1855
UniRef90_I0UWD5:Putative isochorismate synthase	6.81291e-05	0.00255131	36.3636	4.34783	71.4286	2.73526e-06	1.59458e-08	5.71356e-06	no	1856
UniRef90_A3CPT1:NADPH-flavin oxidoreductase, putative	6.48377e-05	0.00255131	40.9091	8.69565	76.1905	8.67913e-06	5.05562e-07	1.76311e-05	no	1857
UniRef90_R7KQW1:NO_NAME	6.81291e-05	0.00255131	38.6364	4.34783	76.1905	3.77134e-05	6.40917e-06	7.19989e-05	no	1858
UniRef90_I6XMR7:Sensory transduction protein RegX3	6.48377e-05	0.00255131	40.9091	8.69565	76.1905	5.77985e-06	1.01761e-07	1.19987e-05	no	1859
UniRef90_A3CMU0:PTS system, fructose specific II ABC components, putative	6.81291e-05	0.00255131	38.6364	4.34783	76.1905	1.71405e-06	1.95076e-07	3.37768e-06	no	1860
UniRef90_A3CK14:Beta-galactosidase, putative	6.81291e-05	0.00255131	38.6364	4.34783	76.1905	8.75689e-06	3.74239e-07	1.79379e-05	no	1861
UniRef90_I1YWQ0:CobQ/CobB/MinD/ParA nucleotide binding domain protein	6.81291e-05	0.00255131	81.8182	100	61.9048	0.000129831	0.000177443	7.76842e-05	yes	1862
UniRef90_A3CPV2:NO_NAME	6.48377e-05	0.00255131	40.9091	8.69565	76.1905	9.20532e-06	4.22089e-07	1.88251e-05	no	1863
UniRef90_I4E1M1:Bacitracin ABC transporter permease protein	6.81291e-05	0.00255131	45.4545	13.0435	80.9524	8.96044e-06	1.02743e-06	1.7649e-05	no	1864
UniRef90_A3CPY7:Aminopeptidase C, putative	6.48377e-05	0.00255131	40.9091	8.69565	76.1905	9.87092e-06	3.81008e-07	2.02646e-05	no	1865
UniRef90_A3CNX3:DNA ligase	6.81291e-05	0.00255131	36.3636	4.34783	71.4286	9.52189e-07	4.10136e-09	1.99057e-06	no	1866
UniRef90_I0USE3:Amino acid/peptide transporter	6.81291e-05	0.00255131	36.3636	4.34783	71.4286	3.50517e-06	1.17403e-08	7.33131e-06	no	1867
UniRef90_Q9Z369:Urease subunit alpha	6.48377e-05	0.00255131	54.5455	26.087	85.7143	8.45497e-06	1.77751e-06	1.57684e-05	no	1868
UniRef90_A0A024DD00:PTS sorbitol transporter subunit IIA	6.81291e-05	0.00255131	45.4545	13.0435	80.9524	1.08813e-05	1.53792e-06	2.11146e-05	no	1869
UniRef90_A3CM73:Cation efflux family protein, putative	6.81291e-05	0.00255131	38.6364	4.34783	76.1905	5.68283e-06	4.11734e-07	1.14559e-05	no	1870
UniRef90_A3CQ29:Transcriptional attenuator LytR, putative	6.81291e-05	0.00255131	38.6364	4.34783	76.1905	9.0896e-06	5.21512e-07	1.84737e-05	no	1871
UniRef90_I1ZNF9:6-phosphogluconate dehydrogenase, decarboxylating	6.81291e-05	0.00255131	50	21.7391	80.9524	6.0027e-06	6.085e-07	1.19106e-05	no	1872
UniRef90_A3CQG2:Reductase, putative	6.81291e-05	0.00255131	50	21.7391	80.9524	2.15849e-05	2.64998e-06	4.23232e-05	no	1873
UniRef90_J2ZSR9:Fibronectin type III domain protein	7.51919e-05	0.0026007	38.6364	4.34783	76.1905	3.8071e-06	6.8257e-07	7.22921e-06	no	1874
UniRef90_I0UTD0:KR domain protein	7.51919e-05	0.0026007	47.7273	17.3913	80.9524	9.10462e-06	1.01066e-06	1.79694e-05	no	1875
UniRef90_U7VAK7:NO_NAME	7.51919e-05	0.0026007	36.3636	4.34783	71.4286	4.09721e-06	2.5641e-08	8.55654e-06	no	1876
UniRef90_G9PR00:NO_NAME	7.51919e-05	0.0026007	38.6364	4.34783	76.1905	4.6526e-06	9.09454e-07	8.75223e-06	no	1877
UniRef90_I0US31:Type 2 lantibiotic biosynthesis protein LanM	7.51919e-05	0.0026007	36.3636	4.34783	71.4286	2.77742e-06	4.3285e-08	5.77194e-06	no	1878
UniRef90_F9PI98:NAD(P)(+) transhydrogenase (AB-specific), alpha subunit	7.51919e-05	0.0026007	38.6364	4.34783	76.1905	6.93134e-06	1.00445e-06	1.34227e-05	no	1879
UniRef90_F3P6H4:Riboflavin biosynthesis protein RibF	7.51919e-05	0.0026007	36.3636	4.34783	71.4286	3.57944e-06	3.29185e-09	7.49617e-06	no	1880
UniRef90_E3H2J5:Cof-like hydrolase	7.51919e-05	0.0026007	45.4545	13.0435	80.9524	1.03392e-05	1.80791e-06	1.96831e-05	no	1881
UniRef90_U7UZQ1:Methyltransferase domain protein	7.51919e-05	0.0026007	36.3636	4.34783	71.4286	3.13227e-06	2.87197e-08	6.53139e-06	no	1882
UniRef90_U7V4E8:NO_NAME	7.51919e-05	0.0026007	36.3636	4.34783	71.4286	3.49406e-06	4.15709e-08	7.27536e-06	no	1883
UniRef90_A0A024DBT7:Transcriptional regulator	7.51919e-05	0.0026007	47.7273	17.3913	80.9524	1.06437e-05	8.79874e-07	2.13374e-05	no	1884
UniRef90_J3JLG0:NO_NAME	7.51919e-05	0.0026007	38.6364	4.34783	76.1905	4.87789e-06	8.61537e-07	9.27675e-06	no	1885
UniRef90_I0UW44:AAA ATPase forming ring-shaped complexes	7.51919e-05	0.0026007	36.3636	4.34783	71.4286	2.12868e-06	9.64235e-09	4.44952e-06	no	1886
UniRef90_U7V263:NO_NAME	7.51919e-05	0.0026007	36.3636	4.34783	71.4286	5.04413e-06	5.27157e-08	1.05109e-05	no	1887
UniRef90_T0T904:Amino acid ABC transporter, permease protein	7.51919e-05	0.0026007	45.4545	13.0435	80.9524	1.08492e-05	4.95289e-07	2.21892e-05	no	1888
UniRef90_U7V248:NO_NAME	7.51919e-05	0.0026007	36.3636	4.34783	71.4286	2.963e-06	3.95694e-08	6.16484e-06	no	1889
UniRef90_D4M918:Predicted permeases	7.51919e-05	0.0026007	54.5455	82.6087	23.8095	1.40915e-05	2.47323e-05	2.43724e-06	yes	1890
UniRef90_D4MAJ2:Large extracellular alpha-helical protein	7.51919e-05	0.0026007	52.2727	78.2609	23.8095	3.04657e-06	5.7183e-06	1.20383e-07	yes	1891
UniRef90_I0UST3:S1 RNA binding domain / ribonuclease E/G family multi-domain protein	7.51919e-05	0.0026007	36.3636	4.34783	71.4286	1.89226e-06	4.74411e-09	3.95953e-06	no	1892
UniRef90_U7V223:NO_NAME	7.51919e-05	0.0026007	36.3636	4.34783	71.4286	3.45824e-06	3.25063e-08	7.21024e-06	no	1893
UniRef90_I0UWI0:PF04978 family protein	7.51919e-05	0.0026007	38.6364	4.34783	76.1905	2.75773e-06	6.08586e-07	5.11155e-06	no	1894
UniRef90_J3JIJ3:Phosphotransferase enzyme family protein	7.51919e-05	0.0026007	38.6364	4.34783	76.1905	2.58379e-06	3.9838e-07	4.97734e-06	no	1895
UniRef90_I0UTT3:Glutamyl-Q tRNA(Asp) synthetase	7.51919e-05	0.0026007	36.3636	4.34783	71.4286	3.38287e-06	3.6216e-08	7.04825e-06	no	1896
UniRef90_F3P667:Formate/nitrite transporter	7.51919e-05	0.0026007	47.7273	17.3913	80.9524	6.96075e-06	1.21062e-06	1.32585e-05	no	1897
UniRef90_J0MUV1:Cation diffusion facilitator family transporter	7.15781e-05	0.0026007	40.9091	8.69565	76.1905	3.39541e-06	7.76329e-08	7.02916e-06	no	1898
UniRef90_U7V449:NO_NAME	7.51919e-05	0.0026007	36.3636	4.34783	71.4286	2.31465e-06	2.81027e-08	4.81896e-06	no	1899
UniRef90_E7NDW4:CDP-diacylglycerol--glycerol-3-phosphate 3-phosphatidyltransferase	7.51919e-05	0.0026007	36.3636	4.34783	71.4286	4.44027e-06	1.13053e-08	9.29104e-06	no	1900
UniRef90_F3PAK8:Preprotein translocase, SecG subunit	7.51919e-05	0.0026007	36.3636	4.34783	71.4286	6.53224e-06	4.12171e-08	1.36415e-05	no	1901
UniRef90_E3H174:Diaminopimelate decarboxylase	7.15781e-05	0.0026007	40.9091	8.69565	76.1905	4.86888e-06	4.19065e-07	9.7425e-06	no	1902
UniRef90_G8UKJ5:NO_NAME	7.51919e-05	0.0026007	63.6364	91.3043	33.3333	1.0517e-05	1.67052e-05	3.73934e-06	yes	1903
UniRef90_A8AUT0:Glycoprotein endopeptidase	7.15781e-05	0.0026007	40.9091	8.69565	76.1905	8.50462e-06	7.20566e-07	1.703e-05	no	1904
UniRef90_D2NU13:Threonine synthase	7.51919e-05	0.0026007	45.4545	13.0435	80.9524	8.55205e-06	7.8259e-07	1.70615e-05	no	1905
UniRef90_U2LX50:Sorbitol-6-phosphate 2-dehydrogenase family protein	7.15781e-05	0.0026007	50	78.2609	19.0476	5.48848e-06	9.91056e-06	6.45251e-07	yes	1906
UniRef90_F3PAK6:Sporulation initiation inhibitor protein Soj	7.51919e-05	0.0026007	45.4545	13.0435	80.9524	8.55183e-06	2.11726e-06	1.55992e-05	no	1907
UniRef90_U7V7Z8:NO_NAME	7.51919e-05	0.0026007	36.3636	4.34783	71.4286	3.51191e-06	3.60126e-08	7.31884e-06	no	1908
UniRef90_F3PCY6:Phosphate-binding protein PstS	7.51919e-05	0.0026007	38.6364	4.34783	76.1905	2.99517e-06	5.18038e-07	5.70821e-06	no	1909
UniRef90_U1QPQ6:Levansucrase domain protein	7.15781e-05	0.0026007	54.5455	26.087	85.7143	9.63552e-06	1.82047e-06	1.81949e-05	no	1910
UniRef90_F3P836:Hydrolase, alpha/beta domain protein	7.51919e-05	0.0026007	43.1818	13.0435	76.1905	5.7685e-06	4.01897e-07	1.16462e-05	no	1911
UniRef90_F3P7I8:Putative nitrite reductase, copper-dependent	7.51919e-05	0.0026007	38.6364	4.34783	76.1905	4.96641e-06	1.14406e-06	9.15279e-06	no	1912
UniRef90_A3CPH6:Galactose-6-phosphate isomerase subunit LacB	7.51919e-05	0.0026007	50	21.7391	80.9524	1.10291e-05	1.54795e-06	2.14133e-05	no	1913
UniRef90_U7V0M1:Mg chelatase-like protein	7.51919e-05	0.0026007	36.3636	4.34783	71.4286	1.87733e-06	3.32481e-08	3.89703e-06	no	1914
UniRef90_U7V6K5:ATP-dependent zinc metalloprotease FtsH	7.51919e-05	0.0026007	36.3636	4.34783	71.4286	3.08905e-06	2.95948e-08	6.43988e-06	no	1915
UniRef90_F3PBU1:Oligopeptide ABC transporter, ATP-binding protein OppF	7.51919e-05	0.0026007	47.7273	17.3913	80.9524	6.20137e-06	9.6163e-07	1.19401e-05	no	1916
UniRef90_F3PAU9:Conserved domain protein	7.51919e-05	0.0026007	38.6364	4.34783	76.1905	4.96745e-06	1.10494e-06	9.19783e-06	no	1917
UniRef90_I0UWG9:PF06738 family / PF12821 family multi-domain protein	7.51919e-05	0.0026007	36.3636	4.34783	71.4286	3.74097e-06	1.68779e-08	7.81974e-06	no	1918
UniRef90_J3F1F2:Putative azaleucine resistance protein AzlC (Fragment)	7.51919e-05	0.0026007	36.3636	4.34783	71.4286	4.58811e-06	5.59396e-09	9.60705e-06	no	1919
UniRef90_D4M9F7:Arginine--tRNA ligase	7.51919e-05	0.0026007	56.8182	82.6087	28.5714	3.72233e-06	6.72821e-06	4.30171e-07	yes	1920
UniRef90_J3A8N1:Putative transketolase	7.51919e-05	0.0026007	38.6364	4.34783	76.1905	4.17663e-06	9.09849e-07	7.75453e-06	no	1921
UniRef90_F9PN36:RNA polymerase sigma factor	7.51919e-05	0.0026007	56.8182	30.4348	85.7143	1.51566e-05	4.18704e-06	2.71708e-05	no	1922
UniRef90_U7V6T6:NO_NAME	7.51919e-05	0.0026007	36.3636	4.34783	71.4286	2.17584e-06	2.58061e-08	4.53063e-06	no	1923
UniRef90_D4M7E6:M18 family aminopeptidase	7.51919e-05	0.0026007	52.2727	78.2609	23.8095	4.25963e-06	7.94593e-06	2.22259e-07	yes	1924
UniRef90_F2UVH6:NO_NAME	7.51919e-05	0.0026007	36.3636	4.34783	71.4286	2.9755e-06	3.39046e-08	6.19726e-06	no	1925
UniRef90_U7V549:Chain length determinant protein	7.51919e-05	0.0026007	36.3636	4.34783	71.4286	1.98871e-06	1.79257e-08	4.1472e-06	no	1926
UniRef90_D2NQI1:Orotate phosphoribosyltransferase	7.51919e-05	0.0026007	43.1818	13.0435	76.1905	7.44914e-06	4.17402e-07	1.51506e-05	no	1927
UniRef90_U7V5A4:NO_NAME	7.51919e-05	0.0026007	36.3636	4.34783	71.4286	4.27741e-06	2.07854e-08	8.93943e-06	no	1928
UniRef90_J3F4W7:NO_NAME	7.51919e-05	0.0026007	38.6364	4.34783	76.1905	5.23532e-06	9.16866e-07	9.96506e-06	no	1929
UniRef90_E3H154:Polyphosphate--glucose phosphotransferase	7.51919e-05	0.0026007	43.1818	13.0435	76.1905	5.47307e-06	3.3934e-07	1.10957e-05	no	1930
UniRef90_C5C9K2:NO_NAME	7.51919e-05	0.0026007	45.4545	13.0435	80.9524	7.54152e-06	1.52651e-06	1.41294e-05	no	1931
UniRef90_F2UW74:Phosphate-binding protein PstS	7.51919e-05	0.0026007	36.3636	4.34783	71.4286	3.27945e-06	2.40037e-08	6.84495e-06	no	1932
UniRef90_U7UZS7:NO_NAME	7.51919e-05	0.0026007	36.3636	4.34783	71.4286	3.54589e-06	2.46169e-08	7.40252e-06	no	1933
UniRef90_J3A9P3:Transcriptional regulator WhiB	7.51919e-05	0.0026007	56.8182	30.4348	85.7143	1.17627e-05	3.35118e-06	2.09754e-05	no	1934
UniRef90_G8UKU9:Repeat protein	7.51919e-05	0.0026007	75	100	47.619	1.5518e-05	2.40403e-05	6.18402e-06	yes	1935
UniRef90_F5ZKC4:Ribosome-binding ATPase YchF	7.51919e-05	0.0026007	50	21.7391	80.9524	2.04872e-05	1.78346e-06	4.09723e-05	no	1936
UniRef90_F2CG65:ISL3 family transposase	7.51919e-05	0.0026007	47.7273	17.3913	80.9524	1.3889e-05	9.11996e-07	2.81019e-05	no	1937
UniRef90_F5VWH7:CRISPR type II-A/NMEMI-associated protein Csn2	7.51919e-05	0.0026007	36.3636	4.34783	71.4286	6.43631e-06	4.20569e-08	1.34395e-05	no	1938
UniRef90_U7V4K9:ABC transporter, ATP-binding protein	7.51919e-05	0.0026007	36.3636	4.34783	71.4286	3.31306e-06	4.82873e-08	6.88876e-06	no	1939
UniRef90_F2QDB1:AraC family transcriptional regulator	7.51919e-05	0.0026007	50	21.7391	80.9524	9.12906e-06	1.39555e-06	1.75991e-05	no	1940
UniRef90_F3PCG8:Putative hemolysin	7.51919e-05	0.0026007	38.6364	4.34783	76.1905	4.01257e-06	7.24575e-07	7.6137e-06	no	1941
UniRef90_S3K4E5:Dihydrolipoyl dehydrogenase	7.15781e-05	0.0026007	50	78.2609	19.0476	6.63827e-06	1.22963e-05	4.41379e-07	yes	1942
UniRef90_D1BL61:Histone deacetylase superfamily	7.51919e-05	0.0026007	52.2727	21.7391	85.7143	1.15282e-05	6.8328e-07	2.3406e-05	no	1943
UniRef90_U7V1R0:Probable cytosol aminopeptidase	7.51919e-05	0.0026007	36.3636	4.34783	71.4286	1.79933e-06	2.27798e-08	3.74507e-06	no	1944
UniRef90_A8AYZ5:Membrane protein, putative	7.51919e-05	0.0026007	50	21.7391	80.9524	1.12823e-05	1.77661e-06	2.16932e-05	no	1945
UniRef90_U7V4T8:Tat pathway signal sequence domain protein	7.51919e-05	0.0026007	36.3636	4.34783	71.4286	2.89003e-06	2.73241e-08	6.02537e-06	no	1946
UniRef90_D4M7R6:Amidohydrolase	7.51919e-05	0.0026007	52.2727	78.2609	23.8095	7.94851e-06	1.4966e-05	2.62744e-07	yes	1947
UniRef90_U1RV33:4-hydroxy-3-methylbut-2-en-1-yl diphosphate synthase	7.15781e-05	0.0026007	59.0909	34.7826	85.7143	1.03017e-05	1.68487e-06	1.97392e-05	no	1948
UniRef90_D4M7R4:Na+/H+-dicarboxylate symporters	7.51919e-05	0.0026007	56.8182	82.6087	28.5714	8.39887e-06	1.54375e-05	6.89859e-07	yes	1949
UniRef90_U1FNU2:Branched-chain amino acid ABC transporter, permease protein	7.51919e-05	0.0026007	56.8182	78.2609	33.3333	4.49617e-06	8.33965e-06	2.86635e-07	yes	1950
UniRef90_E3H034:UDP-N-acetylenolpyruvoylglucosamine reductase	7.15781e-05	0.0026007	40.9091	8.69565	76.1905	5.70748e-06	4.87339e-07	1.14248e-05	no	1951
UniRef90_E3H5T1:Hydrolase, TatD family	7.51919e-05	0.0026007	45.4545	13.0435	80.9524	7.77119e-06	1.13235e-06	1.50423e-05	no	1952
UniRef90_D2NPC1:Bifunctional protein FolD	7.51919e-05	0.0026007	43.1818	13.0435	76.1905	7.88142e-06	4.57751e-07	1.60121e-05	no	1953
UniRef90_U1QJ22:AMP-binding enzyme	7.51919e-05	0.0026007	38.6364	4.34783	76.1905	3.18653e-06	4.72548e-07	6.15898e-06	no	1954
UniRef90_D4M853:Predicted transcriptional regulators	7.51919e-05	0.0026007	45.4545	73.913	14.2857	1.02166e-05	1.94926e-05	5.72128e-08	yes	1955
UniRef90_E1P3V7:Identified by MetaGeneAnnotator	7.51919e-05	0.0026007	36.3636	4.34783	71.4286	3.87906e-05	2.03713e-07	8.10525e-05	no	1956
UniRef90_D1BLV3:Glycosyl transferase group 1	7.51919e-05	0.0026007	47.7273	17.3913	80.9524	1.07345e-05	6.6894e-07	2.17586e-05	no	1957
UniRef90_D4M8I2:DNA-binding ferritin-like protein (Oxidative damage protectant)	7.51919e-05	0.0026007	54.5455	82.6087	23.8095	9.56923e-06	1.60227e-05	2.50119e-06	yes	1958
UniRef90_D4M8K3:Imidazolonepropionase	7.51919e-05	0.0026007	45.4545	73.913	14.2857	3.79588e-06	7.16318e-06	1.07894e-07	yes	1959
UniRef90_I0UVB8:Chromosomal replication initiator protein DnaA	7.51919e-05	0.0026007	36.3636	4.34783	71.4286	3.21076e-06	4.70179e-08	6.6758e-06	no	1960
UniRef90_G9PLB1:NO_NAME	7.51919e-05	0.0026007	36.3636	4.34783	71.4286	2.40391e-06	8.7383e-09	5.0272e-06	no	1961
UniRef90_W1UIE0:NO_NAME	7.51919e-05	0.0026007	59.0909	30.4348	90.4762	2.07508e-05	6.55321e-06	3.63004e-05	no	1962
UniRef90_A3CKX7:Enzyme of poly-gamma-glutamate biosynthesis (Capsule formation), putative	7.15781e-05	0.0026007	40.9091	8.69565	76.1905	7.46396e-06	2.49386e-07	1.53656e-05	no	1963
UniRef90_Q62IR9:NO_NAME	7.15781e-05	0.0026007	40.9091	8.69565	76.1905	2.13615e-05	1.9455e-06	4.26265e-05	no	1964
UniRef90_J3JK99:Tetratricopeptide repeat protein	7.51919e-05	0.0026007	38.6364	4.34783	76.1905	2.49012e-06	4.26971e-07	4.74976e-06	no	1965
UniRef90_A3CM01:1,4-alpha-glucan branching enzyme GlgB	7.51919e-05	0.0026007	43.1818	13.0435	76.1905	1.7836e-06	1.75632e-07	3.54471e-06	no	1966
UniRef90_A3CPJ1:D-3-phosphoglycerate dehydrogenase, putative	7.51919e-05	0.0026007	38.6364	4.34783	76.1905	8.03746e-06	7.58219e-07	1.601e-05	no	1967
UniRef90_I0URE3:Histidine kinase dimerization/phosphoacceptor domain protein	7.51919e-05	0.0026007	36.3636	4.34783	71.4286	6.79858e-06	3.90564e-08	1.42019e-05	no	1968
UniRef90_U7V372:FCD domain protein	7.51919e-05	0.0026007	36.3636	4.34783	71.4286	3.04535e-06	4.97303e-08	6.32627e-06	no	1969
UniRef90_G8UIA5:Outer membrane efflux protein	7.51919e-05	0.0026007	56.8182	82.6087	28.5714	1.09345e-05	1.90911e-05	2.00108e-06	yes	1970
UniRef90_J3ABJ8:Putative membrane protein	7.51919e-05	0.0026007	38.6364	4.34783	76.1905	2.84444e-06	3.60439e-07	5.56502e-06	no	1971
UniRef90_Q5F5R2:50S ribosomal protein L1	7.51919e-05	0.0026007	36.3636	4.34783	71.4286	2.84581e-05	4.96827e-08	5.95721e-05	no	1972
UniRef90_A3CQN7:Ribonuclease M5	7.51919e-05	0.0026007	43.1818	8.69565	80.9524	1.24757e-05	2.39548e-06	2.3516e-05	no	1973
UniRef90_E7N617:NO_NAME	7.15781e-05	0.0026007	40.9091	8.69565	76.1905	3.99299e-06	2.07643e-07	8.13884e-06	no	1974
UniRef90_J3JKD3:ATP-dependent helicase C-terminal domain protein	7.51919e-05	0.0026007	38.6364	4.34783	76.1905	4.51303e-06	8.61537e-07	8.51229e-06	no	1975
UniRef90_E7N7R4:ABC transporter, ATP-binding protein	7.51919e-05	0.0026007	47.7273	17.3913	80.9524	7.1913e-06	1.26294e-06	1.36843e-05	no	1976
UniRef90_D4M881:NO_NAME	7.51919e-05	0.0026007	45.4545	73.913	14.2857	8.54992e-06	1.62649e-05	1.00219e-07	yes	1977
UniRef90_G9PNT2:NO_NAME	7.51919e-05	0.0026007	52.2727	21.7391	85.7143	1.33147e-05	3.65434e-06	2.38951e-05	no	1978
UniRef90_Q9JS61:Dihydroxy-acid dehydratase	7.51919e-05	0.0026007	43.1818	13.0435	76.1905	1.54982e-05	9.62266e-07	3.14185e-05	no	1979
UniRef90_U1Q0H7:Efflux ABC transporter, permease protein	7.51919e-05	0.0026007	38.6364	4.34783	76.1905	3.83296e-06	4.63e-07	7.52387e-06	no	1980
UniRef90_G9PMW0:NO_NAME	7.51919e-05	0.0026007	47.7273	17.3913	80.9524	8.16322e-06	1.51076e-06	1.54493e-05	no	1981
UniRef90_D1BLY7:MATE efflux family protein	7.51919e-05	0.0026007	52.2727	21.7391	85.7143	8.54526e-06	7.64512e-07	1.7067e-05	no	1982
UniRef90_D4M7K0:Small-conductance mechanosensitive channel	7.51919e-05	0.0026007	52.2727	78.2609	23.8095	6.9422e-06	1.29141e-05	4.0157e-07	yes	1983
UniRef90_I0UU79:NO_NAME	7.51919e-05	0.0026007	36.3636	4.34783	71.4286	2.74695e-06	4.29065e-08	5.70851e-06	no	1984
UniRef90_G9PM61:NO_NAME	7.15781e-05	0.0026007	54.5455	26.087	85.7143	9.90763e-06	1.90069e-06	1.86771e-05	no	1985
UniRef90_I0USD6:Asparagine synthase	7.51919e-05	0.0026007	36.3636	4.34783	71.4286	2.97149e-06	4.20344e-08	6.17994e-06	no	1986
UniRef90_D4M7I5:Type IIA topoisomerase (DNA gyrase/topo II, topoisomerase IV), A subunit	7.15781e-05	0.0026007	50	78.2609	19.0476	5.29095e-06	9.81185e-06	3.39488e-07	yes	1987
UniRef90_U7V2Q6:NO_NAME	7.51919e-05	0.0026007	36.3636	4.34783	71.4286	4.16893e-06	3.79338e-08	8.69336e-06	no	1988
UniRef90_E3H4L5:Phospholipase D domain protein	7.15781e-05	0.0026007	40.9091	8.69565	76.1905	4.47595e-06	4.23779e-07	8.91404e-06	no	1989
UniRef90_E3H4L8:4-phosphoerythronate dehydrogenase	7.51919e-05	0.0026007	43.1818	13.0435	76.1905	4.27707e-06	2.88846e-07	8.64511e-06	no	1990
UniRef90_U7V2U1:NO_NAME	7.51919e-05	0.0026007	36.3636	4.34783	71.4286	3.20067e-06	2.34293e-08	6.68051e-06	no	1991
UniRef90_U2KNJ8:GTPase Era	7.51919e-05	0.0026007	45.4545	73.913	14.2857	6.64395e-06	1.25624e-05	1.61842e-07	yes	1992
UniRef90_I0UVB7:Replicative DNA helicase	7.51919e-05	0.0026007	36.3636	4.34783	71.4286	4.71293e-06	1.31898e-08	9.86026e-06	no	1993
UniRef90_C0ELB8:NO_NAME	7.51919e-05	0.0026007	36.3636	4.34783	71.4286	5.6904e-06	4.527e-08	1.18732e-05	no	1994
UniRef90_F0MV99:Cadmium resistance protein CadD	7.51919e-05	0.0026007	52.2727	26.087	80.9524	1.55538e-05	1.88059e-06	3.05293e-05	no	1995
UniRef90_U7V3K5:Membrane protein	7.51919e-05	0.0026007	36.3636	4.34783	71.4286	2.97624e-06	6.32173e-08	6.16669e-06	no	1996
UniRef90_A3CK38:ROK family protein, putative	7.51919e-05	0.0026007	43.1818	13.0435	76.1905	2.83673e-06	8.21759e-08	5.85362e-06	no	1997
UniRef90_F3P5G4:ABC transporter, permease protein	7.51919e-05	0.0026007	47.7273	17.3913	80.9524	1.33007e-05	2.50971e-06	2.51193e-05	no	1998
[truncated: 63,536 more rows]
