# Supplementary material for: Strong oral plaque microbiome signatures for dental implant diseases identified by strain-resolution metagenomics
Source: NPJ Biofilms Microbiomes. 2020 Oct 30;6:47. doi: 10.1038/s41522-020-00155-7 (PMC7603341; doi:10.1038/s41522-020-00155-7)
Supplement: Supplementary file 8 — Supplementary Data 7 [file 41522_2020_155_MOESM8_ESM.xlsx]

## Sheet: Sheet1
UniRef90_C6M7E1_NO_NAME	2.38771	healthy	1.97949	1.6091178873e-06
UniRef90_C6MA31_NO_NAME	2.06313	healthy	1.67235	7.35418878452e-06
UniRef90_I2NPW0_DNA_bindinghelix_turn_helixprotein	1.74515	healthy	1.43321	4.72331895341e-06
UniRef90_U7V0R2_EffluxABCtransporter_permeaseprotein	1.72919	healthy	1.29038	2.25804863381e-06
UniRef90_U7UYN9_NO_NAME	1.72628	healthy	1.28278	2.82375905503e-07
UniRef90_C6M0H8_Transposase	1.70925	healthy	1.37072	2.93586249541e-06
UniRef90_I0UWF9_ABCtransporter_ATP_bindingprotein	1.63211	healthy	1.20536	2.57563749514e-06
UniRef90_C8NCS0_NO_NAME	1.62121	healthy	1.28231	1.51521782429e-06
UniRef90_C6M7N5_Transposase_IS4family	1.60784	healthy	1.26312	3.04482999e-06
UniRef90_U7V0S3_Tatpathwaysignalsequencedomainprotein	1.60094	healthy	1.16683	1.51521782429e-06
UniRef90_I2NNV3_NO_NAME	1.57261	healthy	1.3514	5.2365325792e-07
UniRef90_I2NUV6_Transposase	1.565	healthy	1.33363	4.93566447095e-06
UniRef90_D2ZUI9_Integrasecoredomainprotein	1.53798	healthy	1.30651	1.73192291746e-06
UniRef90_C8N7V2_NO_NAME	1.51003	healthy	1.19642	1.62418445843e-07
UniRef90_U7UZG9_ABCtransporter_ATP_bindingprotein	1.50846	healthy	1.08997	2.57563749514e-06
UniRef90_E3D293_ISNme1transposase	1.48476	healthy	1.14377	8.16092305757e-06
UniRef90_I0URI5_Putativelipoprotein	1.33193	healthy	0.924575	1.32470965179e-06
UniRef90_J8X2R8_IdentifiedbyMetaGeneAnnotator	1.32372	healthy	1.03045	2.14223166537e-07
UniRef90_E1P3V6_IdentifiedbyMetaGeneAnnotator	1.31662	healthy	1.03722	3.59922206055e-06
UniRef90_E3H409_Responseregulatorreceiverdomainprotein	1.30962	healthy	0.916287	2.83911988892e-07
UniRef90_L5SPA8_NO_NAME	1.27157	healthy	1.0021	3.46055227608e-06
UniRef90_I2NGD6_NO_NAME	1.26581	healthy	0.901838	4.32998941438e-06
UniRef90_J8TCZ3_Cellwall_associatedhydrolase	1.2367	healthy	0.926768	2.7043971845e-06
UniRef90_T0U074_Peptidedeformylase	1.22764	healthy	0.993953	2.02115246769e-06
UniRef90_U7V321_Responseregulatorreceiverdomainprotein	1.20738	healthy	0.824913	1.97825041582e-06
UniRef90_L5RLL5_Putativeserineacetyltransferase	1.19012	healthy	0.914362	1.32470965179e-06
UniRef90_I2NL88_NO_NAME	1.10686	healthy	0.790931	4.72331895341e-06
UniRef90_I2NRY2_NO_NAME	1.09284	healthy	0.768398	4.72331895341e-06
UniRef90_G9ZID5_NO_NAME	1.08974	healthy	0.778162	1.6091178873e-06
UniRef90_A3CKI5_NO_NAME	1.03653	healthy	0.842004	6.04850846908e-07
UniRef90_C7M510_Integrasefamilyprotein	1.00745	healthy	0.732209	1.6091178873e-06
UniRef90_I2NTA7_NO_NAME	1.00506	healthy	0.68639	4.72331895341e-06
UniRef90_U7UY51_Transposase_Fragment_	0.995673	healthy	0.780578	4.41439059389e-07
UniRef90_E3H461_NO_NAME	0.935853	healthy	0.657725	5.2365325792e-07
UniRef90_J6I3Y8_DDEfamilyendonuclease	0.932459	healthy	0.624885	4.72331895341e-06
UniRef90_V7IEM8_NO_NAME	0.909375	healthy	0.697174	3.46055227608e-06
UniRef90_E1P3V7_IdentifiedbyMetaGeneAnnotator	0.908766	healthy	0.706945	4.33221442819e-06
UniRef90_S2Z9X6_TranslationinitiationfactorIF_1	0.907359	healthy	0.715541	9.99499459857e-06
UniRef90_I2NNI2_NO_NAME	0.900755	healthy	0.621777	4.72331895341e-06
UniRef90_R7KQW1_NO_NAME	0.857326	healthy	0.641416	5.59097011241e-06
UniRef90_C6M8W6_NO_NAME	0.850628	healthy	0.59946	1.6091178873e-06
UniRef90_F9PM64_Conserveddomainprotein	0.841112	healthy	0.652158	2.57563749514e-06
UniRef90_B2ILY7_Acetolactatesynthasesmallsubunit	0.817627	healthy	0.640452	3.90509661172e-06
UniRef90_Q54970_Pyruvateoxidase	0.802016	healthy	0.601305	1.0392349729e-06
UniRef90_Q3K1U4_ElongationfactorTu	0.792999	healthy	0.591094	4.80057493008e-06
UniRef90_A9M3X2_30SribosomalproteinS12	0.782134	healthy	0.567689	3.93040134147e-06
UniRef90_Q5F5U8_TranslationinitiationfactorIF_1	0.781127	healthy	0.580355	1.6091178873e-06
UniRef90_Q5F5U1_30SribosomalproteinS8	0.779035	healthy	0.576477	4.72331895341e-06
UniRef90_Q5F5R2_50SribosomalproteinL1	0.775043	healthy	0.572839	4.33221442819e-06
UniRef90_P67331_UPF0176proteinspr0084	0.771596	healthy	0.587796	5.0124062663e-06
UniRef90_B2IMV1_Membraneprotein	0.770777	healthy	0.603126	7.05123486218e-06
UniRef90_I1ZPE0_tRNA_dihydrouridinesynthase	0.77049	healthy	0.574094	2.12577057358e-06
UniRef90_C8NBH9_NO_NAME	0.7698	healthy	0.577275	4.72331895341e-06
UniRef90_O06942_ChaperoneproteinDnaK	0.769455	healthy	0.587852	8.38362140838e-06
UniRef90_Q5F5U4_30SribosomalproteinS5	0.756597	healthy	0.549201	1.6091178873e-06
UniRef90_U7UZB8_NO_NAME	0.749072	healthy	0.598687	1.2175531449e-07
UniRef90_E7N745_Thioredoxin	0.7423	healthy	0.594081	5.9218878593e-06
UniRef90_Q5F5U3_50SribosomalproteinL18	0.738933	healthy	0.548438	4.72331895341e-06
UniRef90_C6MA16_Oligoribonuclease	0.7342	healthy	0.559016	5.2365325792e-07
UniRef90_B2PX01_NO_NAME	0.725131	healthy	0.526976	2.80486129977e-06
UniRef90_B1IAH7_ABCtransporterATP_bindingprotein_roleinpolysaccharideefflux	0.725074	healthy	0.564219	8.90570792723e-06
UniRef90_J0XD75_Transposase	0.72388	healthy	0.661107	1.08889333136e-06
UniRef90_Q5F5T0_50SribosomalproteinL2	0.714774	healthy	0.502591	5.88162313101e-06
UniRef90_Q5F5U0_30SribosomalproteinS14	0.704356	healthy	0.523001	4.72331895341e-06
UniRef90_E4Z9Y8_30SribosomalproteinS19	0.700407	healthy	0.51785	3.7998237192e-06
UniRef90_G0I8I8_FeSassemblyproteinSufB	0.699762	healthy	0.515137	4.34674496814e-06
UniRef90_Q5F534_S_ribosylhomocysteinelyase	0.696858	healthy	0.510155	4.72331895341e-06
UniRef90_Q5F618_NADH_quinoneoxidoreductasesubunitD	0.692297	healthy	0.533498	3.8438593999e-07
UniRef90_Q5F5T2_50SribosomalproteinL22	0.687737	healthy	0.508406	1.6091178873e-06
UniRef90_E3H533_DNA_bindingproteinHB1	0.685058	healthy	0.573967	9.40462483535e-06
UniRef90_A8AVZ7_Probabledual_specificityRNAmethyltransferaseRlmN	0.68459	healthy	0.515817	1.08969467031e-06
UniRef90_Q5F5U2_50SribosomalproteinL6	0.684374	healthy	0.506819	1.6091178873e-06
UniRef90_B4RNA0_CcoN	0.683307	healthy	0.508421	1.6091178873e-06
UniRef90_C6M659_Glutamate5_kinase	0.68121	healthy	0.516624	1.6091178873e-06
UniRef90_B5E539_Glutamatedehydrogenase	0.6786	healthy	0.498515	5.0124062663e-06
UniRef90_F2UWU4_AspT_YidE_YbjLantiporterduplicationdomain_containingprotein	0.677812	healthy	0.53803	2.6429382208e-06
UniRef90_B5E1Q6_Ketol_acidreductoisomerase	0.677754	healthy	0.489759	1.88305176412e-06
UniRef90_C0E1G3_Transposase_IS4family	0.677231	healthy	0.533465	1.6091178873e-06
UniRef90_B1IB67_Pyruvatekinase	0.669348	healthy	0.512395	2.7043971845e-06
UniRef90_Q5F625_NADH_quinoneoxidoreductasesubunitK	0.667326	healthy	0.517161	5.2365325792e-07
UniRef90_Q5F5R3_50SribosomalproteinL10	0.667174	healthy	0.493768	4.72331895341e-06
UniRef90_Q5F4Z2_ATPsynthasesubunitalpha	0.663945	healthy	0.492575	1.6091178873e-06
UniRef90_D3A229_3_oxoacyl__acyl_carrier_protein_synthase2	0.663747	healthy	0.505967	1.6091178873e-06
UniRef90_C6M8B4_Roadblock_LC7domainprotein	0.658387	healthy	0.480299	4.72331895341e-06
UniRef90_Q5F685_50SribosomalproteinL27	0.652388	healthy	0.499829	1.6091178873e-06
UniRef90_Q5F5S5_30SribosomalproteinS10	0.651398	healthy	0.480593	1.24176707742e-06
UniRef90_C6S6M0_Succinatedehydrogenasehydrophobicmembraneanchorprotein	0.643376	healthy	0.485932	1.6091178873e-06
UniRef90_A9M1Y9_7_cyano_7_deazaguaninesynthase	0.641017	healthy	0.488385	1.6091178873e-06
UniRef90_Q5F5R1_50SribosomalproteinL11	0.639587	healthy	0.487038	1.6091178873e-06
UniRef90_C6M8B6_GTP_bindingdomainprotein	0.639072	healthy	0.465546	4.72331895341e-06
UniRef90_Q5F5V0_30SribosomalproteinS11	0.637658	healthy	0.47117	1.32470965179e-06
UniRef90_B2IPW3_Dihydrolipoamideacetyltransferase	0.637	healthy	0.474412	1.58142072707e-06
UniRef90_Q9K1G0_tRNAuridine5_carboxymethylaminomethylmodificationenzymeMnmG	0.6335	healthy	0.484175	1.61175650132e-06
UniRef90_Q62IR9_NO_NAME	0.62968	healthy	0.465895	8.31923111772e-06
UniRef90_Q5F6X7_Na____translocatingNADH_quinonereductasesubunitD	0.626197	healthy	0.487872	1.6091178873e-06
UniRef90_Q5F5U9_30SribosomalproteinS13	0.62487	healthy	0.456036	4.72331895341e-06
UniRef90_L1NLT4_50SribosomalproteinL21	0.621646	healthy	0.473822	1.6091178873e-06
UniRef90_Q04MN4_50SribosomalproteinL23	0.618309	healthy	0.479006	9.51443561333e-06
UniRef90_I2NL07_PF10993familyprotein	0.615597	healthy	0.479493	1.6091178873e-06
UniRef90_A0A024DFX8_LantibioticABCtransporterpermease	0.614184	healthy	0.452279	3.05838192746e-06
UniRef90_E5UKJ0_Pseudoazurin	0.606246	healthy	0.473184	4.72331895341e-06
UniRef90_E6MZP0_Cytochromeb	0.604927	healthy	0.464987	1.6091178873e-06
UniRef90_C6M648_NO_NAME	0.603605	healthy	0.465844	4.72331895341e-06
UniRef90_C6M1I5_ABCtransporter_ATP_bindingprotein	0.60125	healthy	0.469137	4.72331895341e-06
UniRef90_Q9JZR3_23SrRNA_guanosine_2_O___methyltransferaseRlmB	0.601067	healthy	0.454045	1.6091178873e-06
UniRef90_Q9JX92_NADH_quinoneoxidoreductasesubunitL	0.599769	healthy	0.457494	1.6091178873e-06
UniRef90_B4RNW4_Fructose_bisphosphatealdolase	0.599742	healthy	0.469879	1.62418445843e-07
UniRef90_Q5F623_NADH_quinoneoxidoreductasesubunitI	0.599394	healthy	0.463383	4.41439059389e-07
UniRef90_Q5F5T5_50SribosomalproteinL29	0.598785	healthy	0.439644	4.72331895341e-06
UniRef90_E7SCT9_NO_NAME	0.596757	healthy	0.526954	4.33221442819e-06
UniRef90_Q5F5W3_Acyl__acyl_carrier_protein___UDP_N_acetylglucosamineO_acyltransferase	0.59669	healthy	0.469168	1.6091178873e-06
UniRef90_C6M3M2_CelldivisionproteinftsA	0.596484	healthy	0.437041	4.72331895341e-06
UniRef90_U1QN67_NO_NAME	0.594974	healthy	0.513366	7.35418878452e-06
UniRef90_J0WT92_InsertionelementIS110uncharacterized43_6kDaprotein	0.594843	healthy	0.462014	7.46899637828e-07
UniRef90_Q5F5A4_30SribosomalproteinS9	0.594196	healthy	0.454658	4.93566447095e-06
UniRef90_U2RV30_Plasmidrecombinationenzyme	0.590467	healthy	0.46576	4.72331895341e-06
UniRef90_A1KRT7_NADHdehydrogenasechainM	0.590428	healthy	0.460101	4.72331895341e-06
UniRef90_F9EZS7_NCS2family	0.587622	healthy	0.469733	1.6091178873e-06
UniRef90_B1IBA9_S1RNAbindingdomain	0.586945	healthy	0.435454	8.88072869852e-06
UniRef90_C6M1H1_Glutamine__fructose_6_phosphateaminotransferase_isomerizing_	0.58375	healthy	0.454141	1.6091178873e-06
UniRef90_U5P225_Tryptophansynthasebetachain	0.583649	healthy	0.436713	9.95770207805e-06
UniRef90_J1PDS5_Phosphoenolpyruvate_proteinphosphotransferase	0.579673	healthy	0.437738	8.40006486896e-06
UniRef90_Q5F9W3_Tryptophansynthasebetachain	0.577707	healthy	0.458561	1.51521782429e-06
UniRef90_C0EN59_LysRsubstratebindingdomainprotein	0.577225	healthy	0.443776	4.72331895341e-06
UniRef90_Q5F6X6_Na____translocatingNADH_quinonereductasesubunitE	0.575157	healthy	0.451317	5.2365325792e-07
UniRef90_E8JY29_NO_NAME	0.574206	healthy	0.533502	5.2365325792e-07
UniRef90_A1KRS6_NADHdehydrogenaseIchainE	0.573869	healthy	0.447389	4.72331895341e-06
UniRef90_C6M960_Transporter_smallconductancemechanosensitiveionchannelMscSfamilyprotein	0.572981	healthy	0.449123	1.6091178873e-06
UniRef90_Q5F5Y7_4_hydroxy_tetrahydrodipicolinatereductase	0.569987	healthy	0.436207	1.6091178873e-06
UniRef90_E7N861_NO_NAME	0.567668	healthy	0.499233	3.34481286201e-07
UniRef90_Q5F9U3_TranslationinitiationfactorIF_3	0.567503	healthy	0.438359	4.72331895341e-06
UniRef90_C6M8H7_4Fe_4Sbindingdomainprotein	0.563471	healthy	0.427708	4.72331895341e-06
UniRef90_A1IPG8_Methionineaminopeptidase	0.562314	healthy	0.449108	5.2365325792e-07
UniRef90_A1KRT0_NADH_quinoneoxidoreductasesubunitH	0.561619	healthy	0.435059	4.72331895341e-06
UniRef90_C6M177_ABC_2typetransporter	0.561381	healthy	0.44266	1.6091178873e-06
UniRef90_C6M0K8_CDP_alcoholphosphatidyltransferase	0.559839	healthy	0.438251	1.6091178873e-06
UniRef90_UPI000376BF64_50SribosomalproteinL17	0.559562	healthy	0.421846	4.72331895341e-06
UniRef90_D2ZXL2_UDP_N_acetylglucosamine1_carboxyvinyltransferase	0.55929	healthy	0.446313	4.72331895341e-06
UniRef90_Q5F7C0_2_3_bisphosphoglycerate_dependentphosphoglyceratemutase	0.557977	healthy	0.44301	1.6091178873e-06
UniRef90_A3CPM6_Pyruvateformate_lyase_activatingenzyme_putative	0.556914	healthy	0.414217	9.95770207805e-06
UniRef90_C6M834_Integrasecoredomainprotein	0.555432	healthy	0.420064	3.7998237192e-06
UniRef90_Q5F6X5_Na____translocatingNADH_quinonereductasesubunitF	0.555426	healthy	0.438779	1.6091178873e-06
UniRef90_C6M7M5_OsmC_likeprotein	0.552394	healthy	0.4362	4.72331895341e-06
UniRef90_Q5F6W5_ChaperoneproteinDnaK	0.552261	healthy	0.405349	9.51443561333e-06
UniRef90_C6M8C8_PepSYdomainprotein	0.549451	healthy	0.438244	1.6091178873e-06
UniRef90_Q04KR9_4_hydroxy_tetrahydrodipicolinatesynthase	0.548674	healthy	0.431236	8.88072869852e-06
UniRef90_T0V289_Peptidedeformylase	0.548566	healthy	0.46189	7.35418878452e-06
UniRef90_I2NN51_Pseudouridinesynthase	0.546591	healthy	0.437939	4.72331895341e-06
UniRef90_I1ZN31_CatabolitecontrolproteinA	0.544964	healthy	0.421439	1.0077582736e-06
UniRef90_B4RL76_Membraneprotein	0.543208	healthy	0.424548	4.72331895341e-06
UniRef90_B5E4Q5_LipoateproteinligaseA	0.543105	healthy	0.407428	8.90570792723e-06
UniRef90_D2NQQ6_Hypoxanthine_guaninephosphoribosyltransferase	0.542778	healthy	0.435533	7.26504390872e-07
UniRef90_F0F120_NO_NAME	0.542523	healthy	0.426907	4.72331895341e-06
UniRef90_I2NKR5_Glyceraldehyde_3_phosphatedehydrogenase_typeI	0.541832	healthy	0.429268	1.6091178873e-06
UniRef90_F3P9R3_Antioxidant_AhpC_TSAfamily	0.540109	healthy	0.455683	7.50234649226e-06
UniRef90_C6M5Y6_DNAtopoisomerase4subunitA	0.539951	healthy	0.435526	1.6091178873e-06
UniRef90_P57008_Aspartate_semialdehydedehydrogenase	0.535702	healthy	0.422398	5.2365325792e-07
UniRef90_A0A024DCZ5_Sorbitol_6_phosphate2_dehydrogenase	0.534669	healthy	0.395924	1.3944548894e-06
UniRef90_C9X1I5_Ribosome_bindingATPaseYchF	0.533633	healthy	0.436306	4.79038983484e-08
UniRef90_A1KRT2_NADHdehydrogenaseIchainJ	0.53316	healthy	0.419495	4.72331895341e-06
UniRef90_C6M3E1_TypeIV_ApilusassemblyATPasePilB	0.532819	healthy	0.413547	1.6091178873e-06
UniRef90_A9LZC0_ABCtransporter_ATP_bindingprotein	0.532162	healthy	0.412808	8.35651069391e-07
UniRef90_J0XV30_NO_NAME	0.531906	healthy	0.42278	6.45640247073e-06
UniRef90_E3H145_PINdomainprotein	0.531332	healthy	0.467471	8.25624576503e-06
UniRef90_L0NKM0_NO_NAME	0.530277	healthy	0.445998	9.95770207805e-06
UniRef90_Q5FA25_Peptidechainreleasefactor3	0.525342	healthy	0.403212	4.60684556395e-06
UniRef90_Q5F856_ElongationfactorP	0.521765	healthy	0.401502	5.2365325792e-07
UniRef90_A0A024DBR3_Ionchannel	0.521627	healthy	0.407873	5.57991981456e-06
UniRef90_A9M3S1_Ribosome_recyclingfactor	0.518477	healthy	0.406354	4.72331895341e-06
UniRef90_E3H427_Metallo_beta_lactamasedomainprotein	0.516811	healthy	0.433055	5.88162313101e-06
UniRef90_Q9JSZ0_UDP_N_acetylmuramoyl_L_alanyl_D_glutamate__2_6_diaminopimelateligase	0.516215	healthy	0.40413	1.6091178873e-06
UniRef90_E6MX96_PeptidasefamilyU32familyprotein	0.515249	healthy	0.41297	1.6091178873e-06
UniRef90_E3D3Z3_Exodeoxyribonuclease	0.514934	healthy	0.408747	4.72331895341e-06
UniRef90_E6MVQ5_NnrSfamilyprotein	0.514695	healthy	0.414677	1.6091178873e-06
UniRef90_Q9JVP9_Na____translocatingNADH_quinonereductasesubunitB	0.514135	healthy	0.416538	4.72331895341e-06
UniRef90_A9M1L2_Pilinglycosylationprotein	0.513673	healthy	0.42087	1.6091178873e-06
UniRef90_Q7DDS7_Septumsite_determiningproteinMinD	0.511266	healthy	0.403119	1.6091178873e-06
UniRef90_C5TPU4_Transcriptionalregulator_TetRfamily	0.511086	healthy	0.417253	4.72331895341e-06
UniRef90_E3GZR9_50SribosomalproteinL11	0.51082	healthy	0.424518	5.04608144764e-06
UniRef90_D2NRC0_Dihydroxynaphthoicacidsynthase	0.510419	healthy	0.410237	5.46537648067e-06
UniRef90_C6M0M1_CAAXaminoterminalproteasefamilyprotein	0.509003	healthy	0.398461	1.6091178873e-06
UniRef90_C6M6Y6_Uridylatekinase	0.508948	healthy	0.40711	4.72331895341e-06
UniRef90_Q9K1R6_Glutamate__tRNAligase	0.508637	healthy	0.410783	1.6091178873e-06
UniRef90_Q5F6Y0_Na____translocatingNADH_quinonereductasesubunitA	0.508535	healthy	0.411007	1.6091178873e-06
UniRef90_C6M1J1_Periplasmicbindingprotein	0.506068	healthy	0.40139	4.72331895341e-06
UniRef90_A9M2D6_Two_componentsystemregulator	0.504474	healthy	0.391733	4.72331895341e-06
UniRef90_Q9JUQ8_BifunctionalpurinebiosynthesisproteinPurH	0.503859	healthy	0.416279	1.15735169175e-06
UniRef90_F3XR58_Conserveddomainprotein	0.503221	healthy	0.375035	1.6091178873e-06
UniRef90_C6M8J2_Methionyl_tRNAformyltransferase	0.502731	healthy	0.393723	1.6091178873e-06
UniRef90_B4RPI3_NADH_quinoneoxidoreductasesubunitB	0.501314	healthy	0.421228	4.41439059389e-07
UniRef90_F8DJA4_Transposase_likeprotein	0.500865	healthy	0.378639	4.84942824777e-06
UniRef90_A9M4E0_50SribosomalproteinL362	0.498796	healthy	0.406474	4.72331895341e-06
UniRef90_O33395_UvrABCsystemproteinB	0.498611	healthy	0.389852	4.60684556395e-06
UniRef90_B4RP36_CadB	0.49824	healthy	0.401885	5.2365325792e-07
UniRef90_A9M210_L_lactatepermease_putative	0.49823	healthy	0.400853	1.6091178873e-06
UniRef90_D3A0D0_SerineO_acetyltransferase	0.497443	healthy	0.376429	1.6091178873e-06
UniRef90_UPI00034A0484_pyruvatedehydrogenaseE1subunitalpha	0.496402	healthy	0.395518	4.40104696637e-06
UniRef90_Q7DD59_NO_NAME	0.495275	healthy	0.39546	1.6091178873e-06
UniRef90_D7N464_NO_NAME	0.494323	healthy	0.392472	4.72331895341e-06
UniRef90_B4RPP8_GapC	0.494114	healthy	0.382294	1.6091178873e-06
UniRef90_Q5F923_30SribosomalproteinS18	0.493222	healthy	0.401657	4.72331895341e-06
UniRef90_J3JK48_RibosomalproteinL28	0.491231	healthy	0.461204	3.04482999e-06
UniRef90_C0ER49_Lipoproteinsignalpeptidase	0.490249	healthy	0.397283	4.72331895341e-06
UniRef90_D7N0W9_LysRsubstratebindingdomainprotein	0.489917	healthy	0.376183	1.6091178873e-06
UniRef90_Q5F9R9_Ubiquinone_menaquinonebiosynthesisC_methyltransferaseUbiE	0.489122	healthy	0.3951	4.72331895341e-06
UniRef90_D7N2T1_NO_NAME	0.488197	healthy	0.404296	4.72331895341e-06
UniRef90_F3P554_Conserveddomainprotein	0.486966	healthy	0.405467	5.2365325792e-07
UniRef90_P56989_FK506_bindingprotein	0.48636	healthy	0.380212	4.72331895341e-06
UniRef90_A9M490_ElongationfactorTs	0.485156	healthy	0.396324	4.72331895341e-06
UniRef90_A3CQG0_Mini_ribonuclease3	0.485071	healthy	0.352923	9.84729811963e-06
UniRef90_A7JWY7_NO_NAME	0.483704	healthy	0.382386	5.88162313101e-06
UniRef90_U1Q6X1_Nitratereductase_betasubunit	0.483058	healthy	0.411735	8.88072869852e-06
UniRef90_I2NG63_Ser_Thrphosphatasedomainprotein	0.482892	healthy	0.391943	1.6091178873e-06
UniRef90_F9EYV9_Para_aminobenzoatesynthase	0.482441	healthy	0.374479	1.15735169175e-06
UniRef90_C6M7F0_50SribosomalproteinL15	0.481638	healthy	0.368057	4.72331895341e-06
UniRef90_I2NDJ3_Glutamineamidotransferasesclass_II	0.481218	healthy	0.387434	4.72331895341e-06
UniRef90_Q5F8X4_CysteinedesulfuraseIscS	0.48065	healthy	0.376363	7.35418878452e-06
UniRef90_C6M7H9_FTR1familyprotein	0.480403	healthy	0.388634	1.6091178873e-06
UniRef90_D7N2A3_Lipoprotein_SmpA_OmlAfamily	0.480117	healthy	0.383676	4.72331895341e-06
UniRef90_C6M1I7_IronchelateuptakeABCtransporter_FeCTfamily_permeaseprotein	0.479254	healthy	0.385865	4.72331895341e-06
UniRef90_C6M1I3_LysRsubstratebindingdomainprotein	0.478948	healthy	0.385871	4.72331895341e-06
UniRef90_C6M8F1_NO_NAME	0.478771	healthy	0.397174	4.72331895341e-06
UniRef90_D7N4B0_Sigma_54interactiondomainprotein	0.478484	healthy	0.389028	4.72331895341e-06
UniRef90_C6M5M7_NO_NAME	0.478108	healthy	0.373741	4.72331895341e-06
UniRef90_I2NN42_Glutamateracemase	0.477802	healthy	0.378805	4.72331895341e-06
UniRef90_C6M3D7_Mrp_NBP35ATP_bindingfamilyprotein	0.476585	healthy	0.385815	4.72331895341e-06
UniRef90_U1RS47_NO_NAME	0.476509	healthy	0.420598	8.35651069391e-07
UniRef90_G2DQ93_NO_NAME	0.475788	healthy	0.381409	1.6091178873e-06
UniRef90_I2NJJ1_Flavodoxin_likeprotein	0.474841	healthy	0.378014	4.72331895341e-06
UniRef90_U5P2Q7_Glucose_1_phosphatethymidylyltransferase	0.472307	healthy	0.399742	4.95702792395e-06
UniRef90_Q9K1Q0_Methionine__tRNAligase	0.469972	healthy	0.384225	1.15735169175e-06
UniRef90_Q9JV25_Adenylosuccinatesynthetase	0.469888	healthy	0.37283	4.72331895341e-06
UniRef90_E6MX21_ABCtransporterfamilyprotein	0.468378	healthy	0.371315	5.20700576638e-06
UniRef90_Q06447_TranscriptionterminationfactorRho	0.46807	healthy	0.384501	5.2365325792e-07
UniRef90_F2BCZ3_Ferredoxin	0.467971	healthy	0.379966	1.6091178873e-06
UniRef90_F3PBP3_Conserveddomainprotein	0.467899	healthy	0.39882	8.90570792723e-06
UniRef90_C6S5G7_Alcoholdehydrogenase_zinc_containing	0.467839	healthy	0.380072	1.6091178873e-06
UniRef90_A1KRS7_NADHdehydrogenaseIchainF	0.467196	healthy	0.378496	4.72331895341e-06
UniRef90_A1KV93_Serine__tRNAligase	0.46706	healthy	0.380494	4.72331895341e-06
UniRef90_C6M1L8_Polyprenylsynthetase	0.466483	healthy	0.367465	4.72331895341e-06
UniRef90_C6S5M4_Alcoholdehydrogenase_zinc_containing	0.464839	healthy	0.378611	5.2365325792e-07
UniRef90_E3H0Z1_Succinyl_CoAligase_ADP_forming_subunitalpha	0.464201	healthy	0.427649	1.33693666354e-06
UniRef90_D7MZM0_Thioesterasefamilyprotein	0.46414	healthy	0.376639	1.6091178873e-06
UniRef90_B4RJX6_RNApolymerasesigmafactorRpoH	0.463261	healthy	0.384287	4.72331895341e-06
UniRef90_P44390_Catalase	0.462825	healthy	0.379605	2.25804863381e-06
UniRef90_D2ZV35_NADH_quinoneoxidoreductasesubunitN	0.462661	healthy	0.373031	4.72331895341e-06
UniRef90_C6M8L7_NADdependentepimerase_dehydratasefamilyprotein	0.462167	healthy	0.384119	1.6091178873e-06
UniRef90_E3D6T8_NO_NAME	0.460584	healthy	0.384376	4.72331895341e-06
UniRef90_P25821_Glutaminesynthetase	0.460258	healthy	0.382795	1.6091178873e-06
UniRef90_C6M6X0_Molybdopterinbindingdomainprotein	0.459329	healthy	0.379374	1.6091178873e-06
UniRef90_A8AZY0_Phosphoribosylamine__glycineligase	0.459157	healthy	0.354741	7.91560262969e-06
UniRef90_D3A4G1_Anaerobicribonucleoside_triphosphatereductase	0.459088	healthy	0.375675	2.35247637055e-06
UniRef90_D7N3F0_Sua5_YciO_YrdC_YwlCfamilyprotein	0.458504	healthy	0.377789	4.72331895341e-06
UniRef90_Q9K151_Enoyl__acyl_carrier_protein_reductase_NADH_FabI	0.457635	healthy	0.375286	4.72331895341e-06
UniRef90_A1ISJ2_Phosphogluconatedehydratase	0.457583	healthy	0.365043	4.72331895341e-06
UniRef90_A3CKG4_UPF0371proteinSSA_0208	0.456978	healthy	0.31724	5.26751179795e-06
UniRef90_Q5F5S8_50SribosomalproteinL4	0.455777	healthy	0.355126	4.72331895341e-06
UniRef90_I2NRB8_BifunctionalproteinGlmU	0.455293	healthy	0.383777	1.6091178873e-06
UniRef90_Q9JWV4_Peptidechainreleasefactor2	0.455123	healthy	0.376397	1.6091178873e-06
UniRef90_F9EZC7_Methionyl_tRNAformyltransferase	0.455115	healthy	0.363897	4.72331895341e-06
UniRef90_A9M1L0_Valine__pyruvateaminotransferase	0.454373	healthy	0.378099	4.72331895341e-06
UniRef90_D7N4X9_NO_NAME	0.454369	healthy	0.359274	4.72331895341e-06
UniRef90_Q5F6L6_UDP_N_acetylmuramoylalanine__D_glutamateligase	0.454198	healthy	0.371335	4.72331895341e-06
UniRef90_G9PPR2_Threonineammonia_lyase_biosynthetic	0.453661	healthy	0.415844	7.93041698286e-06
UniRef90_C6M180_Aspartateracemase	0.453024	healthy	0.379735	4.72331895341e-06
UniRef90_D4DTZ6_ImidazoleglycerolphosphatesynthasesubunitHisF	0.452327	healthy	0.371003	1.6091178873e-06
UniRef90_A9M3X5_50SribosomalproteinL7_L12	0.452163	healthy	0.366591	4.72331895341e-06
UniRef90_A1KWP1_6_phosphogluconatedehydrogenase_decarboxylating	0.451639	healthy	0.356541	4.72331895341e-06
UniRef90_E6MX73_Methylisocitratelyase	0.45163	healthy	0.377134	4.72331895341e-06
UniRef90_Q5F5S7_50SribosomalproteinL3	0.451443	healthy	0.35656	3.7998237192e-06
UniRef90_B2IN19_Cation_transportingATPase_EI_E2family	0.450617	healthy	0.364587	1.58142072707e-06
UniRef90_S2WCH7_NO_NAME	0.450197	healthy	0.353881	4.72331895341e-06
UniRef90_D4DM50_Phosphoglyceratekinase	0.449166	healthy	0.381272	1.6091178873e-06
UniRef90_A0A023S066_Succinyl_CoAsynthetasesubunitalpha	0.449111	healthy	0.365988	1.97825041582e-06
UniRef90_E3H000_NO_NAME	0.448283	healthy	0.379845	4.1364334491e-07
UniRef90_U1PZQ0_NO_NAME	0.446217	healthy	0.419707	1.6091178873e-06
UniRef90_Q9JX72_Glutamate_ammonia_ligaseadenylyltransferase	0.446197	healthy	0.37315	4.72331895341e-06
UniRef90_F3P591_Ionchannel	0.445152	healthy	0.387858	5.2365325792e-07
UniRef90_C6MA35_TypeVIsecretionprotein_EvpB_VC_A0108family	0.443771	healthy	0.347686	4.72331895341e-06
UniRef90_C6M1X3_Lactoylglutathionelyase	0.443634	healthy	0.360078	4.72331895341e-06
UniRef90_Q9JV27_ProbablemultidrugresistanceproteinNorM	0.443621	healthy	0.362229	4.72331895341e-06
UniRef90_D3A0G4_TranscriptionelongationfactorGreB	0.443148	healthy	0.357118	4.72331895341e-06
UniRef90_D2NNX3_Glycine__tRNAligase	0.442545	healthy	0.350346	6.15582296994e-06
UniRef90_A1KVK5_Citratesynthase	0.44188	healthy	0.372597	4.72331895341e-06
UniRef90_D7N4G9_NADH_quinoneoxidoreductasesubunitC	0.441646	healthy	0.367776	1.6091178873e-06
UniRef90_C6M1R1_Phosphoenolpyruvate_proteinphosphotransferase	0.441567	healthy	0.367619	1.6091178873e-06
UniRef90_C7M4R3_50SribosomalproteinL2	0.441267	healthy	0.357226	4.72331895341e-06
UniRef90_B4RP32_NO_NAME	0.441017	healthy	0.360972	1.6091178873e-06
UniRef90_Q9JY93_Peptidechainreleasefactor1	0.440354	healthy	0.366672	4.72331895341e-06
UniRef90_D2ZZ24_Ornithinecarbamoyltransferase	0.439411	healthy	0.365844	4.72331895341e-06
UniRef90_J3JJ71_Transcriptionalregulator_RpiRfamily	0.438202	healthy	0.39183	1.62418445843e-07
UniRef90_Q5F792_ProbabletranscriptionalregulatoryproteinNGO1291	0.437485	healthy	0.366622	4.72331895341e-06
UniRef90_Q9S358_Anthranilatesynthasecomponent1	0.436615	healthy	0.358482	1.6091178873e-06
UniRef90_Q9JWJ3_Cysteine__tRNAligase	0.435082	healthy	0.362446	1.6091178873e-06
UniRef90_F0MFZ3_NO_NAME	0.434796	healthy	0.368763	1.6091178873e-06
UniRef90_E7BHA2_D_lactatedehydrogenase	0.433674	healthy	0.366387	1.6091178873e-06
UniRef90_I2NFY2_3_octaprenyl_4_hydroxybenzoatecarboxy_lyase	0.433372	healthy	0.365383	3.04482999e-06
UniRef90_I2NV34_LysRsubstrate_bindingdomainprotein	0.433112	healthy	0.360779	4.72331895341e-06
UniRef90_J2ZMU9_ChloriteO_2__lyase	0.432413	healthy	0.385889	4.26310402636e-07
UniRef90_S2VKT5_PRTRCsystemproteinB	0.431782	healthy	0.345322	4.72331895341e-06
UniRef90_D7N397_Effluxtransporter_RNDfamily_MFPsubunit	0.431708	healthy	0.360406	1.6091178873e-06
UniRef90_C6M259_Phosphoribosyl_ATPpyrophosphatase	0.431606	healthy	0.358659	1.6091178873e-06
UniRef90_A1KRS2_NADH_quinoneoxidoreductasesubunitA	0.431353	healthy	0.364393	4.72331895341e-06
UniRef90_E6MZH5_Alcoholdehydrogenase_zinc_containing	0.430848	healthy	0.349977	4.72331895341e-06
UniRef90_A3CK45_V_typesodiumATPase_subunitC_putative	0.430734	healthy	0.328104	8.44665449896e-06
UniRef90_A1KSU1_Acetyl_coenzymeAcarboxylasecarboxyltransferasesubunitbeta	0.429596	healthy	0.353001	4.72331895341e-06
UniRef90_C5TLC2_Flavinreductase	0.42935	healthy	0.358091	4.72331895341e-06
UniRef90_C6M6P3_DNAalkylationrepairenzyme	0.429306	healthy	0.353156	4.72331895341e-06
UniRef90_Q5F6L9_UDP_N_acetylmuramate__L_alanineligase	0.428963	healthy	0.353954	1.6091178873e-06
UniRef90_G9PQS5_NO_NAME	0.427995	healthy	0.387104	7.49014197399e-06
UniRef90_D2NNV2_4_hydroxy_3_methylbut_2_en_1_yldiphosphatesynthase	0.427871	healthy	0.374685	8.38490334715e-06
UniRef90_B4RL75_Dihydrolipoyldehydrogenase	0.427708	healthy	0.358365	4.72331895341e-06
UniRef90_C6S7Y9_NO_NAME	0.427482	healthy	0.360795	4.72331895341e-06
UniRef90_D2NPC5_BifunctionalpurinebiosynthesisproteinPurH	0.427033	healthy	0.387594	2.47371230494e-06
UniRef90_Q5F9P9_Elongationfactor4	0.426831	healthy	0.340355	4.4566908154e-06
UniRef90_Q9JVX8_DNApolymeraseIIIsubunitalpha	0.426226	healthy	0.3626	4.72331895341e-06
UniRef90_U5P9Q9_PTSsorbitoltransportersubunitIIB	0.426013	healthy	0.329484	2.04639120346e-06
UniRef90_D1DG48_NitT_TauTABCtransporterATP_bindingprotein	0.42543	healthy	0.356402	1.6091178873e-06
UniRef90_B4RPE0_Adenylosuccinatelyase	0.424004	healthy	0.347257	4.72331895341e-06
UniRef90_C6M877_LrgB_likeprotein	0.423929	healthy	0.347077	4.72331895341e-06
UniRef90_C6MAT4_tRNAmodificationGTPaseMnmE	0.42356	healthy	0.367246	1.6091178873e-06
UniRef90_D7N2F5_LysRsubstratebindingdomainprotein	0.423483	healthy	0.352941	4.72331895341e-06
UniRef90_A9M138_GMPsynthase_glutamine_hydrolyzing_	0.423436	healthy	0.358241	1.6091178873e-06
UniRef90_D3A498_FerrousirontransportproteinB	0.423411	healthy	0.357681	5.2365325792e-07
UniRef90_A9M2K4_Sugartransporter_putative	0.4233	healthy	0.35772	4.72331895341e-06
UniRef90_E7N8A6_NO_NAME	0.423202	healthy	0.383568	1.85968131446e-07
UniRef90_C6M516_Effluxtransporter_outermembranefactorlipoprotein_NodTfamily	0.423147	healthy	0.357896	1.6091178873e-06
UniRef90_C6S5P0_Cation_effluxsystem	0.422661	healthy	0.360094	1.6091178873e-06
UniRef90_Q5FAG1_Formate__tetrahydrofolateligase	0.422329	healthy	0.357652	1.6091178873e-06
UniRef90_Q9JVC2_RibosomalRNAsmallsubunitmethyltransferaseA	0.421874	healthy	0.366089	1.6091178873e-06
UniRef90_I2NTY0_PF03994domainprotein	0.42184	healthy	0.338931	4.72331895341e-06
UniRef90_E4ZBM6_NAD_P_transhydrogenasesubunitbeta	0.421687	healthy	0.35583	1.6091178873e-06
UniRef90_C6M807_Probablethiolperoxidase	0.421422	healthy	0.356079	4.72331895341e-06
UniRef90_A3CRA4_ABC_typenitrate_sulfonate_bicarbonatetransporter_periplasmiccomponent_putative	0.420131	healthy	0.315644	3.21554048563e-06
UniRef90_F0MU25_D_methionineABCtransporter_permeaseprotein	0.419352	healthy	0.357609	1.6091178873e-06
UniRef90_P55294_dTDP_glucose4_6_dehydratase	0.418773	healthy	0.342696	1.6091178873e-06
UniRef90_A3CR13_NO_NAME	0.418714	healthy	0.329921	1.51521782429e-06
UniRef90_D7N223_Acyl_CoAdehydrogenase_C_terminaldomainprotein	0.41854	healthy	0.356568	4.72331895341e-06
UniRef90_E6MVI7_Magnesiumtransporter	0.41742	healthy	0.35701	4.72331895341e-06
UniRef90_Q5F8T1_3_isopropylmalatedehydrataselargesubunit	0.417351	healthy	0.349647	1.6091178873e-06
UniRef90_I2NVX4_PutativeribosomebiogenesisGTPaseRsgA	0.417181	healthy	0.337983	4.72331895341e-06
UniRef90_F3PDB1_DNAintegrityscanningproteinDisA	0.41598	healthy	0.372741	6.15582296994e-06
UniRef90_I0X0Z5_NO_NAME	0.415552	healthy	0.340078	4.93566447095e-06
UniRef90_F3P9N1_Lsr2familyprotein	0.415248	healthy	0.390323	9.6958709977e-07
UniRef90_F2QBU0_ABCtransportermembrane_spanningpermease	0.415123	healthy	0.398612	7.79521415443e-06
UniRef90_F0F2I7_Peptidase_U32family	0.414519	healthy	0.348476	4.72331895341e-06
UniRef90_I4E1Q0_NO_NAME	0.414264	healthy	0.341279	4.30028651878e-06
UniRef90_D1DJ49_GTP_bindingproteinTypA_BipA	0.414128	healthy	0.350387	8.23944722911e-06
UniRef90_Q5F7D8_Histidinoldehydrogenase	0.413799	healthy	0.355694	1.6091178873e-06
UniRef90_C0EQW8_S1RNAbindingdomainprotein	0.413683	healthy	0.348895	4.72331895341e-06
UniRef90_E6N0C2_DNArepairproteinradA	0.413658	healthy	0.356383	1.6091178873e-06
UniRef90_E3H1V8_Dihydroneopterinaldolase	0.413521	healthy	0.359114	2.08653447577e-06
UniRef90_E3H0E2_ProteinRecA	0.413166	healthy	0.380551	1.33693666354e-06
UniRef90_C6M8H4_Transcriptiontermination_antiterminationproteinNusG	0.412309	healthy	0.335225	4.72331895341e-06
UniRef90_Q9JVP2_Aminomethyltransferase	0.411854	healthy	0.34557	4.72331895341e-06
UniRef90_D7N495_NO_NAME	0.411666	healthy	0.347733	4.72331895341e-06
UniRef90_B4RND3_Electrontransferflavoprotein_ubiquinoneoxidoreductase	0.411578	healthy	0.347659	4.72331895341e-06
UniRef90_C6M607_ZinctransporterZupT	0.41129	healthy	0.351442	4.72331895341e-06
UniRef90_C6M4K6_Methyltransferasedomainprotein	0.411026	healthy	0.359166	4.72331895341e-06
UniRef90_F2UX82_NO_NAME	0.41076	healthy	0.39237	4.32998941438e-06
UniRef90_D2ZSX0_ABCtransporter_ATP_bindingprotein	0.410213	healthy	0.360682	4.72331895341e-06
UniRef90_F2UUL2_NO_NAME	0.409123	healthy	0.348677	5.26751179795e-06
UniRef90_Q5F746_Phosphoglucosaminemutase	0.408481	healthy	0.350764	4.72331895341e-06
UniRef90_F2UWL6_Single_strandedDNA_bindingprotein	0.408395	healthy	0.391763	4.1364334491e-07
UniRef90_J3F3R5_MarRfamilyprotein	0.407323	healthy	0.366834	8.76403557687e-06
UniRef90_Q9JT07_Acetatekinase2	0.405251	healthy	0.352649	4.72331895341e-06
UniRef90_D3A2S3_Twitchingmotilityprotein	0.4049	healthy	0.344516	1.6091178873e-06
UniRef90_Q5F5P6_Peptidedeformylase	0.403434	healthy	0.331122	4.72331895341e-06
UniRef90_Q9JVQ0_Na____translocatingNADH_quinonereductasesubunitC	0.40191	healthy	0.353817	4.72331895341e-06
UniRef90_Q5F7G6_CTPsynthase	0.401801	healthy	0.345732	1.6091178873e-06
UniRef90_D2ZWC8_RadicalSAMdomainprotein	0.401661	healthy	0.348338	4.72331895341e-06
UniRef90_UPI000311B47B_NO_NAME	0.401625	healthy	0.399961	1.2175531449e-07
UniRef90_F3P5T3_Oxidoreductase_NAD_bindingdomainprotein	0.400466	healthy	0.361138	9.75372600092e-06
UniRef90_Q5F653_NO_NAME	0.399991	healthy	0.33936	4.72331895341e-06
UniRef90_F0MDH4_Glutamatedehydrogenase	0.398543	healthy	0.334732	1.51521782429e-06
UniRef90_C6M1I1_NO_NAME	0.398431	healthy	0.34106	4.72331895341e-06
UniRef90_C6M528_DNApolymeraseIIIsubunitbeta	0.398261	healthy	0.340421	4.72331895341e-06
UniRef90_Q9JXM2_Diaminopimelatedecarboxylase	0.398049	healthy	0.343438	4.72331895341e-06
UniRef90_Q5F4Y7_Glycine__tRNAligasebetasubunit	0.397961	healthy	0.336679	3.04482999e-06
UniRef90_C6M9J2_2_isopropylmalatesynthase	0.397915	healthy	0.345536	1.6091178873e-06
UniRef90_F9PL23_ABCtransporter_substrate_bindingprotein_thiBfamily	0.397444	healthy	0.395283	4.64043181328e-06
UniRef90_Q842E9_Metal_bindingpermease	0.397269	healthy	0.314507	4.07327639346e-06
UniRef90_F8DK76_Copper_exportingATPase	0.397182	healthy	0.370127	1.31360107987e-06
UniRef90_G9PJ09_NO_NAME	0.396253	healthy	0.378897	4.33221442819e-06
UniRef90_E6MV30_Peptidase_S9family	0.395982	healthy	0.342424	4.72331895341e-06
UniRef90_C6M4R7_Thioredoxin	0.395713	healthy	0.336329	4.72331895341e-06
UniRef90_C6M0K6_NO_NAME	0.394683	healthy	0.311794	4.72331895341e-06
UniRef90_F3PA09_ABCtransporter_permeaseprotein	0.394477	healthy	0.372702	6.92929013691e-06
UniRef90_D7MZ37_Transporter_DASSfamily	0.394154	healthy	0.333697	4.72331895341e-06
UniRef90_C5TPU1_Transporter_majorfacilitatorfamilyprotein	0.391944	healthy	0.352423	1.6091178873e-06
UniRef90_A3CKF5_Bifunctionalfolatesynthesisprotein_putative	0.391582	healthy	0.301812	4.32998941438e-06
UniRef90_C6M4J4_LipopolysaccharideheptosyltransferaseII	0.39131	healthy	0.347783	1.6091178873e-06
UniRef90_A1KU66_NO_NAME	0.391184	healthy	0.337546	1.6091178873e-06
UniRef90_D3A031_Acyltransferase	0.391158	healthy	0.3403	4.72331895341e-06
UniRef90_D3A202_PspA_IM30familyprotein	0.39112	healthy	0.337892	1.32470965179e-06
UniRef90_B4RP53_Aspartateaminotransferase	0.390957	healthy	0.336489	4.72331895341e-06
UniRef90_Q9Z395_Ureasesubunitgamma	0.390032	healthy	0.373362	1.93523017401e-06
UniRef90_C6S500_3_oxoacyl__Acyl_carrier_protein_reductase	0.389655	healthy	0.333744	1.6091178873e-06
UniRef90_D7N386_Formyltransferase	0.388838	healthy	0.334386	4.72331895341e-06
UniRef90_E4ZBU0_3_oxoacyl__Acyl_carrier_protein_reductase_Ec1_1_1_100_	0.388836	healthy	0.335615	4.72331895341e-06
UniRef90_F0MEQ8_PHPdomainprotein	0.388739	healthy	0.338763	4.72331895341e-06
UniRef90_F0MD63_Iron_sulfurclusterbindingprotein	0.38825	healthy	0.329077	4.72331895341e-06
UniRef90_D7N4P2_NO_NAME	0.38643	healthy	0.335033	4.72331895341e-06
UniRef90_A3CQ75_ABC_typeFe_Sclusterassemblytransporter_permeasecomponent_putative	0.38601	healthy	0.296658	1.95468236499e-06
UniRef90_C6M9D8_Anaerobicribonucleoside_triphosphatereductaseactivatingprotein	0.385882	healthy	0.337353	5.2365325792e-07
UniRef90_I2NE76_EamA_liketransporterfamilyprotein	0.38574	healthy	0.346696	4.72331895341e-06
UniRef90_A1KUG4_Proline__tRNAligase	0.3855	healthy	0.338058	1.6091178873e-06
UniRef90_J2ZU76_4_hydroxy_3_methylbut_2_enyldiphosphatereductase	0.385366	healthy	0.376011	2.71834828796e-06
UniRef90_A0A024DG92_Membraneprotein	0.385309	healthy	0.356583	8.44450065217e-06
UniRef90_F3P8E3_30SribosomalproteinS17	0.385304	healthy	0.363189	2.93586249541e-06
UniRef90_X5F5U4_PolaraminoacidABCtransporter_ATP_bindingprotein	0.38524	healthy	0.338294	4.72331895341e-06
UniRef90_Q9JVS4_Porphobilinogendeaminase	0.384955	healthy	0.340445	4.72331895341e-06
UniRef90_F3P921_Transcriptionalregulator_ArsRfamily	0.384596	healthy	0.283534	4.64043181328e-06
UniRef90_E4ZE68_Peptidyl_prolylcis_transisomerase	0.384505	healthy	0.327499	4.72331895341e-06
UniRef90_G9PQU2_NO_NAME	0.382398	healthy	0.36003	9.50394058056e-06
UniRef90_D3A323_RibonucleaseH	0.381663	healthy	0.331047	4.72331895341e-06
UniRef90_Q5F6Y8_GlycinecleavagesystemHprotein	0.381174	healthy	0.326262	4.72331895341e-06
UniRef90_D3A6R4_RNApyrophosphohydrolase	0.380684	healthy	0.326224	1.6091178873e-06
UniRef90_A9LZL7_RibonucleosidediphosphatereductaseIbetachain	0.380016	healthy	0.334895	4.72331895341e-06
UniRef90_F3P6L7_Hydrolase_NUDIXfamily	0.379396	healthy	0.363001	8.26606827921e-06
UniRef90_F3P590_Conserveddomainprotein	0.379297	healthy	0.334982	5.04608144764e-06
UniRef90_A8AUS7_DivalentmetalcationtransporterMntH	0.378598	healthy	0.326126	8.88072869852e-06
UniRef90_D2NNX0_tRNA_dihydrouridinesynthase	0.377306	healthy	0.34422	1.14133576424e-06
UniRef90_D2NNT3_30SribosomalproteinS15	0.376954	healthy	0.367747	6.49674943797e-06
UniRef90_C6M698_NO_NAME	0.376797	healthy	0.330686	1.6091178873e-06
UniRef90_F3XU42_RNA_splicingligaseRtcB	0.376403	healthy	0.3192	4.72331895341e-06
UniRef90_C6M496_NO_NAME	0.374679	healthy	0.322209	4.72331895341e-06
UniRef90_Q9K0I2_Phosphoenolpyruvatesynthase	0.374001	healthy	0.328139	4.72331895341e-06
UniRef90_C6M1X7_NO_NAME	0.37382	healthy	0.318536	1.6091178873e-06
UniRef90_D3A7K5_Transporter_DASSfamily	0.373563	healthy	0.324715	4.72331895341e-06
UniRef90_A3CQN5_RibosomalRNAsmallsubunitmethyltransferaseA	0.373533	healthy	0.296415	5.73544487073e-06
UniRef90_F3P6Q7_NO_NAME	0.372635	healthy	0.364918	3.7998237192e-06
UniRef90_F3XR49_Conserveddomainprotein	0.371956	healthy	0.315413	4.72331895341e-06
UniRef90_E6MU54_dTDP_4_dehydrorhamnose3_5_epimerase	0.371932	healthy	0.321907	4.72331895341e-06
UniRef90_Q5F5P0_Aspartatecarbamoyltransferase	0.37137	healthy	0.334667	4.72331895341e-06
UniRef90_D7N014_Thioredoxinreductase	0.370832	healthy	0.330817	4.72331895341e-06
UniRef90_I4E191_NO_NAME	0.370768	healthy	0.309232	4.84942824777e-06
UniRef90_D2ZTU5_Glutamyl_tRNA_Gln_amidotransferasesubunitA	0.36898	healthy	0.323963	1.32470965179e-06
UniRef90_C6M8P0_ABCtransporter_ATP_bindingprotein	0.368878	healthy	0.310064	4.72331895341e-06
UniRef90_E6MWM7_	0.368469	healthy	0.330321	1.6091178873e-06
UniRef90_Q5F8Z2_Enolase	0.368386	healthy	0.319279	1.6091178873e-06
UniRef90_F2UXE5_NO_NAME	0.368352	healthy	0.351834	4.40104696637e-06
UniRef90_G9PJ88_NO_NAME	0.368191	healthy	0.3674	3.46296909931e-06
UniRef90_C6M6C2_Alanineracemase	0.368079	healthy	0.321831	4.72331895341e-06
UniRef90_C6MAP6_TldD_PmbAfamilyprotein	0.367277	healthy	0.313756	4.72331895341e-06
UniRef90_C6MA72_Respiratory_chainNADHdehydrogenase51Kdsubunit	0.366543	healthy	0.319787	4.72331895341e-06
UniRef90_Q5F8V0_Aspartyl_glutamyl_tRNA_Asn_Gln_amidotransferasesubunitB	0.365514	healthy	0.319697	1.6091178873e-06
UniRef90_Q9JTR0_FumaratehydrataseclassII	0.365388	healthy	0.332354	1.6091178873e-06
UniRef90_A3CKS1_Branched_chainaminoacidpermease_L_methionine_L_isoleucine_leucineandvaline__putative	0.365122	healthy	0.285393	9.40462483535e-06
UniRef90_A3CKT7_Phosphomevalonatekinase_putative	0.365082	healthy	0.291247	1.30370866476e-06
UniRef90_Q9JZN9_ProbableTonB_dependentreceptorNMB0964	0.364809	healthy	0.323829	4.72331895341e-06
UniRef90_A8AZP1_30SribosomalproteinS2	0.364608	healthy	0.290734	4.30028651878e-06
UniRef90_I2NUS5_Glycosyltransferase_group2familyprotein	0.364084	healthy	0.328828	1.6091178873e-06
UniRef90_D7N461_SPFH_Band7_PHBdomainprotein	0.362837	healthy	0.312691	3.80659481666e-06
UniRef90_G9PPN5_NO_NAME	0.362718	healthy	0.330012	3.21554048563e-06
UniRef90_Q5F9Y1_Dihydroorotase	0.361928	healthy	0.325282	4.72331895341e-06
UniRef90_F3PDB2_DNArepairproteinradA	0.361892	healthy	0.351157	7.05773252464e-06
UniRef90_E7BGM6_SulfatetransportsystempermeaseproteinCysW	0.361529	healthy	0.320819	1.6091178873e-06
UniRef90_C7M4H2_	0.361389	healthy	0.313289	4.72331895341e-06
UniRef90_I2NWP4_Acyltransferase	0.361278	healthy	0.314237	4.72331895341e-06
UniRef90_F2UVR8_NO_NAME	0.361153	healthy	0.367484	4.95702792395e-06
UniRef90_Q5F8T6_3_isopropylmalatedehydrogenase	0.361123	healthy	0.315151	1.51521782429e-06
UniRef90_Q5F9Y9_3_deoxy_manno_octulosonatecytidylyltransferase	0.360685	healthy	0.32311	1.6091178873e-06
UniRef90_D2ZU34_DEAD_DEAHboxhelicase	0.36023	healthy	0.321177	4.72331895341e-06
UniRef90_F3P9Q2_PASdomainS_boxprotein	0.360106	healthy	0.349037	1.25039858507e-06
UniRef90_F0F1X0_Transcriptionalregulator_AraCfamily	0.359928	healthy	0.345635	1.6091178873e-06
UniRef90_F0N7R7_L_lactatedehydrogenase	0.35926	healthy	0.318887	4.72331895341e-06
UniRef90_D2NP36_dTDP_glucose4_6_dehydratase	0.359245	healthy	0.348122	1.41517932706e-06
UniRef90_C7M5E1_2_5_didehydrogluconatereductase	0.358965	healthy	0.309324	3.93040134147e-06
UniRef90_A3CK54_Hydrolase_haloaciddehalogenase_likefamily_putative	0.358876	healthy	0.291986	1.14133576424e-06
UniRef90_E7BGI6_Single_stranded_DNA_specificexonucleaseRecJ	0.358235	healthy	0.323725	4.72331895341e-06
UniRef90_E7N6E9_CDP_alcoholphosphatidyltransferasefamilyprotein	0.3582	healthy	0.353859	1.61175650132e-06
UniRef90_I2NRZ7_Delta_aminolevulinicaciddehydratase	0.357749	healthy	0.313529	4.72331895341e-06
UniRef90_I2NWS1_tRNAN6_adenosinethreonylcarbamoyltransferase	0.356216	healthy	0.322446	4.72331895341e-06
UniRef90_F3P6K4_50SribosomalproteinL9	0.355088	healthy	0.353507	8.44665449896e-06
UniRef90_D2NPZ0_Adenylosuccinatesynthetase	0.353405	healthy	0.34827	1.034627616e-06
UniRef90_H1ZCP7_ElongationfactorTu	0.352132	healthy	0.306334	1.6091178873e-06
UniRef90_Q5F756_Chorismatesynthase	0.351743	healthy	0.327121	4.72331895341e-06
UniRef90_A3CK44_V_typesodiumATPase_subunitE_putative	0.351464	healthy	0.285886	5.88162313101e-06
UniRef90_A3CK53_Multiantimicrobialextrusion_MATE_familytransporter_putative	0.350982	healthy	0.286316	3.17832163e-06
UniRef90_F3PD42_NO_NAME	0.350486	healthy	0.348796	7.01079848253e-07
UniRef90_D7N1D6_PhoH_likeprotein	0.34924	healthy	0.317734	4.72331895341e-06
UniRef90_Q9JUC8_Lipoylsynthase	0.348287	healthy	0.297629	4.72331895341e-06
UniRef90_F3PBD9_3_isopropylmalatedehydratasesmallsubunit	0.348245	healthy	0.339047	4.60684556395e-06
UniRef90_F2UV87_NO_NAME	0.348046	healthy	0.353556	2.69413455065e-06
UniRef90_A3CLS3_D_alanine__D_alanineligase	0.347699	healthy	0.288525	5.20700576638e-06
UniRef90_Q5F956_tRNA2_thiocytidinebiosynthesisproteinTtcA	0.347589	healthy	0.306995	4.72331895341e-06
UniRef90_D1BQS5_ABCtransporterrelatedprotein	0.347344	healthy	0.334989	6.92929013691e-06
UniRef90_U1QHJ3_GMPsynthasefamilyprotein	0.347296	healthy	0.363484	1.69046890606e-06
UniRef90_C7M924_Aspartate__tRNAligase	0.347114	healthy	0.307432	4.72331895341e-06
UniRef90_D2NRR2_30SribosomalproteinS11	0.346553	healthy	0.349796	4.93566447095e-06
UniRef90_D3A577_Sulfitereductase_NADPH_hemoproteinbeta_component	0.346324	healthy	0.311455	4.72331895341e-06
UniRef90_A1KSS4_NO_NAME	0.346277	healthy	0.307285	4.72331895341e-06
UniRef90_F3P7M2_Glyoxalasefamilyprotein	0.345797	healthy	0.338088	1.08889333136e-06
UniRef90_F3P6U9_D_alanine__D_alanineligase	0.345404	healthy	0.334667	4.40104696637e-06
UniRef90_D2NPP1_Phosphoribosylformylglycinamidinesynthasecontainingglutamineamidotransferasedomain	0.344967	healthy	0.354851	2.83911988892e-07
UniRef90_I2NRW7_EamA_liketransporterfamilyprotein	0.344864	healthy	0.314142	4.72331895341e-06
UniRef90_D7N0W0_tRNA_tmRNA_uracil_C_5___methyltransferase	0.344308	healthy	0.312174	4.72331895341e-06
UniRef90_Q5F588_Phosphomethylpyrimidinesynthase	0.344091	healthy	0.335324	5.2365325792e-07
UniRef90_I2NX29_Beta_ketoacylsynthase_C_terminaldomainprotein	0.344	healthy	0.312541	4.72331895341e-06
UniRef90_Q5F9J0_ADP_L_glycero_D_manno_heptose_6_epimerase	0.343891	healthy	0.310308	4.72331895341e-06
UniRef90_U1QLG5_DivergentAAAdomainprotein	0.343138	healthy	0.327568	3.05838192746e-06
UniRef90_F3P8F4_50SribosomalproteinL15	0.342895	healthy	0.330644	1.034627616e-06
UniRef90_F3P7C1_Transcriptionalregulator_ArsRfamily	0.34259	healthy	0.391503	1.73192291746e-06
UniRef90_C6M9C5_Phosphorylase	0.342219	healthy	0.30657	1.6091178873e-06
UniRef90_Q5F911_Dual_specificityRNAmethyltransferaseRlmN	0.342197	healthy	0.298954	1.6091178873e-06
UniRef90_D3A3H3_Sulfateadenylyltransferase_smallsubunit	0.340976	healthy	0.318718	4.72331895341e-06
UniRef90_F2CHV3_Tryptophan__tRNAligase	0.340259	healthy	0.268992	4.4566908154e-06
UniRef90_A3CM84_Coffamilyprotein_putative	0.340182	healthy	0.282745	2.51017633474e-06
UniRef90_A3CQM7_Transcriptionalrepressorofpurineoperon_putative	0.339341	healthy	0.281515	5.73544487073e-06
UniRef90_D1BP42_Adenylatekinase	0.339207	healthy	0.334678	5.90766154446e-06
UniRef90_F3P6D5_CelldivisionproteinSepF	0.338851	healthy	0.343124	6.63943551036e-06
UniRef90_U1PGW2_NO_NAME	0.3388	healthy	0.360874	4.72331895341e-06
UniRef90_A3CL31_Imidazolonepropionase	0.338622	healthy	0.280025	3.63600710964e-06
UniRef90_A3CLM2_Tryptophansynthasealphachain	0.338609	healthy	0.278056	3.34415434325e-06
UniRef90_E3H5J1_Enolase	0.338283	healthy	0.335649	3.17832163e-06
UniRef90_A8AWM2_Murligasefamilyprotein	0.337932	healthy	0.276849	9.51443561333e-06
UniRef90_Q9JSX4_L_aspartateoxidase	0.3379	healthy	0.305228	1.6091178873e-06
UniRef90_A1ITN7_NO_NAME	0.337324	healthy	0.317772	4.72331895341e-06
UniRef90_J2ZUG4_VacuoleeffluxerAtg22_likeprotein	0.337266	healthy	0.328581	7.93041698286e-06
UniRef90_A9M015_ATP_dependentRNAhelicase_putative	0.336877	healthy	0.314915	1.6091178873e-06
UniRef90_D1DHF3_PolyamineABCtransporter_ATP_bindingprotein	0.336764	healthy	0.300566	4.72331895341e-06
UniRef90_A3CPV5_Glyceroluptakefacilitatorprotein_putative	0.335664	healthy	0.284291	6.49674943797e-06
UniRef90_F2BEE9_Phosphoribosylformylglycinamidinecyclo_ligase	0.335584	healthy	0.312635	4.72331895341e-06
UniRef90_A3CLG7_Hydrolase_HADsuperfamily_putative	0.335518	healthy	0.279924	4.60684556395e-06
UniRef90_D2NNW3_30SribosomalproteinS2	0.335471	healthy	0.327659	4.84942824777e-06
UniRef90_C6M916_FCDdomainprotein	0.335078	healthy	0.30932	4.72331895341e-06
UniRef90_A3CQQ4_Argininosuccinatesynthase	0.335074	healthy	0.281194	7.79521415443e-06
UniRef90_D2NS90_UDP_galactopyranosemutase	0.334869	healthy	0.326846	7.98687050131e-07
UniRef90_F3P8K7_TranscriptionalregulatorWhiB	0.334838	healthy	0.348003	1.15735169175e-06
UniRef90_A3CK47_Acetyltransferase_GNATfamily_putative	0.334272	healthy	0.283295	9.9851500406e-07
UniRef90_C6M9M1_Transporter_majorfacilitatorfamilyprotein	0.334192	healthy	0.31555	4.72331895341e-06
UniRef90_C9WZF1_Inosine_5_monophosphatedehydrogenase	0.334159	healthy	0.297401	4.72331895341e-06
UniRef90_J3ADA5_6_7_dimethyl_8_ribityllumazinesynthase	0.332381	healthy	0.375413	5.2365325792e-07
UniRef90_A8AYM8_Isocitratedehydrogenase_NADP_	0.332342	healthy	0.279392	8.729793428e-07
UniRef90_E4ZBT9_3_oxoacyl__Acyl_carrier_protein_synthaseII	0.332068	healthy	0.308184	4.72331895341e-06
UniRef90_N0C841_NO_NAME	0.331765	healthy	0.279349	2.32254776713e-06
UniRef90_A9LZN9_ATP_dependentClpproteaseproteolyticsubunit	0.331734	healthy	0.298379	4.72331895341e-06
UniRef90_F3PCA9_DivIVAdomainrepeatprotein	0.331018	healthy	0.337585	1.80192491585e-06
UniRef90_I2NEB2_ExodeoxyribonucleaseV_gammasubunit	0.33026	healthy	0.302321	4.72331895341e-06
UniRef90_C6M4J9_ABCtransporter_ATP_bindingprotein	0.330145	healthy	0.300606	4.72331895341e-06
UniRef90_Q5F9P0_Uracilphosphoribosyltransferase	0.329853	healthy	0.296174	4.72331895341e-06
UniRef90_U7V050_Transposase_IS116_IS110_IS902family	0.329728	healthy	0.333527	5.2365325792e-07
UniRef90_A1KUG7_Dihydrolipoamidedehydrogenase_E3componentofpyruvateand2_oxoglutaratedehydrogenasecomplexes_	0.329403	healthy	0.302332	4.72331895341e-06
UniRef90_E6MXS4_Aspartateammonia_lyase	0.329261	healthy	0.298728	4.72331895341e-06
UniRef90_C6M7I2_Tat_translocatedenzyme	0.32924	healthy	0.305377	4.72331895341e-06
UniRef90_A8AZU2_LytTrDNA_bindingdomainfamily	0.329211	healthy	0.291097	8.25624576503e-06
UniRef90_D2ZUB6_ABCtransporter_ATP_bindingprotein	0.329162	healthy	0.298862	4.72331895341e-06
UniRef90_G9PLG5_ProteintranslocasesubunitSecE	0.329131	healthy	0.340234	1.15735169175e-06
UniRef90_D7N1U4_NO_NAME	0.328993	healthy	0.301543	4.72331895341e-06
UniRef90_E3H0I6_Transcriptionalregulator_effectorbindingdomainprotein	0.328853	healthy	0.321298	3.93040134147e-06
UniRef90_C7M4H3_	0.328717	healthy	0.297589	4.72331895341e-06
UniRef90_F0MFQ6_Signalrecognitionparticleprotein	0.328615	healthy	0.303972	1.6091178873e-06
UniRef90_X5ENJ1_Glycosyltransferase_group1familyprotein	0.327854	healthy	0.297938	4.72331895341e-06
UniRef90_C9X099_D_beta_D_heptose7_phosphatekinase_D_beta_D_heptose7_phosphotransferase_	0.327783	healthy	0.301441	4.72331895341e-06
UniRef90_D3A8B9_NO_NAME	0.327555	healthy	0.307088	4.72331895341e-06
UniRef90_F2UVB7_NO_NAME	0.327314	healthy	0.311623	7.49014197399e-06
UniRef90_E3H0L0_Acetyltransferase_GNATfamily	0.327188	healthy	0.301764	9.37272821066e-06
UniRef90_F3P9X3_NO_NAME	0.326872	healthy	0.317979	2.98768945665e-06
UniRef90_C6M566_Prolineiminopeptidase	0.326824	healthy	0.304832	1.6091178873e-06
UniRef90_Q9JTA4_UPF0210proteinNMA1908	0.326491	healthy	0.304638	4.72331895341e-06
UniRef90_Q9JT57_Thymidylatesynthase	0.326316	healthy	0.295023	4.72331895341e-06
UniRef90_G9PJ10_NO_NAME	0.326159	healthy	0.351263	7.49014197399e-06
UniRef90_E6MVX3_GlucoseinhibiteddivisionAfamilyprotein	0.325891	healthy	0.29915	1.6091178873e-06
UniRef90_A1IRH0_Dihydrolipoyllysine_residuesuccinyltransferasecomponentof2_oxoglutaratedehydrogenasecomplex	0.325683	healthy	0.30744	4.72331895341e-06
UniRef90_C6M5H6_TonB_dependentcopperreceptor	0.325653	healthy	0.297159	4.72331895341e-06
UniRef90_D7N1U2_3_oxoacyl__Acylcarrierprotein_synthaseIII	0.324739	healthy	0.301313	4.72331895341e-06
UniRef90_U1Q929_RNAmethyltransferase_TrmHfamily	0.324105	healthy	0.333594	6.65948700914e-06
UniRef90_C5TPD4_NO_NAME	0.323862	healthy	0.307899	4.72331895341e-06
UniRef90_D3H8E2_Mercuricreductase	0.32362	healthy	0.30424	3.15253190122e-07
UniRef90_F9EWJ0_MFSfamilymajorfacilitatortransporter	0.323374	healthy	0.297452	4.72331895341e-06
UniRef90_F9PLW5_ABCtransporter_quaternaryamineuptaketransporterfamily_substrate_bindingprotein	0.323149	healthy	0.331106	2.08653447577e-06
UniRef90_G9PK02_NO_NAME	0.322266	healthy	0.322787	3.93040134147e-06
UniRef90_I2NWS7_TonB_dependenthemoglobin_transferrin_lactoferrinreceptorfamilyprotein	0.322244	healthy	0.305167	4.72331895341e-06
UniRef90_B4RM91_Pseudouridinesynthase	0.320738	healthy	0.301401	4.72331895341e-06
UniRef90_D2ZXP1_Imelysin	0.320721	healthy	0.301538	4.72331895341e-06
UniRef90_F9PLM1_YcaO_likeprotein	0.320152	healthy	0.308842	8.90570792723e-06
UniRef90_E3H0A0_Ribosome_recyclingfactor	0.319978	healthy	0.346657	2.37172280013e-06
UniRef90_A3CPZ0_Nicotinatephosphoribosyltransferase	0.319818	healthy	0.269759	4.60684556395e-06
UniRef90_D7N028_Tetraacyldisaccharide4_kinase	0.319696	healthy	0.299568	1.6091178873e-06
UniRef90_C6M9J6_Gamma_glutamylphosphatereductase	0.318767	healthy	0.301956	4.72331895341e-06
UniRef90_C7M911_Sulfateadenylyltransferase_smallsubunit	0.318701	healthy	0.293447	4.72331895341e-06
UniRef90_C5TMM7_Spermidinesynthase	0.318508	healthy	0.300212	4.72331895341e-06
UniRef90_A3CLL6_AnthranilatesynthasecomponentI_putative	0.317655	healthy	0.260769	5.90766154446e-06
UniRef90_F3XR44_NO_NAME	0.317525	healthy	0.290263	4.72331895341e-06
UniRef90_J3JKS2_NO_NAME	0.316813	healthy	0.34083	4.26310402636e-07
UniRef90_A3CQX4_2_C_methyl_D_erythritol4_phosphatecytidylyltransferase	0.316503	healthy	0.278836	9.51443561333e-06
UniRef90_G3Z320_NO_NAME	0.316042	healthy	0.297613	4.72331895341e-06
UniRef90_D7N0I9_TonB_dependentreceptor	0.315864	healthy	0.295914	4.72331895341e-06
UniRef90_F3P8L2_NO_NAME	0.314823	healthy	0.311118	1.6091178873e-06
UniRef90_F2UVD5_Molybdenumcofactorsynthesisdomain_containingprotein	0.314233	healthy	0.30809	6.65948700914e-06
UniRef90_F3P5G3_ABCtransporter_substrate_bindingprotein_family5	0.314176	healthy	0.339703	5.20700576638e-06
UniRef90_Q9JUX4_Sulfate_thiosulfateimportATP_bindingproteinCysA	0.312903	healthy	0.294451	4.72331895341e-06
UniRef90_F3P6M4_Phosphoserineaminotransferase	0.312302	healthy	0.322698	9.84729811963e-06
UniRef90_C7M7A7_Glyoxalase_bleomycinresistanceprotein_dioxygenase	0.312154	healthy	0.284596	4.72331895341e-06
UniRef90_C7M618_FeSassemblyproteinSufB	0.312122	healthy	0.288074	4.72331895341e-06
UniRef90_E3D3E7_AminoacidpermeaseATP_bindingprotein	0.310324	healthy	0.288312	4.72331895341e-06
UniRef90_F3P6G4_4_hydroxy_tetrahydrodipicolinatereductase	0.309968	healthy	0.30664	5.04608144764e-06
UniRef90_C6M5K5_AnaerobicC4_dicarboxylatetransporter	0.309452	healthy	0.286588	4.72331895341e-06
UniRef90_F2QGQ5_Bifunctionalfolatesynthesisprotein	0.309012	healthy	0.300679	9.51443561333e-06
UniRef90_C7M583_FeSassemblyATPaseSufC	0.308216	healthy	0.289375	4.72331895341e-06
UniRef90_A3CPP1_NO_NAME	0.307404	healthy	0.269586	1.25039858507e-06
UniRef90_A3CPY7_AminopeptidaseC_putative	0.306739	healthy	0.264448	7.35418878452e-06
UniRef90_D7N0Y0_NAD_P_H_hydrateepimerase	0.30641	healthy	0.295949	4.72331895341e-06
UniRef90_A3CQZ5_	0.306252	healthy	0.27191	1.69761833838e-06
UniRef90_A3CL02_ABC_typemultidrugtransportsystem_3_componentsubtilinimmunityexporter__ATPasecomponent_putative	0.30601	healthy	0.269493	6.63943551036e-06
UniRef90_F5S8U5_Transposase	0.305373	healthy	0.305177	4.72331895341e-06
UniRef90_D2NPL0_Phosphoenolpyruvatecarboxykinase_GTP_	0.304205	healthy	0.319994	8.76403557687e-06
UniRef90_A3CLH1_UPF0348proteinSSA_0583	0.302794	healthy	0.25453	8.90570792723e-06
UniRef90_Q5F8C0_Serinehydroxymethyltransferase	0.301289	healthy	0.287205	4.72331895341e-06
UniRef90_A3CQ73_NifUfamilyprotein_putative	0.301201	healthy	0.271368	9.24465855875e-06
UniRef90_C6M2G3_S_formylglutathionehydrolase	0.301144	healthy	0.28791	4.72331895341e-06
UniRef90_A3CK43_V_typesodiumATPase_subunitK_putative	0.301009	healthy	0.258284	9.40462483535e-06
UniRef90_A3CQV0_33kDachaperonin	0.300175	healthy	0.267809	2.47371230494e-06
UniRef90_Q5F6L8_UDP_N_acetylglucosamine__N_acetylmuramyl__pentapeptide_pyrophosphoryl_undecaprenolN_acetylglucosaminetransferase	0.299934	healthy	0.294405	4.72331895341e-06
UniRef90_A3CM40_Oxidoreductase_pyridinenucleotide_disulfide_classI_putative	0.29951	healthy	0.266308	6.15582296994e-06
UniRef90_C6M2C3_Transcriptionalregulator_AraCfamily	0.299349	healthy	0.282356	4.72331895341e-06
UniRef90_Q5F9J3_Adenylatekinase	0.299162	healthy	0.294831	4.72331895341e-06
UniRef90_E4ZC19_NO_NAME	0.298296	healthy	0.288316	1.6091178873e-06
UniRef90_E7N8T2_Membraneprotein	0.298135	healthy	0.319	3.63600710964e-06
UniRef90_A1KT93_GTPaseDer	0.297859	healthy	0.279661	4.72331895341e-06
UniRef90_E1W3M7_NO_NAME	0.29731	healthy	0.290246	7.62713532975e-07
UniRef90_Q5F541_60kDachaperonin	0.297083	healthy	0.289802	4.72331895341e-06
UniRef90_J2ZNP0_Flavinreductase	0.296959	healthy	0.326459	5.06619264798e-07
UniRef90_T0T7W0_Hypoxanthine_guaninephosphoribosyltransferase	0.296745	healthy	0.320618	6.63943551036e-06
UniRef90_F0MI07_YceIfamilyprotein	0.296717	healthy	0.28562	4.72331895341e-06
UniRef90_G9PLC0_NO_NAME	0.29653	healthy	0.320629	1.82287579589e-06
UniRef90_A1KUT8_Aspartokinase	0.296494	healthy	0.284394	4.72331895341e-06
UniRef90_A3CL89_Succinylglutamatedesuccinylase_Aspartoacylasefamily_putative	0.296133	healthy	0.254691	9.40462483535e-06
UniRef90_F3P6E7_UDP_N_acetylmuramyl_tripeptidesynthetase	0.295618	healthy	0.33066	1.33693666354e-06
UniRef90_F3P5W2_Glycosyltransferase_group1familyprotein	0.295512	healthy	0.29764	7.05773252464e-06
UniRef90_C2M4J1_Polysulfidereductase_NrfD	0.294972	healthy	0.279797	4.72331895341e-06
UniRef90_F2UW58_Ribokinase	0.294376	healthy	0.329827	3.17832163e-06
UniRef90_Q9JZ44_30SribosomalproteinS1	0.293582	healthy	0.276215	4.72331895341e-06
UniRef90_A3CQS8_ABC_typemultidrugtransporter_ATPaseandpermeasecomponents_putative	0.293279	healthy	0.254084	1.69761833838e-06
UniRef90_F3PAR9_DNA_directedRNApolymerasesubunitomega	0.293095	healthy	0.324334	3.46055227608e-06
UniRef90_F2UYN7_NO_NAME	0.292902	healthy	0.325546	6.63943551036e-06
UniRef90_F3P6L4_Thioredoxinreductase	0.292461	healthy	0.310771	6.2773431654e-06
UniRef90_U7V5X7_NO_NAME	0.292	healthy	0.238256	1.6091178873e-06
UniRef90_D7N0I7_ATP_dependentClpproteaseATP_bindingsubunitClpX	0.291982	healthy	0.279708	4.72331895341e-06
UniRef90_A3CKU8_Transcriptionalregulator_TetR_AcrRfamily_putative	0.29187	healthy	0.252836	1.69761833838e-06
UniRef90_F9EYH1_Nodulin21familyprotein	0.291843	healthy	0.293365	4.72331895341e-06
UniRef90_Q79T00_Glycosyltransferase_stabilizingproteinGtf2	0.291391	healthy	0.255733	7.35418878452e-06
UniRef90_A3CL48_Sucrose_6_phosphatehydrolase_putative	0.291353	healthy	0.255279	8.28751781992e-07
UniRef90_D2NQ90_30SribosomalproteinS6	0.291257	healthy	0.310742	6.45640247073e-06
UniRef90_A3CR87_D_alanine__poly_phosphoribitol_ligasesubunit1	0.291251	healthy	0.26051	4.92194742834e-06
UniRef90_E3H3W7_Methylenetetrahydrofolatereductase	0.29122	healthy	0.306847	1.5856548351e-06
UniRef90_D7N217_ChaperoneproteinDnaJ	0.290976	healthy	0.287849	4.72331895341e-06
UniRef90_E3H3J6_AnchoredrepeatABCtransporter_substrate_bindingprotein	0.290935	healthy	0.302489	1.41867345595e-06
UniRef90_Q5F835_Arginine__tRNAligase	0.290823	healthy	0.291902	4.72331895341e-06
UniRef90_F2V1F2_NO_NAME	0.290721	healthy	0.334531	5.2365325792e-07
UniRef90_F3PB76_NO_NAME	0.290687	healthy	0.268532	5.70970387653e-06
UniRef90_I2NUX2_Phospholipidmethyltransferase	0.290614	healthy	0.28026	4.72331895341e-06
UniRef90_A3CQ45_Serine__tRNAligase	0.290344	healthy	0.25848	2.84193308311e-06
UniRef90_X5ER95_Xanthinepermease	0.290208	healthy	0.283514	4.72331895341e-06
UniRef90_A3CNT3_Imidazoleglycerol_phosphatedehydratase	0.290119	healthy	0.260566	7.50234649226e-06
UniRef90_F3PC92_Proline__tRNAligase	0.289069	healthy	0.310116	4.95702792395e-06
UniRef90_Q9Z3B7_UreaseaccessoryproteinUreE	0.288622	healthy	0.318702	1.24176707742e-06
UniRef90_A9M428_SulfateABCtransporter_permeaseprotein	0.288162	healthy	0.279822	4.72331895341e-06
UniRef90_C6M6A7_Spermidinesynthase	0.287677	healthy	0.276169	4.72331895341e-06
UniRef90_A3CNM6_Aspartateaminotransferase_putative	0.287285	healthy	0.253207	1.22553027192e-06
UniRef90_D1BP41_Methionineaminopeptidase	0.286979	healthy	0.306942	1.72328695708e-06
UniRef90_A3CL47_Lactoseoperontranscriptionalrepressor_LacIfamily_putative	0.286821	healthy	0.252137	4.64043181328e-06
UniRef90_D3A607_NO_NAME	0.28671	healthy	0.287774	5.2365325792e-07
UniRef90_F3P985_Sigma_70region2	0.286329	healthy	0.279335	2.20462063171e-06
UniRef90_E3H5H1_Phosphoribosylglycinamideformyltransferase	0.286024	healthy	0.273833	3.80659481666e-06
UniRef90_C6M4R2_ABCtransporter_permeaseprotein	0.285724	healthy	0.276111	4.72331895341e-06
UniRef90_F3P6E8_Penicillin_bindingprotein_transpeptidasedomainprotein	0.285037	healthy	0.325156	1.17647442651e-06
UniRef90_F3P7V1_EffluxABCtransporter_permeaseprotein	0.284654	healthy	0.314194	7.79521415443e-06
UniRef90_J3JKL0_Undecaprenyl_diphosphatase	0.284642	healthy	0.302124	7.49014197399e-06
UniRef90_C7M7P0_Malatedehydrogenase	0.283792	healthy	0.277699	1.6091178873e-06
UniRef90_F0IC16_GldKprotein	0.283759	healthy	0.273152	4.72331895341e-06
UniRef90_A3CM83_MurM_putative	0.283729	healthy	0.261547	8.44665449896e-06
UniRef90_A1KU37_Homoserinedehydrogenase	0.283041	healthy	0.286403	4.72331895341e-06
UniRef90_A3CQ88_Acetolactatesynthase	0.282401	healthy	0.246801	9.40462483535e-06
UniRef90_J2ZN59_Transcriptionalregulator_MerRfamily	0.28199	healthy	0.327829	3.93358222354e-06
UniRef90_C6M7U2_NLPAlipoprotein	0.28186	healthy	0.283691	4.72331895341e-06
UniRef90_A3CL55_ABC_typemultidrugtransportsystem_Phospholipid_LPS_lipidAanddrugexporter__ATPaseandpermeasecomponents_putative	0.28143	healthy	0.255196	7.49014197399e-06
UniRef90_J3A9P7_Transposase_IS4_likefamilyprotein	0.280995	healthy	0.271111	5.73544487073e-06
UniRef90_D2NTE3_ABC_typetransportsysteminvolvedinFe_Sclusterassembly_ATPasecomponent	0.280953	healthy	0.280488	3.17832163e-06
UniRef90_G9PJM7_NO_NAME	0.280508	healthy	0.30547	5.2365325792e-07
UniRef90_A3CKS5_Flavoprotein_putative	0.278726	healthy	0.244248	8.90570792723e-06
UniRef90_F2CG14_Dihydroorotatedehydrogenase	0.278651	healthy	0.260467	8.44450065217e-06
UniRef90_D1BLE4_CellshapedeterminingproteinMreB_Mrl	0.278419	healthy	0.306734	6.15582296994e-06
UniRef90_C6M8V1_Aldehydedehydrogenase_NAD_familyprotein	0.277406	healthy	0.282561	1.73192291746e-06
UniRef90_U7V6B0_NO_NAME	0.277361	healthy	0.263227	4.32998941438e-06
UniRef90_F9EVF4_Dialkylrecorsinolcondensingenzyme	0.276147	healthy	0.277856	4.72331895341e-06
UniRef90_U1Q1F4_YibE_F_likeprotein	0.276068	healthy	0.305454	5.46537648067e-06
UniRef90_A8AZ32_Integralmembraneprotein	0.275355	healthy	0.239347	7.29600949396e-06
UniRef90_G9PPE9_NO_NAME	0.274981	healthy	0.29166	9.44787482055e-07
UniRef90_A3CQ82_AminoacidABCtransporter_ATP_bindingprotein_putative	0.27493	healthy	0.258674	2.69413455065e-06
UniRef90_A3CPV2_NO_NAME	0.274736	healthy	0.251489	7.35418878452e-06
UniRef90_A3CM76_O_acetylhomoserinesulfhydrylase_putative	0.274604	healthy	0.256303	1.51834049622e-06
UniRef90_Q5F9U0_Phenylalanine__tRNAligasealphasubunit	0.274595	healthy	0.274736	1.6091178873e-06
UniRef90_F2UV44_NO_NAME	0.274476	healthy	0.295432	3.05838192746e-06
UniRef90_E3H1C2_Acetyltransferase_GNATfamily	0.274429	healthy	0.287717	1.07638414462e-06
UniRef90_E3H1F6_DehydrogenaseE1component	0.27389	healthy	0.285502	6.15582296994e-06
UniRef90_E7NBW6_PTSsystemfructoseIIAcomponent	0.273712	healthy	0.313646	1.30370866476e-06
UniRef90_E7NE04_Exopolysaccharidebiosynthesispolyprenylglycosylphosphotransferase	0.273648	healthy	0.307514	1.33693666354e-06
UniRef90_E7N9C2_PeptidaseC1_likefamily	0.273531	healthy	0.308642	6.65948700914e-06
UniRef90_F3P6L0_AnaerobicC4_dicarboxylatetransporterDcuB	0.272452	healthy	0.306631	8.44665449896e-06
UniRef90_D1BR69_Uracil_xanthinepermease	0.272302	healthy	0.303031	8.44450065217e-06
UniRef90_C6M6H7_ABC_2typetransporter	0.271698	healthy	0.274737	4.72331895341e-06
UniRef90_C6M6W4_NO_NAME	0.271519	healthy	0.272135	4.72331895341e-06
UniRef90_C6M5M2_ChaperoneproteinHscAhomolog	0.271214	healthy	0.274341	4.72331895341e-06
UniRef90_R0DZR0_IS1480transposase	0.269965	healthy	0.263456	5.2365325792e-07
UniRef90_N0CAA2_NO_NAME	0.269511	healthy	0.252731	1.63648845137e-07
UniRef90_D2NSC9_Lipoylsynthase	0.269426	healthy	0.306982	7.98687050131e-07
UniRef90_U1QUW6_DNApolymeraseIIIsubunitbeta	0.269395	healthy	0.298899	6.92929013691e-06
UniRef90_F9EY70_Dehydrogenase	0.269243	healthy	0.269045	4.72331895341e-06
UniRef90_D2NRU5_IMPdehydrogenase_GMPreductase	0.268965	healthy	0.291821	9.09317348872e-07
UniRef90_C6M6A2_ATPphosphoribosyltransferase	0.268883	healthy	0.279412	4.72331895341e-06
UniRef90_D2NR02_60kDachaperonin	0.268333	healthy	0.276679	6.92929013691e-06
UniRef90_C7M3J5_L_lactatedehydrogenase_Cytochrome_	0.267915	healthy	0.269034	4.72331895341e-06
UniRef90_C0EJL4_Probablecytosolaminopeptidase	0.267669	healthy	0.270439	4.72331895341e-06
UniRef90_D1BQN3_Chorismatebinding_likeprotein	0.267658	healthy	0.295895	9.84729811963e-06
UniRef90_E0PNW8_NO_NAME	0.267552	healthy	0.301225	1.6091178873e-06
UniRef90_F3P868_Protein_exportmembraneproteinSecF	0.267187	healthy	0.306236	2.6429382208e-06
UniRef90_C6M8N9_TonB_dependentreceptor	0.266767	healthy	0.260713	4.72331895341e-06
UniRef90_D2NSC7_Glutaminesynthetase	0.266734	healthy	0.296213	5.46537648067e-06
UniRef90_A3CQ29_TranscriptionalattenuatorLytR_putative	0.266554	healthy	0.246967	5.59097011241e-06
UniRef90_F3P9X2_Triggerfactor	0.26618	healthy	0.30005	5.46537648067e-06
UniRef90_F9PIA7_Daunorubicin_doxorubicinresistanceATP_bindingproteinDrrA	0.265479	healthy	0.277248	4.30028651878e-06
UniRef90_G3Z415_NO_NAME	0.265395	healthy	0.268805	4.72331895341e-06
UniRef90_F3P7J9_NO_NAME	0.265055	healthy	0.296923	5.59057192617e-07
UniRef90_A3CNT1_1__5_phosphoribosyl__5___5_phosphoribosylamino_methylideneamino_imidazole_4_carboxamideisomerase	0.263477	healthy	0.244374	4.60684556395e-06
UniRef90_C6M456_Cupindomainprotein	0.26331	healthy	0.268356	4.72331895341e-06
UniRef90_F2UVZ6_NO_NAME	0.263121	healthy	0.298028	5.90766154446e-06
UniRef90_C7M414_ThiaminepyrophosphateproteinTPPbindingdomainprotein	0.262823	healthy	0.269148	4.72331895341e-06
UniRef90_A3CMJ2_3_isopropylmalatedehydrataselargesubunit	0.262336	healthy	0.245547	2.37172280013e-06
UniRef90_C0W6M0_APendonuclease_family2	0.262044	healthy	0.279961	7.05773252464e-06
UniRef90_J0MQN8_Transposase_IS4family	0.261966	healthy	0.316566	7.35418878452e-06
UniRef90_J2ZUD7_OsmC_likeprotein	0.261845	healthy	0.314099	1.24176707742e-06
UniRef90_A3CNT0_ImidazoleglycerolphosphatesynthasesubunitHisF	0.261763	healthy	0.242979	3.05838192746e-06
UniRef90_Q9JYT7_UncharacterizedproteinNMB1437	0.261283	healthy	0.266465	4.72331895341e-06
UniRef90_A3CKN8_Transaldolase_likeprotein_putative	0.26111	healthy	0.245889	4.92194742834e-06
UniRef90_C6M490_Methyltransferasedomainprotein	0.260078	healthy	0.273886	1.6091178873e-06
UniRef90_I2NGG4_NO_NAME	0.259488	healthy	0.269311	4.72331895341e-06
UniRef90_A1KT01_RibosomebiogenesisGTPaseA	0.259287	healthy	0.266975	4.72331895341e-06
UniRef90_A3CLT6_NO_NAME	0.25711	healthy	0.245068	3.34415434325e-06
UniRef90_F3P919_APendonuclease_family2	0.256909	healthy	0.286174	6.63943551036e-06
UniRef90_F0MF53_NO_NAME	0.256896	healthy	0.280379	4.72331895341e-06
UniRef90_D1BQS2_ABCtransporterrelatedprotein	0.256804	healthy	0.300318	6.15582296994e-06
UniRef90_E3H0N0_Cysteine_richdomainprotein	0.255548	healthy	0.248851	5.20700576638e-06
UniRef90_Q9AET5_GlycosyltransferaseGtf1	0.254928	healthy	0.236288	6.63943551036e-06
UniRef90_J2ZTT7_Oligopeptidetransporter_OPTfamily	0.254588	healthy	0.305432	3.46296909931e-06
UniRef90_F0ICF7_30SribosomalproteinS4	0.253987	healthy	0.260783	4.72331895341e-06
UniRef90_J4WP34_Cys_MetmetabolismPLP_dependentenzyme	0.253967	healthy	0.260977	4.72331895341e-06
UniRef90_A3CK14_Beta_galactosidase_putative	0.253771	healthy	0.233028	5.59097011241e-06
UniRef90_G9PP43_NO_NAME	0.253767	healthy	0.293462	7.35418878452e-06
UniRef90_A3CLN6_UDP_N_acetylglucosamine__N_acetylmuramyl__pentapeptide_pyrophosphoryl_undecaprenolN_acetylglucosaminetransferase	0.253679	healthy	0.232188	9.29883968095e-06
UniRef90_C7M8N9_Deoxyhypusinesynthase	0.253447	healthy	0.261762	4.72331895341e-06
UniRef90_G9PJF0_NO_NAME	0.253198	healthy	0.273633	9.09506912474e-07
UniRef90_G9PKJ5_NO_NAME	0.253127	healthy	0.307262	5.88162313101e-06
UniRef90_A3CQN6_Dehydrogenase_eukaryotic_like_putative	0.253097	healthy	0.252576	1.93523017401e-06
UniRef90_C6M8U8_Pseudouridylatesynthase	0.253045	healthy	0.261372	4.72331895341e-06
UniRef90_Q9JZI4_Glutamate__cysteineligase	0.252861	healthy	0.263668	4.72331895341e-06
UniRef90_A3CL90_NickelABCtransporter_putative	0.251962	healthy	0.232227	4.4566908154e-06
UniRef90_D2NQ49_Threoninedehydrogenase	0.250876	healthy	0.252771	9.84729811963e-06
UniRef90_A3CL74_Cobyricacidsynthase	0.250832	healthy	0.236769	1.22553027192e-06
UniRef90_J3A816_Glycerophosphodiesterphosphodiesterasefamilyprotein	0.250608	healthy	0.277616	7.26504390872e-07
UniRef90_A3CKM8_NO_NAME	0.249957	healthy	0.238361	4.92194742834e-06
UniRef90_C6M9J4_Methyltransferasesmalldomainprotein	0.249502	healthy	0.25653	4.72331895341e-06
UniRef90_G9PMS3_NO_NAME	0.248444	healthy	0.290893	4.96686955689e-06
UniRef90_UPI0002DB19CF_ribonucleasePH	0.247507	healthy	0.255621	4.72331895341e-06
UniRef90_F3P774_Transcriptionalregulator_LacIfamily	0.247043	healthy	0.284286	1.30370866476e-06
UniRef90_F3PDE0_Conserveddomainprotein	0.246903	healthy	0.301088	1.14133576424e-06
UniRef90_F3PAT0_Argininedeiminase	0.24679	healthy	0.28958	5.73544487073e-06
UniRef90_D0RVZ0_Tagatose1_6_diphosphatealdolase	0.246741	healthy	0.232164	2.20462063171e-06
UniRef90_UPI0002003758_NO_NAME	0.246518	healthy	0.285768	4.92194742834e-06
UniRef90_U2RQ56_NO_NAME	0.246413	healthy	0.247886	4.72331895341e-06
UniRef90_A3CPT1_NADPH_flavinoxidoreductase_putative	0.24628	healthy	0.239624	7.35418878452e-06
UniRef90_A3CP40_NO_NAME	0.246173	healthy	0.240059	6.49674943797e-06
UniRef90_E3H1E9_AMP_bindingenzyme	0.246141	healthy	0.273098	3.63600710964e-06
UniRef90_E7N6L2_O_acetylhomoserineaminocarboxypropyltransferase_cysteinesynthase	0.246124	healthy	0.298965	3.81101411047e-06
UniRef90_E3H250_ExodeoxyribonucleaseIII	0.24561	healthy	0.28345	7.26504390872e-07
UniRef90_A3CL77_Glutamyl_tRNAreductase	0.244538	healthy	0.244346	1.69761833838e-06
UniRef90_F3PA10_ABCtransporter_permeaseprotein	0.244528	healthy	0.286867	4.4566908154e-06
UniRef90_U2AEJ1_NO_NAME	0.244518	healthy	0.245806	4.72331895341e-06
UniRef90_F9YV82_UncharacterizedABCtransporterATP_bindingproteinykpA	0.244401	healthy	0.256329	4.72331895341e-06
UniRef90_A8AYS7_Methyltransferase	0.243786	healthy	0.237407	3.80659481666e-06
UniRef90_E3H4P8_Putativemembraneprotein	0.243558	healthy	0.291368	7.49014197399e-06
UniRef90_E3H453_PyridoxalbiosynthesislyasePdxS	0.243171	healthy	0.290921	8.44665449896e-06
UniRef90_U1PHI4_Tatpathwaysignalsequencedomainprotein	0.24283	healthy	0.291308	1.08889333136e-06
UniRef90_A3CKS3_Methylase_putative	0.242683	healthy	0.23538	3.05838192746e-06
UniRef90_A8AX76_Glutamate5_kinase	0.241963	healthy	0.238966	5.20700576638e-06
UniRef90_F2V0R3_NO_NAME	0.241773	healthy	0.298474	1.32470965179e-06
UniRef90_A3CMT3_CoproporphyrinogenIIIoxidase_putative	0.241328	healthy	0.241148	2.69413455065e-06
UniRef90_J2ZSJ5_N_acetylglucosamine_6_phosphatedeacetylase	0.240782	healthy	0.303145	2.80486129977e-06
UniRef90_C7M8T4_Transcriptionactivatoreffectorbinding	0.239274	healthy	0.25802	4.72331895341e-06
UniRef90_A8AWN6_Conserveddomainprotein	0.239207	healthy	0.238207	9.9851500406e-07
UniRef90_D7MZ59_Single_strandedDNA_bindingprotein	0.239117	healthy	0.254228	4.72331895341e-06
UniRef90_A8AXZ4_3_dehydroquinatesynthase	0.238142	healthy	0.242019	1.51834049622e-06
UniRef90_S2VJ28_NO_NAME	0.237946	healthy	0.253335	4.72331895341e-06
UniRef90_U1PYP5_Ureasesubunitbeta	0.237781	healthy	0.300143	5.2365325792e-07
UniRef90_E3H5I7_Amidohydrolase	0.237615	healthy	0.283422	5.90766154446e-06
UniRef90_C7M9I2_Cysteine__tRNAligase	0.237285	healthy	0.254885	4.72331895341e-06
UniRef90_U2BWD8_Glucose_6_phosphateisomerase	0.237268	healthy	0.255005	4.72331895341e-06
UniRef90_E3H256_Acetatekinase	0.237198	healthy	0.247002	6.65948700914e-06
UniRef90_A3CKL8_PEPphosphonomutase_likeprotein_putative	0.237185	healthy	0.239345	3.80659481666e-06
UniRef90_F2UZL7_NO_NAME	0.236825	healthy	0.280124	1.72328695708e-06
UniRef90_U1QUI6_HollidayjunctionATP_dependentDNAhelicaseRuvB	0.236785	healthy	0.27621	5.57991981456e-06
UniRef90_B4RP75_NAD_P_transhydrogenasesubunitalpha	0.236671	healthy	0.262587	4.72331895341e-06
UniRef90_G9PPL2_NO_NAME	0.236287	healthy	0.268202	6.65927517538e-07
UniRef90_A3CQ22_RibosomematurationfactorRimP	0.23596	healthy	0.231353	9.37272821066e-06
UniRef90_F3PAS8_Carbamatekinase	0.235701	healthy	0.291194	5.90766154446e-06
UniRef90_F2V1K1_Pyrimidine_nucleosidephosphorylase	0.23559	healthy	0.277973	1.51834049622e-06
UniRef90_F3PD62_Aspartate1_decarboxylase	0.235102	healthy	0.269443	9.51443561333e-06
UniRef90_D7MZQ4_NO_NAME	0.234568	healthy	0.2503	4.72331895341e-06
UniRef90_A3CQT3_NO_NAME	0.234533	healthy	0.237025	5.61914990547e-06
UniRef90_E3H0M0_Oxidoreductasemolybdopterinbindingdomainprotein	0.234426	healthy	0.248683	3.17585515336e-06
UniRef90_F9EY93_ABCsuperfamilyATPbindingcassettetransporter_ABCprotein	0.234154	healthy	0.250598	4.72331895341e-06
UniRef90_E7NCZ5_NO_NAME	0.233556	healthy	0.251428	8.35651069391e-07
UniRef90_A8AW48_PhoH_likeprotein	0.23282	healthy	0.238656	5.88162313101e-06
UniRef90_E3H0L1_Generalstressprotein14	0.232071	healthy	0.259244	1.48818205941e-06
UniRef90_E6MZA2_Acetyltransferasecomponentofpyruvatedehydrogenasecomplex	0.232029	healthy	0.255593	4.72331895341e-06
UniRef90_J5UZL0_Carbonicanhydrase	0.231854	healthy	0.249878	4.72331895341e-06
UniRef90_A3CNS1_GTPaseHflX	0.231489	healthy	0.23863	2.37172280013e-06
UniRef90_A8AUT0_Glycoproteinendopeptidase	0.231215	healthy	0.227135	8.31923111772e-06
UniRef90_F9EV68_NO_NAME	0.230676	healthy	0.276964	1.6091178873e-06
UniRef90_A3CMA4_Glyceratekinase_putative	0.230591	healthy	0.264159	7.49014197399e-06
UniRef90_A3CMD1_Phenylalanine__tRNAligasealphasubunit	0.230485	healthy	0.236935	3.81101411047e-06
UniRef90_J2ZTD5_NO_NAME	0.230226	healthy	0.29786	6.39271041778e-06
UniRef90_F3PBQ0_Uracil_DNAglycosylase	0.229973	healthy	0.317456	8.26606827921e-06
UniRef90_F3PC03_ABCtransporter_permeaseprotein	0.22928	healthy	0.260826	9.99499459857e-06
UniRef90_E3H410_ABCtransporter_ATP_bindingprotein	0.228954	healthy	0.245178	9.50394058056e-06
UniRef90_U1RFN4_Transporter_majorfacilitatorfamilyprotein	0.228675	healthy	0.273282	8.28751781992e-07
UniRef90_A3CM39_Ferredoxin__NADPreductase	0.228581	healthy	0.231035	3.05838192746e-06
UniRef90_G9PPU7_NO_NAME	0.228284	healthy	0.27379	2.6429382208e-06
UniRef90_G9PKS6_Aspartatecarbamoyltransferase	0.228222	healthy	0.292206	8.44665449896e-06
UniRef90_F0II75_D_lactatedehydrogenase	0.228194	healthy	0.248838	4.72331895341e-06
UniRef90_E6MZH4_KHG_KDPGaldolase	0.228113	healthy	0.259546	4.72331895341e-06
UniRef90_E7N7A0_NO_NAME	0.228086	healthy	0.276127	7.79521415443e-06
UniRef90_E3H1V1_Lysine__tRNAligase	0.227885	healthy	0.26142	7.93041698286e-06
UniRef90_E7N8A4_NO_NAME	0.227641	healthy	0.298226	3.8438593999e-07
UniRef90_F2UY38_NO_NAME	0.227549	healthy	0.271827	7.01079848253e-07
UniRef90_A3CMT4_NO_NAME	0.227538	healthy	0.229626	2.69413455065e-06
UniRef90_F2UY63_Aspartokinase_Fragment_	0.227471	healthy	0.284035	4.60684556395e-06
UniRef90_F3P9H0_Tatpathwaysignalsequencedomainprotein	0.227279	healthy	0.277993	6.65948700914e-06
UniRef90_G9PI20_TranslationinitiationfactorIF_3	0.226712	healthy	0.302208	3.46055227608e-06
UniRef90_F9EW68_MITfamilymetaliontransporterCorA	0.226598	healthy	0.264835	4.72331895341e-06
UniRef90_A4VWB0_30SribosomalproteinS21	0.225384	healthy	0.267586	9.40462483535e-06
UniRef90_F0N5B0_Aromatic_amino_acidtransaminase	0.225163	healthy	0.245463	4.72331895341e-06
UniRef90_F3P6Q0_Transcriptionalregulator_HxlRfamily	0.224428	healthy	0.284235	4.46105530256e-06
UniRef90_F3PB79_Iron_sulfurclusterassemblyaccessoryprotein	0.224154	healthy	0.264398	8.90570792723e-06
UniRef90_U2C411_Nitroreductasefamilyprotein	0.224117	healthy	0.247729	4.72331895341e-06
UniRef90_E3H160_Glutaminesynthetase	0.224011	healthy	0.30454	1.17647442651e-06
UniRef90_E3H5W6_AldehydedehydrogenaseB	0.223816	healthy	0.243781	7.50234649226e-06
UniRef90_A3CRA1_DTDP_4_dehydrorhamnose3_5_epimerase_putative	0.223379	healthy	0.233073	2.93586249541e-06
UniRef90_F3P773_Betagalactosidasesmallchain	0.223266	healthy	0.285036	1.08889333136e-06
UniRef90_F9PJE3_ClassIIaldolase_adducinN_terminaldomainprotein	0.2232	healthy	0.290557	5.0599665044e-06
UniRef90_F3PA80_HADhydrolase_familyIIB	0.222775	healthy	0.287159	1.05584822541e-07
UniRef90_F0IGX4_InnermembraneproteinYkgB	0.222761	healthy	0.248611	4.72331895341e-06
UniRef90_P48371_DNAgyrasesubunitA	0.222712	healthy	0.249531	4.72331895341e-06
UniRef90_U1QHG5_NO_NAME	0.222304	healthy	0.266766	4.72331895341e-06
UniRef90_F0IC35_tRNA_2_methylthio_N_6__dimethylallyladenosinesynthase	0.222104	healthy	0.246138	4.72331895341e-06
UniRef90_E7N6N6_DivIVAdomainprotein	0.222012	healthy	0.294731	1.30737083262e-06
UniRef90_J5X1B5_Pyridoxalphosphateenzyme_YggSfamily	0.221398	healthy	0.247436	4.72331895341e-06
UniRef90_A3CRC2_Zn_dependemtpeptidase_Insulinase__M16family_putative	0.2208	healthy	0.236899	4.32998941438e-06
UniRef90_C6M4W6_Sulfateadenylyltransferase_largesubunit	0.219819	healthy	0.258174	4.72331895341e-06
UniRef90_D2NSX4_Ribonucleoside_diphosphatereductasesubunitbeta	0.219817	healthy	0.275698	3.72525159042e-07
UniRef90_J6HK53_UDP_N_acetylmuramate__L_alanineligase	0.219496	healthy	0.245834	4.72331895341e-06
UniRef90_F2UXG2_NO_NAME	0.219185	healthy	0.322557	8.23944722911e-06
UniRef90_J3JK00_DrugresistanceMFStransporter_	0.218851	healthy	0.30054	1.61175650132e-06
UniRef90_U1REW4_Transcriptionalregulator_ArsRfamily	0.218251	healthy	0.256699	9.37272821066e-06
UniRef90_A3CN70_L_lactatedehydrogenase	0.218112	healthy	0.247396	4.64043181328e-06
UniRef90_F3PCY4_Hydrolase_NUDIXfamily	0.217906	healthy	0.277731	9.29883968095e-06
UniRef90_C6M311_Acetylornithineaminotransferase	0.217042	healthy	0.245928	1.6091178873e-06
UniRef90_F3PBY0_FAHfamilyprotein	0.216887	healthy	0.282448	1.07638414462e-06
UniRef90_E3H3G3_Methyltransferasedomainprotein	0.216649	healthy	0.266253	2.6429382208e-06
UniRef90_I2NH87_PF01863familyprotein	0.216324	healthy	0.244172	4.72331895341e-06
UniRef90_F0F2I8_Peptidase_U32family	0.216088	healthy	0.254239	4.72331895341e-06
UniRef90_F3P9T0_BacterialtypeIIsecretionsystemproteinFdomainprotein	0.216083	healthy	0.28848	1.24176707742e-06
UniRef90_A8AVJ7_RibosomalRNAsmallsubunitmethyltransferaseG	0.216036	healthy	0.23127	5.70970387653e-06
UniRef90_F3PCU7_Peptidyl_tRNAhydrolase	0.215733	healthy	0.284747	3.05838192746e-06
UniRef90_Q9K095_Threonine__tRNAligase	0.21542	healthy	0.262101	4.72331895341e-06
UniRef90_D2NTY9_ATPsynthasesubunitbeta	0.21525	healthy	0.261078	1.33693666354e-06
UniRef90_I0UWG1_EamA_liketransporterfamilyprotein	0.214031	healthy	0.255857	6.36466212098e-07
UniRef90_U1R8P6_NO_NAME	0.213125	healthy	0.248925	1.73192291746e-06
UniRef90_F0IDJ0_Biotinsynthase	0.212305	healthy	0.239939	4.72331895341e-06
UniRef90_E3GZP3_Transporter_majorfacilitatorfamilyprotein	0.212259	healthy	0.25093	8.76403557687e-06
UniRef90_F3P5R9_ATPase_histidinekinase_DNAgyraseB_HSP90domainprotein	0.210623	healthy	0.271077	3.72525159042e-07
UniRef90_G9PQK4_NO_NAME	0.209505	healthy	0.289841	4.07327639346e-06
UniRef90_J6HYI2_Glutamine__fructose_6_phosphateaminotransferase_isomerizing_	0.208784	healthy	0.240471	4.72331895341e-06
UniRef90_D2NQI4_Predictedornithinecyclodeaminase	0.208597	healthy	0.261246	6.65948700914e-06
UniRef90_J5Y4E1_Nitrous_oxidereductase_Sec_dependent	0.208583	healthy	0.239987	4.72331895341e-06
UniRef90_U7V2H3_Kinasedomainprotein	0.208049	healthy	0.22759	5.61914990547e-06
UniRef90_J3F3V5_Responseregulatorreceiverdomainprotein	0.207524	healthy	0.280712	6.36466212098e-07
UniRef90_F0II95_50SribosomalproteinL27	0.207357	healthy	0.238515	4.72331895341e-06
UniRef90_F9PMU4_NAD_dependentproteindeacetylase	0.20722	healthy	0.276168	2.80486129977e-06
UniRef90_D2NRK8_Nitratereductasebetasubunit	0.206901	healthy	0.250816	9.84729811963e-06
UniRef90_J5Y394_Chloridetransporter_ClCfamily	0.20653	healthy	0.24142	4.72331895341e-06
UniRef90_A1R8U9_ElongationfactorTu	0.206369	healthy	0.265202	5.57991981456e-06
UniRef90_C0EP14_Exodeoxyribonuclease7largesubunit	0.205987	healthy	0.244281	4.72331895341e-06
UniRef90_A3CNA4_NAD_dependentproteindeacetylase	0.205112	healthy	0.227387	5.20700576638e-06
UniRef90_A0A024DEY2_NO_NAME	0.204838	healthy	0.259592	2.25804863381e-06
UniRef90_F3P8S3_DJ_1familyprotein	0.204557	healthy	0.265081	1.80192491585e-06
UniRef90_A3CPJ1_D_3_phosphoglyceratedehydrogenase_putative	0.20439	healthy	0.215454	6.34654767428e-06
UniRef90_E3H048_Catalase	0.204342	healthy	0.274723	5.88162313101e-06
UniRef90_F3PBI6_MFStransporter_SPfamily	0.203381	healthy	0.290682	5.8103247449e-07
UniRef90_F0ID10_Thymidylatesynthase	0.203364	healthy	0.239735	4.72331895341e-06
UniRef90_F0IC68_Formate__tetrahydrofolateligase	0.203093	healthy	0.239308	4.72331895341e-06
UniRef90_D2NQB0_DNAgyrasesubunitB	0.202983	healthy	0.254866	3.81101411047e-06
UniRef90_U1RPX1_ABC_2typetransporter	0.202781	healthy	0.262345	5.2365325792e-07
UniRef90_D2NR25_Succinyl_CoAligase_ADP_forming_subunitbeta	0.202686	healthy	0.244883	5.90766154446e-06
UniRef90_F3PD07_NO_NAME	0.20268	healthy	0.272951	8.44665449896e-06
UniRef90_G9PLA6_FeSassemblyproteinSufD	0.202203	healthy	0.257845	4.40104696637e-06
UniRef90_E7N706_NADdependentepimerase_dehydratasefamilyprotein	0.202113	healthy	0.301339	5.8103247449e-07
UniRef90_E3H5B0_Histidinekinase	0.201578	healthy	0.224826	7.62713532975e-07
UniRef90_F0IC13_GlidingmotilityproteinGldO	0.201504	healthy	0.238198	4.72331895341e-06
UniRef90_A3CPT2_PrimosomalproteinDnaI_putative	0.201456	healthy	0.214873	3.05838192746e-06
UniRef90_E2N6C4_NO_NAME	0.201038	healthy	0.23591	4.72331895341e-06
UniRef90_G9PLY6_NO_NAME	0.201014	healthy	0.246679	2.98768945665e-06
UniRef90_E7BF08_NO_NAME	0.200914	healthy	0.255496	4.72331895341e-06
UniRef90_F3P6A7_1__5_phosphoribosyl__5___5_phosphoribosylamino_methylideneamino_imidazole_4_carboxamideisomerase	0.200685	healthy	0.257426	7.49014197399e-06
UniRef90_E3H517_2_3_bisphosphoglycerate_dependentphosphoglyceratemutase	0.200007	healthy	0.265299	4.60684556395e-06
UniRef90_U1PQ38_NO_NAME	0.199785	healthy	0.259511	1.24176707742e-06
UniRef90_A3CMR6_Aminotransferase_class_V_putative	0.198489	healthy	0.222723	7.26504390872e-07
UniRef90_E3H007_S4domainprotein	0.198454	healthy	0.258941	2.57563749514e-06
UniRef90_I2NRZ4_PF09903familyprotein	0.198353	healthy	0.236112	4.72331895341e-06
UniRef90_F0IDQ1_Probabledual_specificityRNAmethyltransferaseRlmN	0.198139	healthy	0.234337	4.72331895341e-06
UniRef90_J4X5F0_Coproporphyrinogen_IIIoxidase	0.197733	healthy	0.236498	4.72331895341e-06
UniRef90_A8AXT3_PeptidaseT	0.196844	healthy	0.220704	7.35418878452e-06
UniRef90_F0IHL8_2_amino_3_ketobutyratecoenzymeAligase	0.196402	healthy	0.236953	4.72331895341e-06
UniRef90_F3PAR4_Carbamoyl_phosphatesynthasesmallchain	0.196381	healthy	0.279123	9.09317348872e-07
UniRef90_J3JL27_Exonuclease	0.196328	healthy	0.25681	4.84942824777e-06
UniRef90_F3P637_Nitrite_sulfitereductaseferredoxindomainprotein	0.1955	healthy	0.27329	4.07327639346e-06
UniRef90_E3H278_Nitroreductasefamilyprotein	0.195346	healthy	0.237735	7.29600949396e-06
UniRef90_E3H0J7_EndonucleaseIII	0.195099	healthy	0.264887	6.49674943797e-06
UniRef90_E3H347_Methyltransferasedomainprotein	0.194884	healthy	0.245897	5.73544487073e-06
UniRef90_A9LZZ8_SUN_familyprotein	0.193734	healthy	0.234705	4.72331895341e-06
UniRef90_F0IE25_Glutaminase	0.193557	healthy	0.234677	4.72331895341e-06
UniRef90_E3H304_Shikimatedehydrogenase	0.193356	healthy	0.263938	1.41517932706e-06
UniRef90_Q5F928_UvrABCsystemproteinC	0.193008	healthy	0.24751	4.72331895341e-06
UniRef90_F0IP71_RibosomalRNAsmallsubunitmethyltransferaseE	0.192931	healthy	0.216963	3.21554048563e-06
UniRef90_E3H5J0_MazGfamilyprotein	0.192631	healthy	0.268525	2.69413455065e-06
UniRef90_F0IDA7_tRNAuridine5_carboxymethylaminomethylmodificationenzymeMnmG	0.192626	healthy	0.234508	4.72331895341e-06
UniRef90_F0II72_ABCsuperfamilyATPbindingcassettetransporter_ABCprotein	0.191836	healthy	0.232483	4.72331895341e-06
UniRef90_E3H3F8_Transcriptionalregulator_AraCfamily	0.191282	healthy	0.250069	6.49674943797e-06
UniRef90_F2UZY5_MarCfamilymembraneprotein	0.19105	healthy	0.25808	3.46961539823e-06
UniRef90_J3JIZ9_MIPfamilychannelprotein	0.190943	healthy	0.268739	1.62418445843e-07
UniRef90_E7N758_ABCtransporter_ATP_bindingprotein_Fragment_	0.190813	healthy	0.235895	5.04608144764e-06
UniRef90_I2NTX7_Membraneprotein_PF09851family	0.190799	healthy	0.237049	4.72331895341e-06
UniRef90_U1Q5N3_Transcriptionalregulator_TetRfamily	0.190732	healthy	0.27824	5.2365325792e-07
UniRef90_D1BQN0_C4_dicarboxylateanaerobiccarrier	0.190659	healthy	0.252651	5.90766154446e-06
UniRef90_J6IQK9_DNArepairproteinRecN	0.190063	healthy	0.236084	4.72331895341e-06
UniRef90_F0IHV7_UDP_N_acetylglucosamine1_carboxyvinyltransferase	0.190019	healthy	0.232076	4.72331895341e-06
UniRef90_E3H3X0_MFStransporter_SPfamily	0.189756	healthy	0.246262	1.33693666354e-06
UniRef90_A3CQQ8_Metallo_beta_lactamase_putative	0.189708	healthy	0.221205	2.69413455065e-06
UniRef90_E3H0P1_Amidophosphoribosyltransferase	0.18941	healthy	0.274315	7.49014197399e-06
UniRef90_C7M9H9_Transketolasecentralregion	0.189282	healthy	0.233581	4.72331895341e-06
UniRef90_F3P995_Kinase_PfkBfamily	0.186922	healthy	0.256064	5.88162313101e-06
UniRef90_F9PMW4_Electrontransferflavoprotein_betasubunit	0.186736	healthy	0.245767	3.63600710964e-06
UniRef90_J5UWK9_GHKLdomainprotein	0.186571	healthy	0.231377	4.72331895341e-06
UniRef90_A3CKX7_Enzymeofpoly_gamma_glutamatebiosynthesis_Capsuleformation__putative	0.186551	healthy	0.229307	8.31923111772e-06
UniRef90_F0IDU0_Delta_aminolevulinicaciddehydratase	0.186519	healthy	0.231997	4.72331895341e-06
UniRef90_A4W2T1_Enolase	0.186373	healthy	0.222291	2.6429382208e-06
UniRef90_A3CPB2_Peptidyl_prolylcis_transisomerase	0.185639	healthy	0.207383	4.32998941438e-06
UniRef90_F3P6M1_Alpha_galactosidase	0.185604	healthy	0.252828	6.65948700914e-06
UniRef90_J2ZRK8_AMP_bindingenzyme	0.184966	healthy	0.271316	2.15825641777e-07
UniRef90_E7N9J7_Na__H_antiporter	0.184874	healthy	0.274356	9.51443561333e-06
UniRef90_N0CB92_NO_NAME	0.184629	healthy	0.215288	9.37272821066e-06
UniRef90_F0IFQ1_AMP_bindingenzyme	0.184242	healthy	0.22893	4.72331895341e-06
UniRef90_E7N773_NO_NAME	0.184235	healthy	0.258407	3.93040134147e-06
UniRef90_F0IDU9_MutGfamilylantibioticprotectionABCsuperfamilyATPbindingcassettetransporterpermeasesubunit	0.183967	healthy	0.231048	4.72331895341e-06
UniRef90_J6IE08_GMPsynthase_glutamine_hydrolyzing_	0.18396	healthy	0.231157	4.72331895341e-06
UniRef90_F0ICC7_50SribosomalproteinL1	0.183644	healthy	0.229888	4.72331895341e-06
UniRef90_F0ID79_Mrp_Nbp35familyATP_bindingprotein	0.183477	healthy	0.2318	4.72331895341e-06
UniRef90_D1BNM7_Acetylornithineaminotransferase	0.183376	healthy	0.259258	7.49014197399e-06
UniRef90_F3P8X4_BifunctionalproteinFolD	0.183158	healthy	0.245536	2.51017633474e-06
UniRef90_D2NRR3_DNA_directedRNApolymerasesubunitalpha	0.182705	healthy	0.269967	2.33654701838e-06
UniRef90_E2N3D1_Hydrolase_alpha_betadomainprotein	0.182482	healthy	0.231953	4.72331895341e-06
UniRef90_T0UEX4_Thiamine_monophosphatekinase	0.182193	healthy	0.262859	5.20700576638e-06
UniRef90_I0UQ63_2_3_4_5_tetrahydropyridine_2_6_dicarboxylateN_succinyltransferase	0.182133	healthy	0.238361	4.72331895341e-06
UniRef90_F3P9T7_LysRsubstratebindingdomainprotein	0.181902	healthy	0.266031	2.33654701838e-06
UniRef90_E3H5D0_Endonuclease_exonuclease_phosphatasefamilyprotein	0.181895	healthy	0.252822	3.59922206055e-06
UniRef90_U2ASC8_O_acetylhomoserineaminocarboxypropyltransferase_cysteinesynthase	0.181666	healthy	0.232287	4.72331895341e-06
UniRef90_G9PNW9_NO_NAME	0.180793	healthy	0.268996	6.63943551036e-06
UniRef90_F9EY68_tRNApseudouridinesynthaseB	0.180787	healthy	0.240893	4.72331895341e-06
UniRef90_F3PB58_Arginasefamilyprotein	0.179457	healthy	0.268032	1.30370866476e-06
UniRef90_J3JJ74_SdpI_YhfLfamilyprotein	0.179374	healthy	0.245414	4.72331895341e-06
UniRef90_J3JKX0_PF01594domainprotein	0.178764	healthy	0.244074	1.14133576424e-06
UniRef90_U1QIC5_Putativemembraneprotein	0.178217	healthy	0.242198	1.73192291746e-06
UniRef90_A8AXA5_TyrosinerecombinaseXerS	0.1772	healthy	0.220272	2.69413455065e-06
UniRef90_C2M2E2_Phosphateacetyltransferase	0.177092	healthy	0.22995	4.72331895341e-06
UniRef90_D2NRU0_10kDachaperonin	0.176943	healthy	0.249627	9.24465855875e-06
UniRef90_F3P5H4_Glyoxalasefamilyprotein	0.176883	healthy	0.246161	1.6091178873e-06
UniRef90_A3CNV5_Prephenatedehydrogenase_putative	0.176423	healthy	0.215247	1.32470965179e-06
UniRef90_J5Y8N1_CnaproteinB_typedomainprotein	0.176143	healthy	0.229856	4.72331895341e-06
UniRef90_J6HTH2_Cytochromecassemblyprotein	0.175617	healthy	0.226245	4.72331895341e-06
UniRef90_F9PLF7_Transcriptionalregulator_PadRfamily	0.175295	healthy	0.267705	1.32470965179e-06
UniRef90_E3H4W1_AminopeptidasePdomainprotein	0.174847	healthy	0.253624	7.01079848253e-07
UniRef90_A3CPM3_NO_NAME	0.174761	healthy	0.213145	4.72331895341e-06
UniRef90_F0ICJ6_Asparagine__tRNAligase	0.173826	healthy	0.226555	4.72331895341e-06
UniRef90_E3H434_NO_NAME	0.172931	healthy	0.247264	2.45838040055e-07
UniRef90_A3CMJ8_ABC_typecholinetransporter_membrane_spanningpermease_putative	0.172916	healthy	0.212076	1.14133576424e-06
UniRef90_E3H4R5_Nitroreductasefamilyprotein	0.172537	healthy	0.255916	9.40462483535e-06
UniRef90_A3CNS2_tRNAdimethylallyltransferase	0.171856	healthy	0.219767	5.20700576638e-06
UniRef90_F0IIB5_DNAgyrase_topoisomeraseIV_Asubunitdomainprotein	0.170865	healthy	0.22403	4.72331895341e-06
UniRef90_A3CQB9_ZincmetalloproteasezmpB_putative	0.169685	healthy	0.1997	3.81101411047e-06
UniRef90_E3H2J6_Aminodeoxychorismatesynthase_componentI	0.168529	healthy	0.229171	6.92929013691e-06
UniRef90_D2NRU8_GMPsynthase_glutamine_hydrolyzing_	0.16769	healthy	0.257727	1.034627616e-06
UniRef90_A3CPZ6_Phospho_N_acetylmuramoyl_pentapeptide_transferase	0.167391	healthy	0.210449	4.32998941438e-06
UniRef90_F0IHM4_ABCsuperfamilyATPbindingcassettetransporter_membraneprotein	0.167256	healthy	0.223554	4.72331895341e-06
UniRef90_F0IEW9_CompetenceproteinComM	0.16688	healthy	0.223588	4.72331895341e-06
UniRef90_E3H5F1_ChaperoneproteinDnaK	0.165941	healthy	0.235461	1.72328695708e-06
UniRef90_E3H4R3_DEAD_DEAHboxhelicase	0.165759	healthy	0.244786	2.0644192905e-06
UniRef90_U2C1N7_Putativeneutralzincmetallopeptidase	0.165728	healthy	0.218956	4.72331895341e-06
UniRef90_F0IC22_Aspartateammonia_lyase	0.165278	healthy	0.221078	4.72331895341e-06
UniRef90_E7NA00_Deoxyribose_phosphatealdolase	0.164103	healthy	0.265701	3.34481286201e-07
UniRef90_I0USV0_Dehydrogenase_FMN_dependent	0.163823	healthy	0.270318	2.37172280013e-06
UniRef90_J6I662_Cysteinedesulfurase_SufSfamily	0.163763	healthy	0.22394	4.72331895341e-06
UniRef90_G9PPQ1_Shikimatekinase	0.16345	healthy	0.257504	1.32470965179e-06
UniRef90_F9PNW8_ABCtransporter_ATP_bindingprotein	0.163145	healthy	0.235752	9.51443561333e-06
UniRef90_A3CP36_ProteinSprT_like	0.162469	healthy	0.206612	4.32998941438e-06
UniRef90_J5XEL1_Aspartate__ammonialigase	0.162181	healthy	0.221529	4.72331895341e-06
UniRef90_A3CLP2_NO_NAME	0.162136	healthy	0.205238	9.37272821066e-06
UniRef90_F3P5T2_PleiotropicregulatoryproteinDegT	0.162077	healthy	0.244162	3.81101411047e-06
UniRef90_E7N8N1_Drugresistancetransporter_Bcr_CflAsubfamily	0.162011	healthy	0.257955	1.72328695708e-06
UniRef90_G9PLU5_NO_NAME	0.161785	healthy	0.250542	1.24176707742e-06
UniRef90_E3H002_SodiumextrusionABCtransporter_ATP_bindingproteinNatAfamilyprotein	0.161626	healthy	0.231752	8.28751781992e-07
UniRef90_D8UN07_NO_NAME	0.161476	healthy	0.235215	4.60684556395e-06
UniRef90_C2M4F4_Phospho_N_acetylmuramoyl_pentapeptide_transferase	0.161176	healthy	0.220876	4.72331895341e-06
UniRef90_F0IF96_ATP_dependent6_phosphofructokinase	0.161141	healthy	0.217183	4.72331895341e-06
UniRef90_A3CP68_Ring_cleavageextradioldioxygenase_putative	0.161078	healthy	0.211695	3.72525159042e-07
UniRef90_A3CLK5_NO_NAME	0.16085	healthy	0.217689	1.6091178873e-06
UniRef90_F3PC18_NADdependentepimerase_dehydratasefamilyprotein	0.160584	healthy	0.242064	1.69761833838e-06
UniRef90_A3CL00_Transcriptionalregulator_XREfamily_putative	0.160529	healthy	0.195284	7.19926587244e-06
UniRef90_D2NRX2_4_hydroxy_3_methylbut_2_enyldiphosphatereductase	0.159927	healthy	0.250115	4.87550129409e-07
UniRef90_C6M9P0_Phosphoglycolatephosphatase	0.158546	healthy	0.222201	4.72331895341e-06
UniRef90_F0ILP5_Cytosolicprotein	0.158486	healthy	0.206637	4.92194742834e-06
UniRef90_F3P4T4_Transcriptionalregulator_ArsRfamily	0.157978	healthy	0.243754	4.72408036178e-07
UniRef90_E3GZZ9_Transcriptionalregulator_ArsRfamily	0.157953	healthy	0.218036	3.80659481666e-06
UniRef90_D2NPK7_Phosphomannomutase	0.157455	healthy	0.241719	1.33693666354e-06
UniRef90_C2M229_Oxidoreductase_shortchaindehydrogenase_reductasefamilyprotein	0.15679	healthy	0.219356	4.72331895341e-06
UniRef90_F0IEY1_Cb_typecytochromecoxidasesubunitI	0.155958	healthy	0.21966	4.72331895341e-06
UniRef90_E7N6D2_Gamma_glutamylphosphatereductase	0.155767	healthy	0.245254	6.92929013691e-06
UniRef90_J3JL09_ISHne1_transposaseOrfBfamilyprotein	0.155601	healthy	0.213697	1.6091178873e-06
UniRef90_F3P5H3_3_demethylubiquinone_93_methyltransferasedomainprotein	0.155233	healthy	0.230308	7.98687050131e-07
UniRef90_A3CM57_AccessorysecretoryproteinAsp2_putative	0.154841	healthy	0.196818	4.92194742834e-06
UniRef90_Q5F9T6_Phenylalanine__tRNAligasebetasubunit	0.154352	healthy	0.229227	4.72331895341e-06
UniRef90_U1Q3F3_Homoserinedehydrogenase	0.153332	healthy	0.238261	4.95702792395e-06
UniRef90_F3P5U9_Glycosyltransferase_group2familyprotein	0.152647	healthy	0.279675	1.6091178873e-06
UniRef90_I0URE3_Histidinekinasedimerization_phosphoacceptordomainprotein	0.152346	healthy	0.200452	4.33221442819e-06
UniRef90_A3CN29_Carbamoylphosphatesynthaselargesubunit_biotincarboxylase_putative	0.151849	healthy	0.204503	4.60684556395e-06
UniRef90_E3H512_UPF0210proteinHMPREF0733_11258	0.151099	healthy	0.251622	6.36466212098e-07
UniRef90_F3P720_Tatpathwaysignalsequencedomainprotein	0.150922	healthy	0.258055	1.6091178873e-06
UniRef90_E3H563_GlycineoxidaseThiO	0.150898	healthy	0.245284	1.33693666354e-06
UniRef90_U2C7Q5_Carboxyltransferasedomainprotein	0.150887	healthy	0.215797	4.72331895341e-06
UniRef90_A3CQD2_NO_NAME	0.149442	healthy	0.199611	6.39271041778e-06
UniRef90_J5XC15_Tryptophansynthasebetachain	0.149221	healthy	0.215036	4.72331895341e-06
UniRef90_G9PKQ5_Ribulose_phosphate3_epimerase	0.148905	healthy	0.25397	6.39271041778e-06
UniRef90_F9PHW5_Dihydropteroatesynthase	0.148756	healthy	0.257596	4.46105530256e-06
UniRef90_U2A7J1_2_3_4_5_tetrahydropyridine_2_6_dicarboxylateN_succinyltransferase	0.1486	healthy	0.216497	4.72331895341e-06
UniRef90_F0IGU5_TranscriptionelongationfactorGreA	0.148288	healthy	0.217499	1.6091178873e-06
UniRef90_E3H1T3_NO_NAME	0.148	healthy	0.252904	8.25624576503e-06
UniRef90_U2A628_Fructose_bisphosphatealdolaseclass1	0.146892	healthy	0.212849	4.72331895341e-06
UniRef90_U7V728_NO_NAME	0.14689	healthy	0.199061	4.72331895341e-06
UniRef90_G9PLZ0_NO_NAME	0.146834	healthy	0.228854	6.92929013691e-06
UniRef90_C7M843_ElongationfactorP	0.146737	healthy	0.222477	4.72331895341e-06
UniRef90_C2M842_NO_NAME	0.146709	healthy	0.187888	4.72331895341e-06
UniRef90_C6M6K7_DnaJdomainprotein	0.146495	healthy	0.208083	4.72331895341e-06
UniRef90_U1PGC0_Hydrolase_alpha_betadomainprotein	0.145784	healthy	0.250564	7.35418878452e-06
UniRef90_I0UTA0_DEAH_boxhelicase	0.145724	healthy	0.241738	8.44665449896e-06
UniRef90_E3H491_NO_NAME	0.145037	healthy	0.221583	2.08653447577e-06
UniRef90_E7RVE2_Branched_chainaminoacidABCtransporter_permeaseprotein	0.144445	healthy	0.171009	9.24465855875e-06
UniRef90_E6MY42_Succinate_semialdehydedehydrogenase_NADP__	0.144077	healthy	0.216334	4.72331895341e-06
UniRef90_A8AWJ4_Fibronectin_bindingproteinA	0.143801	healthy	0.203127	5.57231583722e-07
UniRef90_E3H561_Thiazolesynthase	0.143299	healthy	0.224063	8.44450065217e-06
UniRef90_A3CKX2_Lipoprotein	0.143249	healthy	0.190939	7.19926587244e-06
UniRef90_E3H3G8_NO_NAME	0.143155	healthy	0.220638	6.49674943797e-06
UniRef90_J0N1C8_DivIVAdomainprotein	0.142218	healthy	0.250334	1.62418445843e-07
UniRef90_E3H099_Uridylatekinase	0.142116	healthy	0.22983	4.07327639346e-06
UniRef90_E3H0K2_Oxidoreductase_shortchaindehydrogenase_reductasefamilyprotein	0.141743	healthy	0.247709	4.46105530256e-06
UniRef90_E3H546_CytoChromecoxidaseCaa3assemblyfactor	0.141245	healthy	0.243496	2.69413455065e-06
UniRef90_J2ZR89_Branched_chainaminoacidABCtransporter_permeaseprotein	0.140831	healthy	0.236607	5.46537648067e-06
UniRef90_J5XJ58_PeptidasefamilyM13	0.140358	healthy	0.212297	4.72331895341e-06
UniRef90_U1QJ16_PutativeheatshockproteinHspR	0.139723	healthy	0.17754	9.24465855875e-06
UniRef90_F3PAU4_Transcriptionalregulator_MerRfamily	0.139687	healthy	0.241347	1.97825041582e-06
UniRef90_A3CMU4_CCA_addingenzyme	0.139641	healthy	0.195382	3.80659481666e-06
UniRef90_U2C933_30SribosomalproteinS3	0.139603	healthy	0.212849	4.72331895341e-06
UniRef90_A3CP72_ConservedABC_typeantimicrobialpermease_likeprotein_putative	0.138905	healthy	0.185466	5.90766154446e-06
UniRef90_E3H4L1_Alphaamylase_catalyticdomainprotein	0.138891	healthy	0.224104	6.15582296994e-06
UniRef90_A3CL07_ABC_typemultidrugtransportsystem_3_componentsubtilinimmunityexporter__ATPasecomponent_putative	0.138296	healthy	0.195855	6.34654767428e-06
UniRef90_J5XGR2_Acyl_CoAdehydrogenase_C_terminaldomainprotein	0.138153	healthy	0.210243	4.72331895341e-06
UniRef90_U1RFQ2_Ser_Thrphosphatasefamilyprotein	0.137998	healthy	0.2448	7.93041698286e-06
UniRef90_UPI00035D5FB0_NO_NAME	0.136667	healthy	0.233845	1.62418445843e-07
UniRef90_A3CMU5_ABC_typetransporter_Antibioticresistanceprotein__ATPasecomponent_putative	0.136354	healthy	0.191769	4.60684556395e-06
UniRef90_F3P639_Sulfateadenylyltransferase_smallsubunit	0.135452	healthy	0.244507	2.15825641777e-07
UniRef90_A3CNR1_NO_NAME	0.135408	healthy	0.194588	7.31339850314e-07
UniRef90_D3A4V4_FeSclusterassemblyscaffoldIscU	0.135373	healthy	0.214566	1.6091178873e-06
UniRef90_J3F471_NO_NAME	0.135371	healthy	0.231792	9.40462483535e-06
UniRef90_F3PAK8_Preproteintranslocase_SecGsubunit	0.134861	healthy	0.239323	4.33221442819e-06
UniRef90_F2UYQ4_NO_NAME	0.134673	healthy	0.229679	8.31923111772e-06
UniRef90_F0II04_ATP_dependenthelicaseRecQ	0.134526	healthy	0.212341	4.72331895341e-06
UniRef90_E3H5R4_Peptidase_A24family	0.133747	healthy	0.235902	9.37272821066e-06
UniRef90_C2M628_Transporter_majorfacilitatorfamilyprotein	0.133444	healthy	0.210646	4.72331895341e-06
UniRef90_A3CPE5_PhosphatidylethanolamineN_methyltransferase_putative	0.133178	healthy	0.187855	7.19926587244e-06
UniRef90_U1RD79_Relaxase_mobilizationnucleasedomainprotein	0.132573	healthy	0.209419	3.38249913138e-06
UniRef90_J4WM77_QueuinetRNA_ribosyltransferase	0.132509	healthy	0.208266	4.72331895341e-06
UniRef90_C2M561_Polysaccharidebiosynthesisprotein	0.132275	healthy	0.210895	4.72331895341e-06
UniRef90_UPI00020035AD_HxlRfamilytranscriptionalregulator	0.131374	healthy	0.248538	4.92194742834e-06
UniRef90_A3CKQ0_Malatepermease_putative	0.131051	healthy	0.237454	1.73192291746e-06
UniRef90_F2UUM6_Diphosphomevalonatedecarboxylase	0.130411	healthy	0.227796	4.30028651878e-06
UniRef90_J6IEU2_Methyltransferasedomainprotein	0.130276	healthy	0.211278	4.72331895341e-06
UniRef90_U7V6Z2_Transposase_IS4family	0.129953	healthy	0.233494	5.2365325792e-07
UniRef90_U1Q5T5_NO_NAME	0.128456	healthy	0.180359	2.85537237595e-06
UniRef90_J3A9C0_PutativetransposaseIS110_Fragment_	0.128446	healthy	0.23113	1.6091178873e-06
UniRef90_F5VWH7_CRISPRtypeII_A_NMEMI_associatedproteinCsn2	0.128384	healthy	0.246047	4.33221442819e-06
UniRef90_U7V8A6_Ribosome_bindingfactorA	0.127883	healthy	0.207174	4.93566447095e-06
UniRef90_F9PI98_NAD_P____transhydrogenase_AB_specific__alphasubunit	0.12784	healthy	0.227145	6.34654767428e-06
UniRef90_J3ACQ5_MTA_SAHnucleosidase	0.127837	healthy	0.226279	6.15582296994e-06
UniRef90_G9PNJ4_NO_NAME	0.127657	healthy	0.246843	4.32998941438e-06
UniRef90_J6IFV3_Lysine__tRNAligase	0.127193	healthy	0.20841	4.72331895341e-06
UniRef90_E3H3U4_Alcoholdehydrogenase_propanol_preferring	0.127031	healthy	0.222939	3.17832163e-06
UniRef90_C2M2W5_NO_NAME	0.12678	healthy	0.214767	4.72331895341e-06
UniRef90_D2NU07_Peptidechainreleasefactor1	0.126633	healthy	0.239364	8.44450065217e-06
UniRef90_F3P917_MgtEintracellulardomainprotein	0.126352	healthy	0.226272	9.95770207805e-06
UniRef90_S2VM87_NO_NAME	0.12529	healthy	0.209385	4.72331895341e-06
UniRef90_U1RZV3_ABCtransporter_permeaseprotein	0.124895	healthy	0.239769	3.25318105694e-07
UniRef90_A3CNS0_NO_NAME	0.124872	healthy	0.196131	3.80659481666e-06
UniRef90_U1RSQ9_DNA_bindinghelix_turn_helixprotein	0.124494	healthy	0.22791	7.2675660814e-06
UniRef90_U1PWU3_SuccinatedehydrogenasecytochromeBsubunit_b558family	0.1244	healthy	0.215012	4.92194742834e-06
UniRef90_E3H1L8_Tatpathwaysignalsequencedomainprotein	0.122413	healthy	0.224531	3.59922206055e-06
UniRef90_E3H138_Transcriptionalregulator_DeoRfamily	0.121706	healthy	0.209646	3.93358222354e-06
UniRef90_D2NP80_FumaratehydrataseclassII	0.120967	healthy	0.233081	9.09317348872e-07
UniRef90_C2M594_Cysteine_richdomainprotein	0.120887	healthy	0.204816	4.72331895341e-06
UniRef90_F3PCN1_ABCtransporter_ATP_bindingprotein	0.119421	healthy	0.242584	7.31339850314e-07
UniRef90_A8AXM7_Orotatephosphoribosyltransferase	0.119402	healthy	0.183131	5.70970387653e-06
UniRef90_F0IDV0_ABCsuperfamilyATPbindingcassettetransporter_ABCprotein	0.119286	healthy	0.207172	4.72331895341e-06
UniRef90_F2V0L6_NO_NAME	0.118774	healthy	0.232431	4.60684556395e-06
UniRef90_J6ITP5_DNAgyrasesubunitB	0.118028	healthy	0.203708	4.72331895341e-06
UniRef90_F0IF82_UvrABCsystemproteinB	0.116366	healthy	0.203079	4.72331895341e-06
UniRef90_E6J1D2_5_methyltetrahydropteroyltriglutamate__homocysteinemethyltransferase	0.116301	healthy	0.199923	4.30028651878e-06
UniRef90_E3H115_Pyridinenucleotide_disulfideoxidoreductase	0.115294	healthy	0.221156	5.20700576638e-06
UniRef90_J6I3H4_NO_NAME	0.115217	healthy	0.20446	4.72331895341e-06
UniRef90_A3CL03_NO_NAME	0.115166	healthy	0.201365	5.04608144764e-06
UniRef90_U7V3Y7_NO_NAME	0.114338	healthy	0.225615	6.39271041778e-06
UniRef90_F0IH81_P_ATPasesuperfamilyP_typeATPasecoppertransporter	0.113871	healthy	0.204389	4.72331895341e-06
UniRef90_J5VDN1_30SribosomalproteinS1	0.113126	healthy	0.202214	4.72331895341e-06
UniRef90_U1QEU9_PTSsystem_mannose_fructose_sorbosefamily_IICcomponent	0.113044	healthy	0.227397	3.59922206055e-06
UniRef90_G9PIW1_NO_NAME	0.112435	healthy	0.235325	1.97825041582e-06
UniRef90_E0DBP9_DNA_3_methyladenineglycosylaseI	0.111887	healthy	0.215577	4.72331895341e-06
UniRef90_E3H5G2_2_5_diketo_D_gluconicacidreductaseA	0.111847	healthy	0.198913	4.32998941438e-06
UniRef90_F3PAL3_PutativesporulationtranscriptionregulatorWhiA	0.111667	healthy	0.254431	9.40462483535e-06
UniRef90_J4X7J9_Phosphoglucosaminemutase	0.111175	healthy	0.203579	4.72331895341e-06
UniRef90_U1QLB6_Outermembraneinsertionsignaldomainprotein	0.110747	healthy	0.232687	9.9851500406e-07
UniRef90_E3H0S2_GTPaseDer	0.110647	healthy	0.227913	1.72328695708e-06
UniRef90_E3H0K3_GroES_likeprotein	0.110164	healthy	0.227761	1.61175650132e-06
UniRef90_F0IFT3_Phosphoenolpyruvatecarboxykinase_ATP_	0.11005	healthy	0.203772	4.72331895341e-06
UniRef90_F0IF40_DNAtopoisomerase_ATP_hydrolyzing_subunitB	0.109381	healthy	0.201518	4.72331895341e-06
UniRef90_E3H4Z8_PutativeazaleucineresistanceproteinAzlC	0.108917	healthy	0.208358	4.60684556395e-06
UniRef90_S2W055_ATPsynthasesubunitbeta	0.108214	healthy	0.199686	4.72331895341e-06
UniRef90_J3JJ34_NO_NAME	0.107253	healthy	0.234323	1.22553027192e-06
UniRef90_F3PCW8_Transporter_	0.106781	healthy	0.228289	3.80659481666e-06
UniRef90_A3CMW4_Lipid_multidrug_protein_typeABCexporter_ATPbinding_membrane_spanningprotein_putative	0.106672	healthy	0.18036	4.4566908154e-06
UniRef90_U1Q0L4_NO_NAME	0.106556	healthy	0.235655	3.25318105694e-07
UniRef90_E3H2V4_Chorismatesynthase	0.106307	healthy	0.218525	6.36466212098e-07
UniRef90_C2M7B1_Ferredoxin__NADPreductase	0.106296	healthy	0.201698	4.72331895341e-06
UniRef90_J3JJP7_Methionineaminopeptidase	0.105998	healthy	0.220398	3.8438593999e-07
UniRef90_E3H459_NO_NAME	0.105647	healthy	0.197489	7.2675660814e-06
UniRef90_I0US92_Peptidase_S54family	0.104323	healthy	0.19068	4.72331895341e-06
UniRef90_E3H4Q2_Transporter_majorfacilitatorfamilyprotein	0.103681	healthy	0.206571	4.10890560441e-06
UniRef90_E3H4L3_Antibioticbiosynthesismonooxygenase	0.103384	healthy	0.198258	4.72331895341e-06
UniRef90_E3H486_NO_NAME	0.103217	healthy	0.210585	5.90766154446e-06
UniRef90_E3H565_Deoxycytidinetriphosphatedeaminase	0.102248	healthy	0.212212	9.5421662264e-07
UniRef90_J2ZTR0_Periplasmicprotein_PF09992family	0.102158	healthy	0.214956	2.37172280013e-06
UniRef90_G9PNB2_NO_NAME	0.102126	healthy	0.223365	9.50394058056e-06
UniRef90_E3H1L9_ATPase_AFG1family	0.101927	healthy	0.207985	8.23944722911e-06
UniRef90_D2NRU4_Inosine_5_monophosphatedehydrogenase	0.100922	healthy	0.223441	6.15018134647e-07
UniRef90_E3H0I3_Luciferase_likemonooxygenase	0.100815	healthy	0.221666	9.29883968095e-06
UniRef90_F1ZRM5_Guanosine_3_5_bis_Diphosphate_3_pyrophosphohydrolase	0.100337	healthy	0.197708	4.72331895341e-06
UniRef90_B2GIZ6_50SribosomalproteinL2	0.0994248	healthy	0.219378	2.84193308311e-06
UniRef90_U2A6Z0_4_hydroxythreonine_4_phosphatedehydrogenase	0.0993563	healthy	0.197406	4.72331895341e-06
UniRef90_E3H135_Phosphoenolpyruvate_proteinphosphotransferase	0.0992732	healthy	0.20642	8.44665449896e-06
UniRef90_E3H390_GTPaseObg	0.0987031	healthy	0.212181	3.63600710964e-06
UniRef90_F0IG82_LipopolysaccharideABCsuperfamilyATPbindingcassettetransporter_ABCprotein	0.0984733	healthy	0.197574	4.72331895341e-06
UniRef90_U7V0V3_NO_NAME	0.0981694	healthy	0.197416	7.35418878452e-06
UniRef90_E3H1G6_NO_NAME	0.0979001	healthy	0.211313	2.47371230494e-06
UniRef90_F3PCK7_NO_NAME	0.0973715	healthy	0.225256	1.83444247072e-06
UniRef90_E3H523_Cysteine__tRNAligase	0.0973462	healthy	0.20996	4.88313586448e-07
UniRef90_F0IFC9_Peptidechainreleasefactor1	0.0971175	healthy	0.197614	4.72331895341e-06
UniRef90_F0IGI3_S_adenosylmethioninesynthase	0.0948694	healthy	0.196629	4.72331895341e-06
UniRef90_F3PCM7_Citratetransporter	0.094729	healthy	0.214502	4.92194742834e-06
UniRef90_J4X0M3_NO_NAME	0.0946484	healthy	0.195939	4.72331895341e-06
UniRef90_F3P722_NO_NAME	0.0939276	healthy	0.208549	4.72331895341e-06
UniRef90_E3H500_PutativeazaleucineresistanceproteinAzlC	0.0934545	healthy	0.179646	1.51521782429e-06
UniRef90_E3H3N4_3_isopropylmalatedehydrataselargesubunit	0.0931878	healthy	0.202013	4.10890560441e-06
UniRef90_I0USE7_Permeasefamilyprotein	0.0928597	healthy	0.212082	7.29600949396e-06
UniRef90_E3H0I7_UPF0176proteinHMPREF0733_10457	0.0925619	healthy	0.216569	7.50234649226e-06
UniRef90_U1RQE9_Cobalttransportprotein	0.092451	healthy	0.225513	1.62418445843e-07
UniRef90_E3H220_Triosephosphateisomerase	0.0918774	healthy	0.232721	9.37272821066e-06
UniRef90_N0C845_ABCtransportermembrane_spanningpermease_branchedchainaminoacidtransport	0.0907698	healthy	0.183327	5.59097011241e-06
UniRef90_F0IGE0_2_methylthioadeninesynthetase	0.0902662	healthy	0.194879	4.72331895341e-06
UniRef90_U7UX75_NO_NAME	0.0901418	healthy	0.200981	4.72331895341e-06
UniRef90_Q6L5S6_ReceptorpolysaccharidephosphotransferaseWefC	0.0901326	healthy	0.206207	4.92194742834e-06
UniRef90_U7V8A0_NO_NAME	0.0896512	healthy	0.213522	4.72331895341e-06
UniRef90_F3P5N2_NADH_quinoneoxidoreductasesubunitC	0.0895802	healthy	0.212326	5.90766154446e-06
UniRef90_J3F3D5_Transposase_Fragment_	0.0883827	healthy	0.191868	4.72331895341e-06
UniRef90_F0II82_DNApolymeraseIII_gamma_tausubunitDnaX	0.0882785	healthy	0.193652	4.72331895341e-06
UniRef90_F0IG12_Glyceraldehyde_3_phosphatedehydrogenaseA	0.087935	healthy	0.193443	4.72331895341e-06
UniRef90_F1ZRP5_NO_NAME	0.0865175	healthy	0.193607	4.72331895341e-06
UniRef90_E3H225_SWIMzincfingerdomainprotein	0.0857702	healthy	0.229034	4.07327639346e-06
UniRef90_F0IFJ6_Acetylornithinetransaminase	0.0853624	healthy	0.193919	4.72331895341e-06
UniRef90_J3F450_Uracil_DNAglycosylasefamilyprotein	0.085033	healthy	0.227805	9.5421662264e-07
UniRef90_E7NCT2_Isoprenyltransferase	0.0843339	healthy	0.201311	5.04608144764e-06
UniRef90_J4X7M9_NO_NAME	0.0838604	healthy	0.191614	4.72331895341e-06
UniRef90_J3F448_Oxidoreductasemolybdopterin_bindingdomainprotein_Fragment_	0.0832962	healthy	0.189465	5.59097011241e-06
UniRef90_F3PD18_Responseregulatorreceiverdomainprotein	0.0825364	healthy	0.209	5.2365325792e-07
UniRef90_E3H505_OxidoreductaseNAD_bindingdomainprotein	0.0818646	healthy	0.212934	1.41517932706e-06
UniRef90_F0II98_NO_NAME	0.0817492	healthy	0.193176	4.72331895341e-06
UniRef90_J1HAE7_MarRfamilyprotein	0.0814631	healthy	0.22337	4.72331895341e-06
UniRef90_E3H035_MaoC_likeprotein	0.0813946	healthy	0.217593	1.08889333136e-06
UniRef90_A0A024DHC2_TetRfamilytranscriptionalregulator	0.0811829	healthy	0.21593	8.23944722911e-06
UniRef90_E3H1S7_Transcriptionalregulator_LuxRfamily	0.0803041	healthy	0.194524	1.6091178873e-06
UniRef90_J0N536_PF11997domainprotein_Fragment_	0.0801661	healthy	0.201492	4.72331895341e-06
UniRef90_E3H3A2_NO_NAME	0.0791527	healthy	0.208432	4.46105530256e-06
UniRef90_I6XMR7_SensorytransductionproteinRegX3	0.0791343	healthy	0.200246	7.35418878452e-06
UniRef90_U1PGS5_Mg2_transporter_Cfamilyprotein	0.0789287	healthy	0.202374	2.5098275189e-06
UniRef90_E3H0R2_CTPsynthase	0.0777952	healthy	0.207316	7.98687050131e-07
UniRef90_C2M7B7_Pyridinenucleotide_disulfideoxidoreductase	0.0773394	healthy	0.190972	4.72331895341e-06
UniRef90_C2M5D3_Nicotinatephosphoribosyltransferase	0.0772225	healthy	0.188726	4.72331895341e-06
UniRef90_F0IEH4_ATP_dependentzincmetalloproteaseFtsH	0.0770558	healthy	0.191471	4.72331895341e-06
UniRef90_F0IFM9_Aspartatekinase_homoserinedehydrogenase	0.076999	healthy	0.190089	4.72331895341e-06
UniRef90_E3H001_NO_NAME	0.0768373	healthy	0.202756	3.17832163e-06
UniRef90_E7N7Z8_Holo__acyl_carrier_protein_synthase	0.0763804	healthy	0.23413	9.37272821066e-06
UniRef90_E0DBW8_RecombinationproteinRecR	0.0762983	healthy	0.210615	4.72331895341e-06
UniRef90_C2M656_Glutamate__tRNAligase	0.0748395	healthy	0.18649	4.72331895341e-06
UniRef90_C0ELB8_NO_NAME	0.0745662	healthy	0.213392	4.33221442819e-06
UniRef90_F3PAF0_MOSCdomainprotein	0.074472	healthy	0.20533	5.2365325792e-07
UniRef90_E3H3X3_Unspecificmonooxygenase	0.0744554	healthy	0.187687	3.05838192746e-06
UniRef90_E3H2U2_Orotidine5_phosphatedecarboxylase	0.0736537	healthy	0.207668	1.034627616e-06
UniRef90_N0CEJ0_N_acetylglucosamine_6_phosphatedeacetylase	0.0733171	healthy	0.194037	4.07327639346e-06
UniRef90_E3H2J2_RNAmethyltransferase_TrmHfamily	0.0732482	healthy	0.213359	4.07327639346e-06
UniRef90_F0IH09_CTPsynthase	0.0726383	healthy	0.18947	4.72331895341e-06
UniRef90_J2ZSH1_KRdomainprotein	0.0720282	healthy	0.193243	5.70970387653e-06
UniRef90_U1PY25_ABCtransporter_ATP_bindingprotein	0.071441	healthy	0.200665	4.92194742834e-06
UniRef90_F2UUM5_Mevalonatekinase	0.0713558	healthy	0.220215	3.46961539823e-06
UniRef90_J3JIC2_ABC_2familytransporterprotein	0.0711869	healthy	0.174423	8.16092305757e-06
UniRef90_E3H264_Serine__tRNAligase	0.0704817	healthy	0.208398	4.60684556395e-06
UniRef90_F3P8M6_Oxidoreductase_NAD_bindingdomainprotein	0.0704246	healthy	0.192792	7.49014197399e-06
UniRef90_F3P9D7_Glyoxalasefamilyprotein	0.0692105	healthy	0.242327	4.93566447095e-06
UniRef90_J3F194_Septumformationdomainprotein	0.0691931	healthy	0.200599	4.72331895341e-06
UniRef90_F0IGL4_Band7protein	0.0691396	healthy	0.188079	4.72331895341e-06
UniRef90_A0A024DEB4_Argininerepressor	0.0685345	healthy	0.202184	7.2675660814e-06
UniRef90_F3PBV4_NO_NAME	0.0683534	healthy	0.197777	6.45640247073e-06
UniRef90_F9PIH7_ABCtransporter_ATP_bindingprotein	0.0682269	healthy	0.203496	4.10890560441e-06
UniRef90_U2AUI8_60kDachaperonin	0.068018	healthy	0.184937	4.72331895341e-06
UniRef90_A0A024DER5_Agmatinedeiminase	0.0663977	healthy	0.210594	6.49674943797e-06
UniRef90_E7NAV8_Carbohydratekinase_FGGYfamilyprotein	0.0663383	healthy	0.229366	3.59922206055e-06
UniRef90_C2M7N8_ChaperoneproteinDnaK	0.0660448	healthy	0.185362	4.72331895341e-06
UniRef90_A3CLJ9_Glucosyltransferase_putative	0.0651408	healthy	0.169237	5.23746955318e-06
UniRef90_U7V4I2_NO_NAME	0.0647747	healthy	0.209905	4.72331895341e-06
UniRef90_U2C2Z1_NO_NAME	0.0646503	healthy	0.185638	4.72331895341e-06
UniRef90_F3P8L3_Toxinsecretion_phagelysisholin	0.0626885	healthy	0.206951	2.47617893998e-07
UniRef90_E3H5F3_DnaJdomainprotein	0.0623109	healthy	0.19161	5.20700576638e-06
UniRef90_U7V8I9_NO_NAME	0.0622344	healthy	0.198209	1.6091178873e-06
UniRef90_E3H4P9_PutativearomaticaminoacidtransportproteinAroP	0.061607	healthy	0.212516	5.20700576638e-06
UniRef90_E3H0J6_Hydrolase_NUDIXfamily	0.061566	healthy	0.206516	2.37172280013e-06
UniRef90_E3H416_Acetolactatesynthase_smallsubunit	0.0614348	healthy	0.199748	1.08889333136e-06
UniRef90_E3H0I2_Methyltransferase_HemKfamily	0.0613227	healthy	0.192431	2.69413455065e-06
UniRef90_UPI000309C139_CAAXaminoterminalprotease	0.0612749	healthy	0.218251	4.79038983484e-08
UniRef90_E3H4L7_DrugresistanceMFStransporter_	0.0603461	healthy	0.196809	7.50234649226e-06
UniRef90_E3H1Y0_30SribosomalproteinS1	0.059905	healthy	0.191357	3.21554048563e-06
UniRef90_A3CM73_Cationeffluxfamilyprotein_putative	0.0590303	healthy	0.170544	5.59097011241e-06
UniRef90_F1ZRM2_Serinehydroxymethyltransferase	0.0588586	healthy	0.185043	4.72331895341e-06
UniRef90_F3P835_EffluxABCtransporter_permeaseprotein	0.058702	healthy	0.207205	1.83444247072e-06
UniRef90_F0IEB1_Exonuclease	0.0578961	healthy	0.180988	4.72331895341e-06
UniRef90_E3H034_UDP_N_acetylenolpyruvoylglucosaminereductase	0.057848	healthy	0.196277	8.31923111772e-06
UniRef90_E3H5W4_dTDP_4_dehydrorhamnosereductase	0.0577821	healthy	0.199754	1.17647442651e-06
UniRef90_I1ZKZ6_Carbamatekinase	0.0576897	healthy	0.186813	2.98768945665e-06
UniRef90_E3H0M9_Iron_sulfurcluster_bindingprotein	0.0574286	healthy	0.203861	2.37172280013e-06
UniRef90_E3H301_Formate__tetrahydrofolateligase	0.0572338	healthy	0.181323	8.76403557687e-06
UniRef90_E3GZP1_Aminomethyltransferase	0.0563774	healthy	0.192886	9.44787482055e-07
UniRef90_U1Q012_Putativeglutamate_1_semialdehyde_2_1_aminomutase_Fragment_	0.0559977	healthy	0.20858	1.62418445843e-07
UniRef90_D2NSQ6_ATPasecomponentofABCtransporter	0.0557593	healthy	0.203054	2.6429382208e-06
UniRef90_E3H4U7_Delta_aminolevulinicaciddehydratase	0.0557477	healthy	0.197862	3.46961539823e-06
UniRef90_G9PIP8_NO_NAME	0.05559	healthy	0.208653	8.31923111772e-06
UniRef90_E3H0A7_Proline__tRNAligase	0.054726	healthy	0.188949	5.88162313101e-06
UniRef90_D2NRN0_50SribosomalproteinL3	0.0534733	healthy	0.193503	3.93358222354e-06
UniRef90_D2NSF9_Ketol_acidreductoisomerase	0.0532292	healthy	0.204503	2.08653447577e-06
UniRef90_E3H029_Transporter_majorfacilitatorfamilyprotein	0.0525088	healthy	0.174692	3.46961539823e-06
UniRef90_A3CKU6_NO_NAME	0.0519483	healthy	0.171724	5.73544487073e-06
UniRef90_E3H025_Aspartate_semialdehydedehydrogenase	0.0517271	healthy	0.191073	3.05838192746e-06
UniRef90_J3JIY6_PHPdomainprotein	0.0512077	healthy	0.18545	7.29600949396e-06
UniRef90_D2NU92_Glycerolkinase	0.0511778	healthy	0.197637	1.41867345595e-06
UniRef90_F2UZC1_TyrosinerecombinaseXerD	0.051171	healthy	0.196714	4.4566908154e-06
UniRef90_E0DGU2_ErfK_YbiS_YcfS_YnhG	0.0501844	healthy	0.195875	4.72331895341e-06
UniRef90_E7N7E9_Luciferasefamilyoxidoreductase_FMN_dependent_PP_0088family	0.0496922	healthy	0.194511	1.73192291746e-06
UniRef90_U7V735_Aryl_phospho_beta_D_glucosidaseBglH	0.049345	healthy	0.167564	4.72331895341e-06
UniRef90_E3H4Z4_PeptidasefamilyS51	0.0492848	healthy	0.18705	6.34654767428e-06
UniRef90_F2UVH4_NO_NAME	0.0491553	healthy	0.218476	4.4566908154e-06
UniRef90_F3PD57_NO_NAME	0.0490123	healthy	0.221828	2.57563749514e-06
UniRef90_J3JLA5_Histidinekinasedimerization_phosphoacceptordomainprotein	0.0485375	healthy	0.221816	1.62418445843e-07
UniRef90_D2NSV5_50SribosomalproteinL27	0.0484888	healthy	0.216137	1.97825041582e-06
UniRef90_J4X716_Phenylalanine__tRNAligasealphasubunit	0.0484482	healthy	0.179009	4.72331895341e-06
UniRef90_F0IGX3_AraCfamilytranscriptionalregulator	0.048388	healthy	0.179783	4.72331895341e-06
UniRef90_E7N8T5_NO_NAME	0.0442162	healthy	0.211533	3.8438593999e-07
UniRef90_G9PMT9_NO_NAME	0.044204	healthy	0.198456	5.61914990547e-06
UniRef90_I0US69_PF11930domainprotein	0.0437516	healthy	0.205463	1.95468236499e-06
UniRef90_I2NWW9_TROVEdomainprotein	0.0436175	healthy	0.19625	5.61914990547e-06
UniRef90_G9PIK6_NO_NAME	0.0430643	healthy	0.212915	1.62418445843e-07
UniRef90_D2NT29_30SribosomalproteinS4	0.0425933	healthy	0.178095	7.49014197399e-06
UniRef90_G0HA02_HeavymetaltranslocatingP_typeATPase	0.0417835	healthy	0.163623	3.63600710964e-06
UniRef90_E3H4D0_Alpha_acetolactatedecarboxylase	0.0416177	healthy	0.180485	7.35418878452e-06
UniRef90_J3F3S9_NO_NAME	0.0408499	healthy	0.194178	4.72331895341e-06
UniRef90_F3P9C2_1_phosphofructokinase	0.0402772	healthy	0.195408	3.93358222354e-06
UniRef90_E3H3H0_Transporter_majorfacilitatorfamilyprotein	0.0393797	healthy	0.195127	3.17832163e-06
UniRef90_E3H168_ATP_dependenthelicaseHrpA	0.0391153	healthy	0.178048	6.92929013691e-06
UniRef90_D2NRQ9_Probabledual_specificityRNAmethyltransferaseRlmN	0.038911	healthy	0.196267	5.88162313101e-06
UniRef90_F3PCQ9_NADdependentepimerase_dehydratasefamilyprotein	0.0389037	healthy	0.198446	1.6091178873e-06
UniRef90_U5PC79_DNA_bindingprotein	0.0380019	healthy	0.183422	3.8438593999e-07
UniRef90_E3H564_Thiamine_phosphatesynthase	0.0378869	healthy	0.18796	1.30370866476e-06
UniRef90_F3PC21_Glyceraldehyde_3_phosphatedehydrogenase_typeI	0.0377675	healthy	0.19175	3.46055227608e-06
UniRef90_J3JJW2_SPFHdomain_Band7familyprotein	0.0377392	healthy	0.168421	4.92194742834e-06
UniRef90_J3JIA3_Transcriptionalregulator_TetRfamily	0.0377376	healthy	0.181766	4.72331895341e-06
UniRef90_Q5FAC0_S_adenosylmethioninesynthase	0.0376187	healthy	0.194337	4.72331895341e-06
UniRef90_D2NRS4_Glutamine__fructose_6_phosphateaminotransferase_isomerizing_	0.0375919	healthy	0.187874	4.60684556395e-06
UniRef90_F3P7X8_Periplasmicbindingprotein	0.0371014	healthy	0.187223	3.93358222354e-06
UniRef90_J3JI93_TIGR02185familyprotein	0.0368877	healthy	0.183647	1.93523017401e-06
UniRef90_J3ADV2_Transcriptionalregulator	0.03657	healthy	0.190475	5.2365325792e-07
UniRef90_U1QP25_CopperABCtransporter_ATP_bindingproteinNosFfamilyprotein	0.0357947	healthy	0.199069	2.57563749514e-06
UniRef90_E2N2M1_NO_NAME	0.0352394	healthy	0.170339	4.72331895341e-06
UniRef90_J0WQS0_Histidinekinasedimerization_phosphoacceptordomainprotein_Fragment_	0.0343778	healthy	0.227435	8.25624576503e-06
UniRef90_E3H3S4_Branched_chain_amino_acidaminotransferase	0.0341828	healthy	0.183608	9.84729811963e-06
UniRef90_J2ZLT7_EffluxABCtransporter_permeaseprotein	0.033488	healthy	0.186661	4.72331895341e-06
UniRef90_G9PIF0_NO_NAME	0.0332352	healthy	0.190924	7.2675660814e-06
UniRef90_J3AD47_tRNA_specific2_thiouridylaseMnmA	0.0330807	healthy	0.199671	8.35651069391e-07
UniRef90_C5TPG1_AzlCprotein	0.0329793	healthy	0.18703	4.72331895341e-06
UniRef90_C2M5Y9_DEAD_DEAHboxhelicase	0.0325222	healthy	0.174722	4.72331895341e-06
UniRef90_U7V6D3_Putativecadmium_cobaltandzinc_H____K___antiporter	0.0321965	healthy	0.168772	1.51521782429e-06
UniRef90_F0IGF7_Phosphoglyceratekinase	0.0321355	healthy	0.17476	4.72331895341e-06
UniRef90_E7N5L3_NO_NAME	0.0311284	healthy	0.203646	9.24465855875e-06
UniRef90_U7V6T9_Transporter_majorfacilitatorfamilyprotein	0.0307527	healthy	0.19355	4.93566447095e-06
UniRef90_F9PHI0_Long_chain_fatty_acid__CoAligase	0.0304623	healthy	0.181383	5.46537648067e-06
UniRef90_F2UVW9_NO_NAME	0.0292085	healthy	0.214554	6.49674943797e-06
UniRef90_C2M1Z0_ChaperoneproteinDnaJ	0.0291449	healthy	0.173045	4.72331895341e-06
UniRef90_E3H1G8_Transcriptionalregulator_TetRfamily	0.028496	healthy	0.193408	7.2675660814e-06
UniRef90_J3A9T7_Isopentenyl_diphosphatedelta_isomerase	0.0275634	healthy	0.188095	1.15735169175e-06
UniRef90_E3H228_NO_NAME	0.0265469	healthy	0.176965	9.50394058056e-06
UniRef90_U1PZT9_Glyceratekinase	0.0260587	healthy	0.195344	2.25804863381e-06
UniRef90_E7NEC7_Oxidoreductase_aldo_ketoreductasefamilyprotein	0.0255863	healthy	0.194812	1.05584822541e-07
UniRef90_J3JJ14_NO_NAME	0.0255027	healthy	0.187339	4.72331895341e-06
UniRef90_C6M596_ATP_dependenthelicaseHrpA	0.0238871	healthy	0.184924	1.6091178873e-06
UniRef90_E3GZR4_50SribosomalproteinL7_L12	0.0222641	healthy	0.189407	2.37172280013e-06
UniRef90_U7V263_NO_NAME	0.0216408	healthy	0.166926	4.33221442819e-06
UniRef90_F3P5J1_NO_NAME	0.0214349	healthy	0.19166	8.31923111772e-06
UniRef90_G9PKA8_NO_NAME	0.0204905	healthy	0.203785	4.72331895341e-06
UniRef90_F3P8R1_Conserveddomainprotein	0.0200422	healthy	0.180681	1.6091178873e-06
UniRef90_U7V5E8_Cytochromec_typebiogenesisproteinCcsB	0.0193227	healthy	0.199983	3.7998237192e-06
UniRef90_J2ZSH5_RNAmethyltransferase_TrmHfamily	0.0191407	healthy	0.195706	1.62418445843e-07
UniRef90_G9PMV7_NO_NAME	0.0186183	healthy	0.190987	1.72328695708e-06
UniRef90_F8LGI9_NO_NAME	0.0183434	healthy	0.188154	1.73192291746e-06
UniRef90_A3CL04_ABC_typemultidrugtransportsystem_ATPasecomponent_putative	0.0170142	healthy	0.174292	6.63943551036e-06
UniRef90_E3H4I7_Electrontransferflavoproteindomainprotein	0.0168435	healthy	0.20606	1.30370866476e-06
UniRef90_J3A8T8_NO_NAME	0.0166238	healthy	0.18136	5.2365325792e-07
UniRef90_U7V5C7_NADdependentepimerase_dehydratasefamilyprotein	0.0148289	healthy	0.176036	4.93566447095e-06
UniRef90_E3H5L5_60kDachaperonin	0.0141051	healthy	0.17712	7.49014197399e-06
UniRef90_E3H4Z1_Lysine_specificpermease	0.0129366	healthy	0.176908	4.60684556395e-06
UniRef90_J3F1C1_FerrousirontransportproteinB	0.0126811	healthy	0.167899	4.32998941438e-06
UniRef90_F9PLG0_Transcriptionalregulator_HxlRfamily	0.0122597	healthy	0.237653	5.61914990547e-06
UniRef90_E4ZEU6_Putativeiron_sulfurclusterinsertionproteinErpA	0.0114394	healthy	0.179172	4.72331895341e-06
UniRef90_U1Q8K5_NO_NAME	0.0113512	healthy	0.178811	4.33221442819e-06
UniRef90_F2UV26_NO_NAME	0.0101827	healthy	0.167801	5.04608144764e-06
UniRef90_U7V5P0_NO_NAME	0.0094259	healthy	0.180841	1.6091178873e-06
UniRef90_J3F3Y4_NO_NAME	0.00867631	healthy	0.182228	4.72331895341e-06
UniRef90_E3H5D3_Hydrolase_alpha_betadomainprotein	0.00863705	healthy	0.183176	4.41439059389e-07
UniRef90_U7V6Q0_NO_NAME	0.00859529	healthy	0.18805	1.6091178873e-06
UniRef90_U1QVF2_ATPase_histidinekinase_DNAgyraseB_HSP90domainprotein	0.00774108	healthy	0.190247	9.9851500406e-07
UniRef90_E3H5D5_Aspartateracemase	0.00764854	healthy	0.18339	1.14133576424e-06
UniRef90_F2UZG1_Dyp_typeperoxidase	0.0065656	healthy	0.186598	5.0599665044e-06
UniRef90_J3JJ63_NO_NAME	0.00551103	healthy	0.157717	9.24465855875e-06
UniRef90_J3ABL4_NO_NAME	0.00512257	healthy	0.194183	4.72331895341e-06
UniRef90_U7V2N4_NO_NAME	0.00428282	healthy	0.188049	4.93566447095e-06
UniRef90_U7V4A0_Phosphoglyceratemutasefamilyprotein	0.00399961	healthy	0.19023	1.6091178873e-06
UniRef90_E3GZR6_Maltose_maltodextrinABCtransporter_ATP_bindingproteinMalK	0.00304423	healthy	0.181176	3.46961539823e-06
UniRef90_F2UXN9_NO_NAME	0.00133878	healthy	0.173382	8.44450065217e-06
UniRef90_J3JJ65_Cationtransportprotein	0.00129509	healthy	0.171638	7.29600949396e-06
UniRef90_I0UWD5_Putativeisochorismatesynthase	0	healthy	0.112835	3.7998237192e-06
UniRef90_U7UWM3_ExonucleaseSbcCD_Dsubunit	0	healthy	0.0995931	1.6091178873e-06
UniRef90_J3JJK2_Transporter_smallconductancemechanosensitiveionchannelMscSfamilyprotein	0	healthy	0.127544	1.6091178873e-06
UniRef90_J3F4J8_Pantothenatesynthetase	0	healthy	0.0870117	1.6091178873e-06
UniRef90_J3A9F6_NO_NAME	0	healthy	0.16549	3.80659481666e-06
UniRef90_U7V1S2_GroES_likeprotein	0	healthy	0.12719	5.2365325792e-07
UniRef90_U7V4F2_NO_NAME	0	healthy	0.114646	6.39271041778e-06
UniRef90_U7V5R8_DNA_directedDNApolymerase	0	healthy	0.0703258	4.72331895341e-06
UniRef90_U7V7H9_NO_NAME	0	healthy	0.0791388	1.97825041582e-06
UniRef90_J3JKN5_vonWillebrandfactortypeAdomainprotein	0	healthy	0.131018	4.72331895341e-06
UniRef90_E7N9A8_Thiopeptide_typebacteriocinbiosynthesisdomainprotein	0	healthy	0.128592	7.19926587244e-06
UniRef90_E7N6R7_NO_NAME	0	healthy	0.103363	4.72331895341e-06
UniRef90_U7V495_Potassiumuptakeprotein_TrkHfamily	0	healthy	0.135019	5.61914990547e-06
UniRef90_J3JIC7_NO_NAME	0	healthy	0.0925187	4.72331895341e-06
UniRef90_J3JK57_ABCtransporter_ATP_bindingprotein	0	healthy	0.12995	5.59097011241e-06
UniRef90_F2UW29_NO_NAME	0	healthy	0.107801	7.49014197399e-06
UniRef90_S2VK88_NO_NAME	0	healthy	0.151571	4.72331895341e-06
UniRef90_U7UYA0_3_methyl_2_oxobutanoatehydroxymethyltransferase	0	healthy	0.105753	4.72331895341e-06
UniRef90_U7V5X3_NO_NAME	0	healthy	0.113796	4.72331895341e-06
UniRef90_I0US67_CoenzymeF420biosynthesis_associatedprotein	0	healthy	0.134552	5.61914990547e-06
UniRef90_U7UUC9_NO_NAME	0	healthy	0.12901	4.72331895341e-06
UniRef90_I0URC2_CobaltABCtransporter_permeaseprotein	0	healthy	0.14006	4.72331895341e-06
UniRef90_U7UW64_ExonucleaseSbcCD_Csubunit	0	healthy	0.10911	1.15735169175e-06
UniRef90_E3H3G0_ABCtransporter_ATP_bindingprotein	0	healthy	0.18354	3.8438593999e-07
UniRef90_F3P8R4_Responseregulatorreceiverdomainprotein	0	healthy	0.166972	1.24176707742e-06
UniRef90_J2ZR62_Putativemannose_1_phosphateguanylyltransferase_mannose_6_phosphateisomerase	0	healthy	0.113411	1.6091178873e-06
UniRef90_J3A8S5_PeriplasmicbindingproteinandsugarbindingdomainoftheLacIfamilyprotein	0	healthy	0.0928198	5.2365325792e-07
UniRef90_J3JIN5_NO_NAME	0	healthy	0.104789	5.2365325792e-07
UniRef90_U7V3B4_RibonucleaseHII	0	healthy	0.13235	4.72331895341e-06
UniRef90_F2QBZ5_Acetyltransferase	0	healthy	0.121436	4.72331895341e-06
UniRef90_U7V5H8_NO_NAME	0	healthy	0.0973498	1.6091178873e-06
UniRef90_A3CMU0_PTSsystem_fructosespecificIIABCcomponents_putative	0	healthy	0.0735252	5.59097011241e-06
UniRef90_U7V0L6_SignalpeptidaseI	0	healthy	0.11139	4.72331895341e-06
UniRef90_J3F4W7_NO_NAME	0	healthy	0.160848	6.34654767428e-06
UniRef90_F3PAG6_RiboflavinbiosynthesisproteinRibBA	0	healthy	0.148446	1.62418445843e-07
UniRef90_J3JIT7_Responseregulatorreceiverdomainprotein	0	healthy	0.160149	3.34415434325e-06
UniRef90_U7V3U4_Ser_Thrphosphatasefamilyprotein	0	healthy	0.117417	4.33221442819e-06
UniRef90_E3H549_Antioxidant_AhpC_TSAfamily	0	healthy	0.165465	3.37535876339e-06
UniRef90_U7V6A3_NO_NAME	0	healthy	0.129366	4.72331895341e-06
UniRef90_I0URC3_AMP_bindingenzyme	0	healthy	0.119473	2.25804863381e-06
UniRef90_E3H5M6_NO_NAME	0	healthy	0.169033	6.65948700914e-06
UniRef90_E3H0H9_Ppx_GppAphosphatasefamilyprotein	0	healthy	0.140515	2.37172280013e-06
UniRef90_F5VVT3_Cof_likehydrolase	0	healthy	0.102692	1.6091178873e-06
UniRef90_I0UTA8_Fibrinogenbeta_gammasubunit_C_terminalglobulardomainprotein	0	healthy	0.0874114	2.57563749514e-06
UniRef90_J3ABV3_Transcriptionalregulator_DeoRfamily	0	healthy	0.15817	1.6091178873e-06
UniRef90_U7V7P7_ATPasefamilyprotein	0	healthy	0.091547	1.6091178873e-06
UniRef90_U7V418_Flavoproteindisulfidereductase	0	healthy	0.0986982	1.6091178873e-06
UniRef90_J3F478_NO_NAME	0	healthy	0.112447	4.72331895341e-06
UniRef90_U7V1A3_DEAD_DEAHboxhelicase	0	healthy	0.110617	8.25624576503e-06
UniRef90_U7V4G8_Excaliburdomainprotein	0	healthy	0.120972	4.72331895341e-06
UniRef90_J3F4V0_Aminotransferase_classVdomainprotein	0	healthy	0.116205	4.72331895341e-06
UniRef90_J3JKA0_Alpha_betahydrolasefamilyprotein	0	healthy	0.133676	4.72331895341e-06
UniRef90_U7V1I1_Putativehydrolase	0	healthy	0.117261	9.37272821066e-06
UniRef90_F3P7T9_PutativeDEAH_boxhelicase	0	healthy	0.145305	4.92194742834e-06
UniRef90_U7V2V3_Glucose_1_phosphatethymidylyltransferase	0	healthy	0.0943684	4.72331895341e-06
UniRef90_U1Q5N1_RibonucleasePproteincomponent	0	healthy	0.192497	4.72331895341e-06
UniRef90_F3PB87_ABCtransporter_ATP_bindingprotein	0	healthy	0.148369	4.72331895341e-06
UniRef90_U7V4H3_Glycosyltransferase_group2familyprotein	0	healthy	0.127873	5.61914990547e-06
UniRef90_J3F513_Transcriptionalregulator_MerRfamily	0	healthy	0.165573	2.57563749514e-06
UniRef90_U7V2H1_Proteinphosphatase2C	0	healthy	0.101061	4.72331895341e-06
UniRef90_J3JJG4_DNA_bindinghelix_turn_helixprotein	0	healthy	0.108449	4.72331895341e-06
UniRef90_E3H024_Dihydrofolatereductase	0	healthy	0.150472	9.29883968095e-06
UniRef90_F3P8R0_Conserveddomainprotein	0	healthy	0.159424	1.6091178873e-06
UniRef90_C2M726_NO_NAME	0	healthy	0.0683679	4.72331895341e-06
UniRef90_E3H3J3_Anchoredrepeat_typeABCtransporter_ATP_bindingsubunit	0	healthy	0.175905	1.61175650132e-06
UniRef90_E7NEC8_NO_NAME	0	healthy	0.183044	5.2365325792e-07
UniRef90_J3JL44_Glycosyltransferase_group1familyprotein	0	healthy	0.0891574	4.72331895341e-06
UniRef90_J3JKB8_TAP_likeprotein	0	healthy	0.138451	7.19926587244e-06
UniRef90_J2ZPG0_Peptidase_S54family	0	healthy	0.135088	4.72331895341e-06
UniRef90_J3JJV1_SulfiteexporterTauE_SafE	0	healthy	0.160199	1.97825041582e-06
UniRef90_I0SAL5_NTPpyrophosphohydrolasesincludingoxidativedamagerepairenzymes	0	healthy	0.0619746	4.72331895341e-06
UniRef90_U7V6K5_ATP_dependentzincmetalloproteaseFtsH	0	healthy	0.126683	4.33221442819e-06
UniRef90_E3H2Y9_FADlinkedoxidase_C_terminaldomainprotein	0	healthy	0.114806	8.28751781992e-07
UniRef90_F3P860_Histidine__tRNAligase	0	healthy	0.172449	3.34481286201e-07
UniRef90_F2UYK4_NO_NAME	0	healthy	0.0926209	5.61914990547e-06
UniRef90_D2NPA6_Succinatedehydrogenase_fumaratereductase_Fe_Sproteinsubunit	0	healthy	0.185239	4.41439059389e-07
UniRef90_U7V5I6_Channelprotein_MIPfamily	0	healthy	0.0876777	4.72331895341e-06
UniRef90_I0UUS1_L_asparaginase_thermolabile	0	healthy	0.133045	1.6091178873e-06
UniRef90_U7V9E4_Uracil_DNAglycosylasefamilyprotein	0	healthy	0.0990784	1.73192291746e-06
UniRef90_I0UVW5_NO_NAME	0	healthy	0.0663381	4.33221442819e-06
UniRef90_J3ABF2_NO_NAME	0	healthy	0.140586	1.6091178873e-06
UniRef90_E1W4D3_Galactose_1_phosphateuridylyltransferase	0	healthy	0.0929301	8.25624576503e-06
UniRef90_F3P6G8_Shortchaindehydrogenase	0	healthy	0.119567	1.73192291746e-06
UniRef90_U7V3I7_NO_NAME	0	healthy	0.111199	1.73192291746e-06
UniRef90_I0URZ8_Carbohydratekinase_PfkBfamily	0	healthy	0.110222	4.93566447095e-06
UniRef90_J2ZRJ8_Putativemembraneprotein	0	healthy	0.0882199	4.72331895341e-06
UniRef90_J0WTS4_PeriplasmicbindingproteinandsugarbindingdomainoftheLacIfamilyprotein	0	healthy	0.0950991	4.72331895341e-06
UniRef90_E2N1Z1_Methyltransferasedomainprotein	0	healthy	0.071663	4.72331895341e-06
UniRef90_U7V0Z9_3_4_dihydroxy_2_butanone4_phosphatesynthase	0	healthy	0.0851862	4.72331895341e-06
UniRef90_J2ZLU2_Putativetrehaloseoperonrepressor	0	healthy	0.196945	1.69761833838e-06
UniRef90_I0UUX5_NO_NAME	0	healthy	0.126249	4.93566447095e-06
UniRef90_J3F393_BCCTfamilytransporterdomainprotein_Fragment_	0	healthy	0.121028	4.72331895341e-06
UniRef90_I0UR19_NO_NAME	0	healthy	0.0722095	1.6091178873e-06
UniRef90_U7UYQ2_Thymidylatekinase	0	healthy	0.112203	1.6091178873e-06
UniRef90_J3JIA6_Naphthoatesynthase	0	healthy	0.137831	9.40462483535e-06
UniRef90_J2ZSR4_Isochorismatasefamilyprotein	0	healthy	0.121946	4.72331895341e-06
UniRef90_C7M4P8_ABC_2typetransporter	0	healthy	0.154884	4.72331895341e-06
UniRef90_U7V525_Pyruvatekinase	0	healthy	0.0798846	4.72331895341e-06
UniRef90_U7UXG4_EffluxABCtransporter_permeaseprotein	0	healthy	0.129253	1.73192291746e-06
UniRef90_E3H5D1_Oligo_1_6_glucosidase1	0	healthy	0.16831	6.65948700914e-06
UniRef90_F3P8S0_Carboxymuconolactonedecarboxylasefamilyprotein	0	healthy	0.165573	5.2365325792e-07
UniRef90_U7V7F6_Anthranilatephosphoribosyltransferase	0	healthy	0.103753	1.6091178873e-06
UniRef90_J2ZS91_NO_NAME	0	healthy	0.131074	1.6091178873e-06
UniRef90_J3ACI2_Putativelipoprotein	0	healthy	0.116675	1.6091178873e-06
UniRef90_U7V8D6_NO_NAME	0	healthy	0.102659	5.2365325792e-07
UniRef90_E7NDZ0_Glycosyltransferase_group2familyprotein	0	healthy	0.197332	1.97825041582e-06
UniRef90_A8AV91_Exo_beta_D_fructosidase	0	healthy	0.0902961	4.93566447095e-06
UniRef90_D2NT05_HollidayjunctionATP_dependentDNAhelicaseRuvB	0	healthy	0.17177	3.59922206055e-06
UniRef90_E3H3E4_Signalrecognitionparticleprotein	0	healthy	0.181268	1.61175650132e-06
UniRef90_J3JLG8_Histidinekinasedimerization_phosphoacceptordomainprotein	0	healthy	0.0894912	1.6091178873e-06
UniRef90_J3JJV2_ATP_graspdomainprotein	0	healthy	0.0910098	5.59097011241e-06
UniRef90_F2UVE7_NO_NAME	0	healthy	0.124267	3.7998237192e-06
UniRef90_I0UST5_PutativeTat_translocatedenzyme	0	healthy	0.16943	4.93566447095e-06
UniRef90_U7V839_AMP_bindingenzyme	0	healthy	0.080265	7.2675660814e-06
UniRef90_U7V2Q1_NO_NAME	0	healthy	0.143995	6.39271041778e-06
UniRef90_G9PL60_NO_NAME	0	healthy	0.152516	1.69761833838e-06
UniRef90_J2ZSI8_Peptidase_M48domainprotein	0	healthy	0.0702037	4.72331895341e-06
UniRef90_I0UVB7_ReplicativeDNAhelicase	0	healthy	0.159418	4.33221442819e-06
UniRef90_U7UW68_YihYfamilyprotein	0	healthy	0.0958021	4.72331895341e-06
UniRef90_U7V5A1_HomoserineO_acetyltransferase	0	healthy	0.0999959	4.72331895341e-06
UniRef90_I0URM7_YjeFfamilyC_terminaldomainprotein	0	healthy	0.0893825	4.72331895341e-06
UniRef90_F3P6B2_Histidinol_phosphateaminotransferase	0	healthy	0.127134	1.6091178873e-06
UniRef90_U7UW62_Non_canonicalpurineNTPpyrophosphatase	0	healthy	0.101042	4.72331895341e-06
UniRef90_U7V513_CvpAfamilyprotein	0	healthy	0.138362	1.6091178873e-06
UniRef90_U7V2C2_NO_NAME	0	healthy	0.116506	4.72331895341e-06
UniRef90_U7V3Q8_Actinobacterialsurface_anchoredprotein	0	healthy	0.127316	1.32470965179e-06
UniRef90_I0USW0_Glycosyltransferase_group2familyprotein	0	healthy	0.101547	4.93566447095e-06
UniRef90_U7V3Z6_Peptidyl_tRNAhydrolase	0	healthy	0.0916254	4.72331895341e-06
UniRef90_I0UUG5_NO_NAME	0	healthy	0.149402	1.6091178873e-06
UniRef90_U7V3Y3_Hydroxymethylbilanesynthase	0	healthy	0.137317	1.6091178873e-06
UniRef90_U7V8A4_	0	healthy	0.101997	5.61914990547e-06
UniRef90_F2UYB0_NO_NAME	0	healthy	0.0795527	4.93566447095e-06
UniRef90_J3JJQ7_Glutamateracemase	0	healthy	0.113165	4.72331895341e-06
UniRef90_U7V2F4_Carbamoyl_phosphatesynthaseLchain_ATPbindingdomainprotein	0	healthy	0.0751579	5.2365325792e-07
UniRef90_E3H4L5_PhospholipaseDdomainprotein	0	healthy	0.154682	8.31923111772e-06
UniRef90_J3JJV5_AAAprotein_Fragment_	0	healthy	0.144926	5.2365325792e-07
UniRef90_J3F320_PutativeATPsynthaseF1_gammasubunit	0	healthy	0.149377	5.2365325792e-07
UniRef90_F3P9F1_Phosphoribosylaminoimidazole_succinocarboxamidesynthase	0	healthy	0.129353	4.72331895341e-06
UniRef90_U7V792_TranscriptionalrepressorSmtBfamilyprotein	0	healthy	0.1604	4.72331895341e-06
UniRef90_J3AC94_Luciferasefamilyoxidoreductase_group1	0	healthy	0.0852305	4.72331895341e-06
UniRef90_E2N5N1_ABCtransporter_ATP_bindingprotein	0	healthy	0.103179	4.72331895341e-06
UniRef90_U7V2S3_S_adenosylmethionine_dependentmethyltransferase_YraLfamily	0	healthy	0.0894439	8.25624576503e-06
UniRef90_I0UU79_NO_NAME	0	healthy	0.105256	4.33221442819e-06
UniRef90_F3PB39_TRAMdomainprotein	0	healthy	0.1018	4.72331895341e-06
UniRef90_E3H370_GroES_likeprotein	0	healthy	0.172623	9.40462483535e-06
UniRef90_U7V672_NO_NAME	0	healthy	0.118451	7.2675660814e-06
UniRef90_A8AUT7_Transcriptionregulator_MerRfamily	0	healthy	0.138614	5.73544487073e-06
UniRef90_U1Q0H7_EffluxABCtransporter_permeaseprotein	0	healthy	0.129243	6.34654767428e-06
UniRef90_U7V2W3_NO_NAME	0	healthy	0.134759	1.6091178873e-06
UniRef90_E7N849_Transcriptionalregulator_MerRfamily	0	healthy	0.134203	4.72331895341e-06
UniRef90_I0UT76_NO_NAME	0	healthy	0.106394	4.72331895341e-06
UniRef90_I0USE3_Aminoacid_peptidetransporter	0	healthy	0.147074	3.7998237192e-06
UniRef90_U1PGD2_ATPase_AAAfamily	0	healthy	0.121946	4.72331895341e-06
UniRef90_F2UWV2_NO_NAME	0	healthy	0.170246	5.2365325792e-07
UniRef90_J3ADM1_Glycosyltransferase_group2familyprotein_Fragment_	0	healthy	0.0974922	4.72331895341e-06
UniRef90_J3JKV4_Putativelysophospholipase	0	healthy	0.140848	7.19926587244e-06
UniRef90_U7V199_SISdomainprotein	0	healthy	0.126279	5.61914990547e-06
UniRef90_J3JJ24_NO_NAME	0	healthy	0.0993509	4.72331895341e-06
UniRef90_J0WKC6_NO_NAME	0	healthy	0.0775165	4.72331895341e-06
UniRef90_F9HFR1_Hydrolase_TatDfamily	0	healthy	0.121511	6.49674943797e-06
UniRef90_I0UTF2_Transporter_dicarboxylate_amino	0	healthy	0.0983598	9.37272821066e-06
UniRef90_C7M6B6_NO_NAME	0	healthy	0.165373	4.72331895341e-06
UniRef90_F3P6H4_RiboflavinbiosynthesisproteinRibF	0	healthy	0.135444	4.33221442819e-06
UniRef90_F3PD00_LysRsubstratebindingdomainprotein	0	healthy	0.172337	3.34415434325e-06
UniRef90_J2ZTJ7_Putativemembraneprotein	0	healthy	0.117685	8.16092305757e-06
UniRef90_UPI00020034F5_ribonucleaseBN	0	healthy	0.172851	7.35418878452e-06
UniRef90_J2ZTI1_PutativeFeSassemblyproteinSufB	0	healthy	0.0971064	9.24465855875e-06
UniRef90_U7V016_NO_NAME	0	healthy	0.108713	1.6091178873e-06
UniRef90_U7V8T2_Transcriptionalregulator_IclRfamilyprotein	0	healthy	0.0790204	1.6091178873e-06
UniRef90_F2V0K2_NO_NAME	0	healthy	0.173742	1.32470965179e-06
UniRef90_U7V5W8_CATRNAbindingdomainprotein	0	healthy	0.131281	1.6091178873e-06
UniRef90_J3JIU9_PeptidasefamilyM1	0	healthy	0.118996	1.6091178873e-06
UniRef90_C6M9B6_NO_NAME	0	healthy	0.0680358	4.72331895341e-06
UniRef90_U7V7G1_EDDdomainprotein_DegVfamily	0	healthy	0.106318	1.6091178873e-06
UniRef90_J0NKN5_Transporter_majorfacilitatorfamilyprotein	0	healthy	0.078299	4.72331895341e-06
UniRef90_F3PA16_PutativeproteasomeaccessoryfactorPafA2	0	healthy	0.127133	1.6091178873e-06
UniRef90_F3P7I8_Putativenitritereductase_copper_dependent	0	healthy	0.150795	6.34654767428e-06
UniRef90_J3F1V9_KRdomainprotein	0	healthy	0.0735166	4.72331895341e-06
UniRef90_U7V0V0_NO_NAME	0	healthy	0.129661	5.61914990547e-06
UniRef90_U7V4F9_Iron_manganeseABCtransporter_periplasmiciron_manganese_bindingprotein	0	healthy	0.139389	4.93566447095e-06
UniRef90_J3F2F0_Phosphoproteinphosphatase	0	healthy	0.120065	5.59097011241e-06
UniRef90_J3A9E0_YwiC_likeprotein	0	healthy	0.0980136	4.72331895341e-06
UniRef90_F2UX09_NO_NAME	0	healthy	0.155242	3.93358222354e-06
UniRef90_U7V3E4_NO_NAME	0	healthy	0.117883	1.32470965179e-06
UniRef90_J3JKQ9_NO_NAME	0	healthy	0.0910683	1.6091178873e-06
UniRef90_U7V2L9_NO_NAME	0	healthy	0.119103	5.61914990547e-06
UniRef90_I0USM6_NADPoxidoreductasecoenzymeF420_dependent_PF10728domainmulti_domainprotein	0	healthy	0.133472	1.6091178873e-06
UniRef90_U7UWM8_NO_NAME	0	healthy	0.0848937	4.72331895341e-06
UniRef90_U7V1U8_NO_NAME	0	healthy	0.0981524	1.6091178873e-06
UniRef90_I0UU93_Dynaminfamilyprotein	0	healthy	0.0936091	3.7998237192e-06
UniRef90_U7V8L4_Amineoxidase	0	healthy	0.0956253	1.6091178873e-06
UniRef90_J2ZMJ0_NO_NAME	0	healthy	0.169056	4.72331895341e-06
UniRef90_F3PAU3_Tatpathwaysignalsequencedomainprotein	0	healthy	0.145324	1.6091178873e-06
UniRef90_J2ZTG5_NO_NAME	0	healthy	0.119641	2.5098275189e-06
UniRef90_U7V7B6_Peptidyl_prolylcis_transisomerase	0	healthy	0.136467	4.72331895341e-06
UniRef90_U7V4R4_Transcriptionalregulator_MarRfamily	0	healthy	0.125447	4.72331895341e-06
UniRef90_I0URM3_NO_NAME	0	healthy	0.132982	4.93566447095e-06
UniRef90_A8AVR8_Helix_turn_helixdomainprotein	0	healthy	0.104029	2.25804863381e-06
UniRef90_U7V346_Redoxinfamilyprotein	0	healthy	0.154709	1.6091178873e-06
UniRef90_J3F130_PF09594familyprotein	0	healthy	0.14252	1.6091178873e-06
UniRef90_E7NCP0_ABCtransporter_ATP_bindingprotein	0	healthy	0.136843	4.72331895341e-06
UniRef90_U7V5Q2_TIGR01906familyprotein	0	healthy	0.0803541	4.72331895341e-06
UniRef90_J3ACN9_Thioredoxin	0	healthy	0.0892451	4.72331895341e-06
UniRef90_U7V2S4_NO_NAME	0	healthy	0.18341	5.2365325792e-07
UniRef90_U7V733_Sodiumbileacidsymporterfamilyprotein	0	healthy	0.164431	1.6091178873e-06
UniRef90_U7UX16_NO_NAME	0	healthy	0.135829	4.93566447095e-06
UniRef90_U7V6T4_NO_NAME	0	healthy	0.117479	4.72331895341e-06
UniRef90_E3H575_Drugresistancetransporter_Bcr_CflAsubfamily	0	healthy	0.171814	4.41439059389e-07
UniRef90_U7UX65_Formamidopyrimidine_DNAglycosylaseH2THdomainprotein	0	healthy	0.104227	4.72331895341e-06
UniRef90_J3JL53_NO_NAME	0	healthy	0.10899	1.6091178873e-06
UniRef90_U7V3S9_NO_NAME	0	healthy	0.129194	5.61914990547e-06
UniRef90_J3A8E7_DEAD_DEAHboxhelicase_Fragment_	0	healthy	0.123916	4.92194742834e-06
UniRef90_U7V557_NO_NAME	0	healthy	0.106295	1.32470965179e-06
UniRef90_U7V8C1_NO_NAME	0	healthy	0.13074	1.51521782429e-06
UniRef90_U7UX39_Transporter_majorfacilitatorfamilyprotein	0	healthy	0.110939	7.2675660814e-06
UniRef90_J3AC61_ABCtransporter_permeaseprotein_Fragment_	0	healthy	0.119978	5.2365325792e-07
UniRef90_E3H4K7_ABCtransporter_permeaseprotein	0	healthy	0.144491	2.69413455065e-06
UniRef90_J3JJA2_NO_NAME	0	healthy	0.12445	4.72331895341e-06
UniRef90_J2ZQH7_Peptidase_S9A_B_Cfamily_catalyticdomainprotein	0	healthy	0.127046	5.2365325792e-07
UniRef90_U1PZZ3_Lysine_specificpermease	0	healthy	0.163715	3.34415434325e-06
UniRef90_U7V590_Ser_Thrphosphatasefamilyprotein	0	healthy	0.0872986	4.72331895341e-06
UniRef90_A8AZH2_Acetatekinase	0	healthy	0.106612	8.16092305757e-06
UniRef90_E7NDW4_CDP_diacylglycerol__glycerol_3_phosphate3_phosphatidyltransferase	0	healthy	0.207562	4.33221442819e-06
UniRef90_E3H227_NO_NAME	0	healthy	0.159709	6.15582296994e-06
UniRef90_U7V325_NO_NAME	0	healthy	0.10293	4.72331895341e-06
UniRef90_A0A024DG18_Haloaciddehalogenase	0	healthy	0.0971144	4.72331895341e-06
UniRef90_F2UXQ6_NO_NAME	0	healthy	0.17521	7.19926587244e-06
UniRef90_U7V153_UTP__glucose_1_phosphateuridylyltransferase	0	healthy	0.149171	1.6091178873e-06
UniRef90_U7V843_Phenylalanine__tRNAligasebetasubunit	0	healthy	0.0943975	5.61914990547e-06
UniRef90_I0US65_D_alanyl_D_alaninecarboxypeptidase_D_alanyl_D_alanine_endopeptidase_likeprotein	0	healthy	0.135243	1.6091178873e-06
UniRef90_J3JIP6_Methyladenineglycosylase	0	healthy	0.136534	3.7998237192e-06
UniRef90_UPI0002003979_NO_NAME	0	healthy	0.142817	4.72331895341e-06
UniRef90_J3JIC4_Putativealpha_alpha_phosphotrehalase	0	healthy	0.0967494	4.72331895341e-06
UniRef90_U7V640_ABCtransporter_ATP_bindingprotein	0	healthy	0.12625	2.25804863381e-06
UniRef90_U7V523_BacterialtypeIIsecretionsystemproteinFdomainprotein	0	healthy	0.148007	4.72331895341e-06
UniRef90_C6R4A8_NADdependentepimerase_dehydratasefamilyprotein	0	healthy	0.141896	1.6091178873e-06
UniRef90_U1Q8U6_Hydrolase_NUDIXfamily	0	healthy	0.120457	5.04608144764e-06
UniRef90_J2ZSN6_ABCtransporter_ATP_bindingprotein	0	healthy	0.139351	1.6091178873e-06
UniRef90_J3JJ62_Putativemembraneprotein_Fragment_	0	healthy	0.106246	4.72331895341e-06
UniRef90_U7V2Q6_NO_NAME	0	healthy	0.155568	4.33221442819e-06
UniRef90_U7VAK7_NO_NAME	0	healthy	0.161838	4.33221442819e-06
UniRef90_U7V1I6_UvrD_REPhelicase	0	healthy	0.125208	3.34415434325e-06
UniRef90_J3JIU2_SporulationregulatorWhiAN_terminaldomainprotein	0	healthy	0.124239	4.72331895341e-06
UniRef90_F9PMC3_ABCtransporter_ATP_bindingprotein	0	healthy	0.0843284	4.72331895341e-06
UniRef90_U7V5D2_NO_NAME	0	healthy	0.120947	4.93566447095e-06
UniRef90_J2ZRG8_Putativelipoprotein	0	healthy	0.10133	4.72331895341e-06
UniRef90_J3ACL3_PF01882familyprotein	0	healthy	0.136868	1.6091178873e-06
UniRef90_I0USD6_Asparaginesynthase	0	healthy	0.117286	4.33221442819e-06
UniRef90_J2ZTZ0_UDP_N_acetylmuramate__L_alanineligase	0	healthy	0.105229	5.2365325792e-07
UniRef90_J3JKZ8_Dihydroneopterinaldolase	0	healthy	0.0942498	1.6091178873e-06
UniRef90_J3ABT1_SignalpeptidaseI	0	healthy	0.148821	4.72331895341e-06
UniRef90_J3ADZ2_PutativeDNApolymeraseIII_deltasubunit	0	healthy	0.129103	5.2365325792e-07
UniRef90_J3AA34_PF11611domainprotein	0	healthy	0.0860712	1.6091178873e-06
UniRef90_F3P567_ABCtransporter_ATP_bindingprotein	0	healthy	0.127414	8.16092305757e-06
UniRef90_I0UTG0_NO_NAME	0	healthy	0.0786369	4.72331895341e-06
UniRef90_U7UZX1_NlpC_P60familyprotein	0	healthy	0.139267	5.2365325792e-07
UniRef90_F3PBM5_MannosepermeaseIIDcomponent	0	healthy	0.155941	1.6091178873e-06
UniRef90_J2ZR55_GHMPkinaseC_terminaldomainprotein	0	healthy	0.10939	4.72331895341e-06
UniRef90_J3F4M5_NO_NAME	0	healthy	0.0933627	4.72331895341e-06
UniRef90_U7V1G0_NO_NAME	0	healthy	0.102217	4.72331895341e-06
UniRef90_U7V508_Hydrolase_NUDIXfamily	0	healthy	0.162607	1.6091178873e-06
UniRef90_F3PD77_Glutamatedehydrogenase	0	healthy	0.132219	3.93358222354e-06
UniRef90_J3F1F2_PutativeazaleucineresistanceproteinAzlC_Fragment_	0	healthy	0.168084	4.33221442819e-06
UniRef90_U7V5P2_NO_NAME	0	healthy	0.108434	4.72331895341e-06
UniRef90_I0UVY0_NO_NAME	0	healthy	0.101459	4.72331895341e-06
UniRef90_U7V4W7_LPXTG_motifproteincellwallanchordomainprotein	0	healthy	0.0891047	1.32470965179e-06
UniRef90_J2ZSR9_FibronectintypeIIIdomainprotein	0	healthy	0.124984	6.34654767428e-06
UniRef90_J3JJP4_PF13829domainprotein	0	healthy	0.112104	7.19926587244e-06
UniRef90_I0UU38_NO_NAME	0	healthy	0.142137	4.72331895341e-06
UniRef90_J3AAN7_Glycosyltransferase_group1familyprotein	0	healthy	0.116253	4.72331895341e-06
UniRef90_F3P625_CRISPRsystemCASCADEcomplexproteinCasC	0	healthy	0.173937	6.65948700914e-06
UniRef90_J2ZRE8_Transporter_majorfacilitatorfamilyprotein	0	healthy	0.091197	4.72331895341e-06
UniRef90_J3F154_BadF_BadG_BcrA_BcrDATPasefamilyprotein_Fragment_	0	healthy	0.157205	4.72331895341e-06
UniRef90_U7V743_NO_NAME	0	healthy	0.091069	1.6091178873e-06
UniRef90_J0XEN9_EffluxABCtransporter_permeaseprotein	0	healthy	0.158601	4.72331895341e-06
UniRef90_U7UXV7_NADdependentepimerase_dehydratasefamilyprotein	0	healthy	0.08574	4.72331895341e-06
UniRef90_J3F4J2_PHdomainprotein	0	healthy	0.120204	4.32998941438e-06
UniRef90_U7V680_Death_on_curingfamilyprotein	0	healthy	0.146872	2.93586249541e-06
UniRef90_U7V8C6_Glycosyltransferase_group1familyprotein	0	healthy	0.105845	4.72331895341e-06
UniRef90_F5S7R7_ATPsynthasesubunitalpha	0	healthy	0.176276	4.72331895341e-06
UniRef90_U7V8S7_Acyltransferase	0	healthy	0.102047	4.72331895341e-06
UniRef90_F3P9K6_NO_NAME	0	healthy	0.122504	1.14133576424e-06
UniRef90_U1QPL2_ABCtransporter_ATP_bindingprotein	0	healthy	0.159179	1.07638414462e-06
UniRef90_I0USI2_NO_NAME	0	healthy	0.12177	4.72331895341e-06
UniRef90_E7N6U8_ArgininebiosynthesisbifunctionalproteinArgJ	0	healthy	0.140535	3.05838192746e-06
UniRef90_D2NP00_Acetyl_CoAcarboxylase_carboxyltransferasecomponent	0	healthy	0.144201	1.51521782429e-06
UniRef90_U7V132_NO_NAME	0	healthy	0.108413	3.7998237192e-06
UniRef90_J3F4I9_Transporter_majorfacilitatordomainprotein	0	healthy	0.131777	5.2365325792e-07
UniRef90_J3AA99_3_isopropylmalatedehydrataselargesubunit	0	healthy	0.116991	9.40462483535e-06
UniRef90_J2ZSK8_NO_NAME	0	healthy	0.12485	4.72331895341e-06
UniRef90_U7V403_NO_NAME	0	healthy	0.10918	7.2675660814e-06
UniRef90_U7UWD4_NO_NAME	0	healthy	0.105584	4.72331895341e-06
UniRef90_J3JL20_EffluxABCtransporter_permeaseprotein	0	healthy	0.167538	1.6091178873e-06
UniRef90_U7V8B6_NO_NAME	0	healthy	0.103034	1.6091178873e-06
UniRef90_J3JKR9_MannitoldehydrogenaseC_terminaldomainprotein	0	healthy	0.104728	5.2365325792e-07
UniRef90_I0URZ1_PF07274familyprotein	0	healthy	0.0840789	4.72331895341e-06
UniRef90_U7V406_NO_NAME	0	healthy	0.098442	4.72331895341e-06
UniRef90_U7V223_NO_NAME	0	healthy	0.142259	4.33221442819e-06
UniRef90_U7V505_ABCtransporter_ATP_bindingprotein	0	healthy	0.153096	1.51521782429e-06
UniRef90_U7V7Q5_Responseregulatorreceiverdomainprotein	0	healthy	0.0743891	4.72331895341e-06
UniRef90_U1RSK7_Transcriptionalregulator_MerRfamily	0	healthy	0.16832	5.2365325792e-07
UniRef90_J0XCB6_ParB_likeprotein	0	healthy	0.117714	4.72331895341e-06
UniRef90_G9PNG2_GTPaseEra	0	healthy	0.146341	1.62418445843e-07
UniRef90_U1RFM5_UvrD_REPhelicase_Fragment_	0	healthy	0.103361	4.92194742834e-06
UniRef90_J3ABP5_QueuosinebiosynthesisproteinQueC_likeprotein	0	healthy	0.128363	1.6091178873e-06
UniRef90_U7V9D4_Acyltransferase	0	healthy	0.0871614	4.72331895341e-06
UniRef90_U7V8E2_PAP2familyprotein	0	healthy	0.120511	4.72331895341e-06
UniRef90_U7V549_Chainlengthdeterminantprotein	0	healthy	0.0852108	4.33221442819e-06
UniRef90_C2M7F0_NO_NAME	0	healthy	0.0611524	4.72331895341e-06
UniRef90_U7V6Y2_Triosephosphateisomerase	0	healthy	0.0814284	4.72331895341e-06
UniRef90_J3JL79_PemK_likeprotein	0	healthy	0.108896	4.72331895341e-06
UniRef90_J3F126_Transporter_majorfacilitatorfamilyprotein	0	healthy	0.131371	1.6091178873e-06
UniRef90_E3H2Y1_Histidinetriaddomainprotein	0	healthy	0.171225	6.49674943797e-06
UniRef90_J3JJ26_Ferrochelatase_Fragment_	0	healthy	0.116533	4.72331895341e-06
UniRef90_J3F384_DNA_bindinghelix_turn_helixprotein	0	healthy	0.130926	1.6091178873e-06
UniRef90_U7V7U1_NO_NAME	0	healthy	0.0893028	5.2365325792e-07
UniRef90_F3P594_ABCtransporter_ATP_bindingprotein	0	healthy	0.149269	4.92194742834e-06
UniRef90_U7V372_FCDdomainprotein	0	healthy	0.123686	4.33221442819e-06
UniRef90_I0USJ6_Permeasefamilyprotein	0	healthy	0.153504	1.6091178873e-06
UniRef90_F2QET2_Ferredoxinreductase_putative	0	healthy	0.123979	5.61914990547e-06
UniRef90_J3JK52_ExodeoxyribonucleaseIII_Xth_	0	healthy	0.132846	1.6091178873e-06
UniRef90_U7V417_Transcriptionalregulator_TetRfamily	0	healthy	0.0620062	4.72331895341e-06
UniRef90_I0UU65_LPXTG_motifcellwallanchordomainprotein	0	healthy	0.108805	1.97825041582e-06
UniRef90_J3A7Q4_NlpC_P60familyprotein	0	healthy	0.11527	1.6091178873e-06
UniRef90_I0URX2_NO_NAME	0	healthy	0.0639956	1.6091178873e-06
UniRef90_U7V4P0_Tatpathwaysignalsequencedomainprotein	0	healthy	0.111573	9.37272821066e-06
UniRef90_U7V1M2_NO_NAME	0	healthy	0.126467	4.32998941438e-06
UniRef90_U7V1B2_NO_NAME	0	healthy	0.1462	4.72331895341e-06
UniRef90_I0UTJ2_CytochromeCbiogenesisproteintransmembraneregion	0	healthy	0.133813	4.93566447095e-06
UniRef90_U7V3H0_1_deoxy_D_xylulose_5_phosphatesynthase	0	healthy	0.111731	7.2675660814e-06
UniRef90_J3JL75_Transcriptionalregulator_TetRfamily	0	healthy	0.15753	1.6091178873e-06
UniRef90_U7V181_NO_NAME	0	healthy	0.091129	4.72331895341e-06
UniRef90_F2UZW9_NO_NAME	0	healthy	0.146681	4.72331895341e-06
UniRef90_U7V5L7_NO_NAME	0	healthy	0.102557	4.72331895341e-06
UniRef90_E7RW30_MltA_interactingproteinMipA	0	healthy	0.17522	4.72331895341e-06
UniRef90_J3JIL2_Histidinekinasedimerization_phosphoacceptordomainprotein_Fragment_	0	healthy	0.115726	1.6091178873e-06
UniRef90_T0U1S4_Peptidedeformylase	0	healthy	0.0644785	2.67725476736e-06
UniRef90_J3JL34_ABC_2typetransporter	0	healthy	0.121779	1.6091178873e-06
UniRef90_J3F4R0_Peptidyl_prolylcis_transisomerase	0	healthy	0.140061	1.6091178873e-06
UniRef90_F2V0H3_NO_NAME	0	healthy	0.145198	5.59097011241e-06
UniRef90_F3PD78_4_aminobutyratetransaminase	0	healthy	0.144075	5.8103247449e-07
UniRef90_U7UX95_Transporter_majorfacilitatorfamilyprotein	0	healthy	0.133714	5.2365325792e-07
UniRef90_E3H2W4_D_tyrosyl_tRNA_Tyr_deacylase	0	healthy	0.150812	4.32998941438e-06
UniRef90_F9PJL9_PemK_likeprotein	0	healthy	0.0857887	4.93566447095e-06
UniRef90_U7V5Q9_NO_NAME	0	healthy	0.125501	1.73192291746e-06
UniRef90_J3JLH2_NO_NAME	0	healthy	0.173558	1.6091178873e-06
UniRef90_U7UX30_NO_NAME	0	healthy	0.147637	5.2365325792e-07
UniRef90_J3JKR8_ABCtransporter_ATP_bindingprotein	0	healthy	0.12257	7.35418878452e-06
UniRef90_F3P8Y9_RibonucleaseBN_likefamilyprotein	0	healthy	0.119507	5.2365325792e-07
UniRef90_J3F1X6_PGAP1_likedomainprotein	0	healthy	0.110138	5.2365325792e-07
UniRef90_F2UZE4_NO_NAME	0	healthy	0.156565	5.61914990547e-06
UniRef90_U7V6V8_Transcriptionalregulator_HxlRfamily	0	healthy	0.0977195	4.72331895341e-06
UniRef90_J3F390_ElectrontransferflavoproteinFAD_bindingdomainprotein	0	healthy	0.115573	7.19926587244e-06
UniRef90_J3AB55_ABCtransporter_permeaseprotein	0	healthy	0.162624	1.6091178873e-06
UniRef90_J3JJS7_50Sribosome_bindingGTPase	0	healthy	0.118304	4.72331895341e-06
UniRef90_J3JIW2_Pyridoxal_phosphatedependentprotein	0	healthy	0.12959	4.72331895341e-06
UniRef90_I0UTT3_Glutamyl_QtRNA_Asp_synthetase	0	healthy	0.13373	4.33221442819e-06
UniRef90_F0IFQ5_DNAmismatchrepairproteinMutSdomainprotein	0	healthy	0.156686	4.72331895341e-06
UniRef90_U7V6J5_Glutaminase	0	healthy	0.0955476	1.6091178873e-06
UniRef90_I3BF17_Pyridinenucleotide_disulfideoxidoreductase	0	healthy	0.0514578	4.72331895341e-06
UniRef90_F9PMY6_BifunctionalpurinebiosynthesisproteinPurH	0	healthy	0.144995	4.46105530256e-06
UniRef90_U7V4Y8_Raf_likeprotein	0	healthy	0.0893178	1.6091178873e-06
UniRef90_G9PI60_UDP_N_acetylglucosamine__N_acetylmuramyl__pentapeptide_pyrophosphoryl_undecaprenolN_acetylglucosaminetransferase	0	healthy	0.144529	7.29600949396e-06
UniRef90_J3JJX0_Putativemembraneprotein	0	healthy	0.0896551	1.6091178873e-06
UniRef90_I0UW40_PrimosomalproteinN	0	healthy	0.0590362	4.72331895341e-06
UniRef90_E7N673_APendonuclease_family2	0	healthy	0.17338	8.25624576503e-06
UniRef90_UPI00036FA09A_NO_NAME	0	healthy	0.15074	1.48818205941e-06
UniRef90_U1Q5Y0_WDdomain_G_betarepeatprotein_Fragment_	0	healthy	0.156719	4.32998941438e-06
UniRef90_J3JJF1_PutativeferrousironpermeaseEfeU	0	healthy	0.132119	1.6091178873e-06
UniRef90_F2UZV0_NO_NAME	0	healthy	0.0668622	4.72331895341e-06
UniRef90_I0UTG1_NO_NAME	0	healthy	0.109721	4.72331895341e-06
UniRef90_J3AAB3_PF04235familyprotein	0	healthy	0.106418	4.72331895341e-06
UniRef90_J3JKU3_ABCtransporter_ATP_bindingprotein	0	healthy	0.138937	5.2365325792e-07
UniRef90_U7V1E9_ABC_2typetransporter	0	healthy	0.0989632	4.72331895341e-06
UniRef90_J3JK28_NADH_P__bindingprotein_PF13460family	0	healthy	0.143783	4.72331895341e-06
UniRef90_N0C480_Transporter	0	healthy	0.123693	4.95702792395e-06
UniRef90_G9PJ40_NO_NAME	0	healthy	0.138543	7.19926587244e-06
UniRef90_J3JJ04_Glycosyltransferase_group2familyprotein	0	healthy	0.0790286	9.24465855875e-06
UniRef90_D1YMW7_NO_NAME	0	healthy	0.112046	9.37272821066e-06
UniRef90_U7V5N0_NO_NAME	0	healthy	0.113179	4.93566447095e-06
UniRef90_J3A834_TAP_likeprotein	0	healthy	0.110482	1.6091178873e-06
UniRef90_F3PBJ6_ABCtransporter_ATP_bindingprotein	0	healthy	0.161906	5.04608144764e-06
UniRef90_I0UUA4_Transcriptionalregulator_LacIfamily	0	healthy	0.110072	4.72331895341e-06
UniRef90_E3H172_Arginine__tRNAligase	0	healthy	0.161199	9.84729811963e-06
UniRef90_J3JIG3_NUDIXdomainprotein	0	healthy	0.148487	4.32998941438e-06
UniRef90_J3JJY6_ABCtransporter_solute_bindingprotein_Fragment_	0	healthy	0.150159	1.6091178873e-06
UniRef90_I0URF0_Pantothenatekinase	0	healthy	0.119206	4.93566447095e-06
UniRef90_J1HFH1_Transposase_IS4family	0	healthy	0.137369	5.2365325792e-07
UniRef90_G9PLR9_RibonucleaseH	0	healthy	0.0961384	4.72331895341e-06
UniRef90_U7V704_Putativeaminobutyraldehydedehydrogenase	0	healthy	0.0934885	4.93566447095e-06
UniRef90_J3F555_Murligasecentraldomainprotein	0	healthy	0.107439	7.19926587244e-06
UniRef90_J3ACM7_NO_NAME	0	healthy	0.114948	4.72331895341e-06
UniRef90_J3F1Q4_SnoaL_likedomainprotein	0	healthy	0.176195	4.72331895341e-06
UniRef90_J3AD93_NO_NAME	0	healthy	0.137096	4.72331895341e-06
UniRef90_E3H2S4_Elongationfactor4	0	healthy	0.150731	6.49674943797e-06
UniRef90_U7V6G5_NO_NAME	0	healthy	0.19421	4.72331895341e-06
UniRef90_I0USQ1_MannosepermeaseIICcomponent	0	healthy	0.138476	4.93566447095e-06
UniRef90_U7V491_ABCtransporter_substrate_bindingprotein_QATfamily	0	healthy	0.0849428	4.72331895341e-06
UniRef90_I0URJ2_NO_NAME	0	healthy	0.0855907	6.39271041778e-06
UniRef90_I0USU2_Transcriptionalregulator_TetRfamily	0	healthy	0.177106	4.93566447095e-06
UniRef90_I0USU5_Telomererecombinationdomainprotein	0	healthy	0.124882	4.72331895341e-06
UniRef90_J3ABW7_RNB_likeprotein	0	healthy	0.101032	5.2365325792e-07
UniRef90_U7V5V0_Transporter_betaine_carnitine_cholinefamily	0	healthy	0.116488	5.59097011241e-06
UniRef90_F3PD86_Aminoacid_peptidetransporter	0	healthy	0.150733	3.7998237192e-06
UniRef90_F0FJ09_B3_4domainprotein	0	healthy	0.122139	1.51521782429e-06
UniRef90_J3JKW8_Transporter_majorfacilitatorfamilyprotein	0	healthy	0.175149	8.729793428e-07
UniRef90_J0XDW2_NO_NAME	0	healthy	0.093474	4.72331895341e-06
UniRef90_U1QNC7_Aldehydedehydrogenasefamilyprotein	0	healthy	0.143951	3.80659481666e-06
UniRef90_G9PIL9_NO_NAME	0	healthy	0.0850676	1.6091178873e-06
UniRef90_U7V8J5_DNApolymeraseIII_deltasubunit	0	healthy	0.103911	4.33221442819e-06
UniRef90_U7V8J2_NO_NAME	0	healthy	0.134548	5.2365325792e-07
UniRef90_J2ZNP4_TelluriteresistanceproteinTehB	0	healthy	0.115847	4.72331895341e-06
UniRef90_J3JJT9_NO_NAME	0	healthy	0.117172	7.19926587244e-06
UniRef90_J3A8N1_Putativetransketolase	0	healthy	0.12718	6.34654767428e-06
UniRef90_U7UXP7_YDrepeatprotein	0	healthy	0.134168	1.6091178873e-06
UniRef90_J3F581_PutativedTDP_4_dehydrorhamnosereductase	0	healthy	0.145	4.92194742834e-06
UniRef90_G9PR00_NO_NAME	0	healthy	0.147379	6.34654767428e-06
UniRef90_J3JLD5_AAAdomainprotein	0	healthy	0.0647659	4.72331895341e-06
UniRef90_U7V6Y8_Pup__proteinligase	0	healthy	0.0940573	4.72331895341e-06
UniRef90_J3AAF5_NO_NAME	0	healthy	0.123284	4.72331895341e-06
UniRef90_K0HJ86_IstBdomain_containingproteinATP_bindingprotein	0	healthy	0.162943	1.5856548351e-06
UniRef90_J3JJ40_NO_NAME	0	healthy	0.104604	4.72331895341e-06
UniRef90_U1Q6K4_Transcriptionalregulator_MarRfamily	0	healthy	0.186102	9.40462483535e-06
UniRef90_U7V5T1_AliphaticsulfonatestransportpermeaseproteinSsuCfamilyprotein	0	healthy	0.123462	4.72331895341e-06
UniRef90_U7UW73_NO_NAME	0	healthy	0.10627	4.72331895341e-06
UniRef90_J1H9J2_NO_NAME	0	healthy	0.149509	4.72331895341e-06
UniRef90_U7V3B1_Single_strandedDNA_bindingprotein	0	healthy	0.114551	1.6091178873e-06
UniRef90_I0UTC1_Cysteinedesulfurase	0	healthy	0.0894834	4.72331895341e-06
UniRef90_F2V0F3_NO_NAME	0	healthy	0.143863	1.73192291746e-06
UniRef90_U1QF31_NO_NAME	0	healthy	0.0751938	4.72331895341e-06
UniRef90_J3JJV6_NO_NAME	0	healthy	0.123793	1.6091178873e-06
UniRef90_U7V9H9_Methyltransferasedomainprotein	0	healthy	0.0893326	1.6091178873e-06
UniRef90_U7UUN0_3_betahydroxysteroiddehydrogenase_isomerasefamilyprotein	0	healthy	0.104131	4.72331895341e-06
UniRef90_J3ABK1_Glycosylhydrolasefamily3_N_terminaldomainprotein	0	healthy	0.0792297	8.16092305757e-06
UniRef90_U7V2J4_Na____H___antiporterNhaA	0	healthy	0.100652	5.61914990547e-06
UniRef90_J3F505_PF13338domainprotein	0	healthy	0.122975	1.93523017401e-06
UniRef90_J3A9A8_Membranealanylaminopeptidase_likeprotein	0	healthy	0.130752	1.6091178873e-06
UniRef90_E3H0C5_Peptidase_M16family	0	healthy	0.167742	4.32998941438e-06
UniRef90_J3ABQ5_Haloaciddehalogenase_likehydrolasedomainprotein_Fragment_	0	healthy	0.113032	4.72331895341e-06
UniRef90_D2ZVL8_LysRsubstratebindingdomainprotein	0	healthy	0.0619669	4.72331895341e-06
UniRef90_U1PZI8_Polysaccharidebiosynthesisprotein	0	healthy	0.0765526	4.72331895341e-06
UniRef90_J3ABX6_EffluxABCtransporter_permeaseprotein	0	healthy	0.138966	4.72331895341e-06
UniRef90_U7UWB8_Glycosyltransferase_group4family	0	healthy	0.072116	4.72331895341e-06
UniRef90_J3F4N4_NO_NAME	0	healthy	0.163645	4.72331895341e-06
UniRef90_U7UY16_O_methyltransferase	0	healthy	0.0841673	4.72331895341e-06
UniRef90_J0N9Y5_Glycinebetaine_L_prolinetransportATPbindingsubunit	0	healthy	0.108971	4.72331895341e-06
UniRef90_A8B012_Serineprotease	0	healthy	0.133179	7.2675660814e-06
UniRef90_C7M842_Acyl__Acyl_carrier_protein___UDP_N_acetylglucosamineO_acyltransferase	0	healthy	0.13697	4.72331895341e-06
UniRef90_U7V5A4_NO_NAME	0	healthy	0.155135	4.33221442819e-06
UniRef90_I0UWK7_Kinasedomain_PASTAdomainmulti_domainprotein	0	healthy	0.146895	6.39271041778e-06
UniRef90_J3JL58_Aminotransferase_classV	0	healthy	0.0812039	7.19926587244e-06
UniRef90_U7V734_ABCtransporter_ATP_bindingprotein	0	healthy	0.086107	4.72331895341e-06
UniRef90_J3F1X0_PF05960familyprotein	0	healthy	0.129682	4.92194742834e-06
UniRef90_J3JIA2_ABCtransporter_ATP_bindingprotein	0	healthy	0.0659432	8.16092305757e-06
UniRef90_G9PK37_NO_NAME	0	healthy	0.140362	4.72331895341e-06
UniRef90_U7V9H5_ComEC_Rec2_likeprotein	0	healthy	0.0898389	4.72331895341e-06
UniRef90_F3P768_Transporter_majorfacilitatorfamilyprotein	0	healthy	0.122098	7.19926587244e-06
UniRef90_U7V3R0_NO_NAME	0	healthy	0.0905923	4.72331895341e-06
UniRef90_J3JKD0_N_acetylmuramoyl_L_alanineamidase	0	healthy	0.143935	5.2365325792e-07
UniRef90_U7V402_Cytidyltransferasedomainprotein	0	healthy	0.131397	4.72331895341e-06
UniRef90_U7V191_PKDdomainprotein	0	healthy	0.100946	1.6091178873e-06
UniRef90_J3JJF3_tRNAnucleotidyltransferase_poly_A_polymerasefamilyprotein	0	healthy	0.131534	3.7998237192e-06
UniRef90_E3H1A5_HelicaseC_terminaldomainprotein	0	healthy	0.141055	5.88162313101e-06
UniRef90_U7UWN2_UDP_N_acetylmuramate__L_alanineligase	0	healthy	0.123361	1.6091178873e-06
UniRef90_I0UTU2_NO_NAME	0	healthy	0.0904917	1.6091178873e-06
UniRef90_I0URA9_NO_NAME	0	healthy	0.0924987	4.72331895341e-06
UniRef90_F2V0P3_NO_NAME	0	healthy	0.166528	8.16092305757e-06
UniRef90_U7UWB5_Releasefactorglutaminemethyltransferase	0	healthy	0.0901003	4.72331895341e-06
UniRef90_U7V7L6_DNArepairproteinRecN	0	healthy	0.0948434	7.2675660814e-06
UniRef90_J3JKD3_ATP_dependenthelicaseC_terminaldomainprotein	0	healthy	0.139084	6.34654767428e-06
UniRef90_U7V4F6_Peptidase_M48family	0	healthy	0.13127	3.7998237192e-06
UniRef90_U1QJ22_AMP_bindingenzyme	0	healthy	0.106509	6.34654767428e-06
UniRef90_J3A7S6_ABCtransportertransmembraneregion	0	healthy	0.149605	5.2365325792e-07
UniRef90_J3JJE8_Putativelipoprotein	0	healthy	0.153655	4.72331895341e-06
UniRef90_U7UXH9_PutativeDNApolymeraseIII_deltasubunit	0	healthy	0.110736	4.93566447095e-06
UniRef90_I0US03_NO_NAME	0	healthy	0.151026	4.72331895341e-06
UniRef90_A8AV89_Proton_sodium_glutamatesymportprotein	0	healthy	0.112557	4.92194742834e-06
UniRef90_J3AAR5_NO_NAME	0	healthy	0.108207	1.6091178873e-06
UniRef90_G9PKT6_Chorismatesynthase	0	healthy	0.147599	1.6091178873e-06
UniRef90_U7V7L3_Tatpathwaysignalsequencedomainprotein	0	healthy	0.0864328	4.72331895341e-06
UniRef90_J3AAY6_NO_NAME	0	healthy	0.153561	4.72331895341e-06
UniRef90_U7UZQ1_Methyltransferasedomainprotein	0	healthy	0.132479	4.33221442819e-06
UniRef90_U7V9L9_CytochromecoxidasesubunitII	0	healthy	0.0983292	4.72331895341e-06
UniRef90_U7UXF2_NO_NAME	0	healthy	0.0928183	4.72331895341e-06
UniRef90_U7V3B9_NO_NAME	0	healthy	0.0937403	4.72331895341e-06
UniRef90_J3JLC6_Putativemembraneprotein	0	healthy	0.116261	1.6091178873e-06
UniRef90_U7V156_Phosphoglyceratemutasefamilyprotein	0	healthy	0.143077	1.15735169175e-06
UniRef90_U7V5V8_NO_NAME	0	healthy	0.0963788	7.2675660814e-06
UniRef90_U7V1T6_NO_NAME	0	healthy	0.0940074	4.72331895341e-06
UniRef90_U7V539_Transcriptionalregulator_TetRfamily	0	healthy	0.165647	4.72331895341e-06
UniRef90_U7V6N3_Cyclicpyranopterinmonophosphatesynthase	0	healthy	0.122271	4.72331895341e-06
UniRef90_J2ZTB8_NO_NAME	0	healthy	0.0888443	9.24465855875e-06
UniRef90_U7V5E1_SegregationandcondensationproteinB	0	healthy	0.0910451	4.72331895341e-06
UniRef90_J3JIR4_NO_NAME	0	healthy	0.117909	1.6091178873e-06
UniRef90_J3JL59_DnaKdomainprotein	0	healthy	0.149081	5.59097011241e-06
UniRef90_J3JJ53_NO_NAME	0	healthy	0.134976	1.6091178873e-06
UniRef90_J3F3N2_Alphaamylase_catalyticdomainprotein	0	healthy	0.109896	5.2365325792e-07
UniRef90_I0UUE0_2_succinyl_5_enolpyruvyl_6_hydroxy_3_cyclohexene_1_carboxylatesynthase	0	healthy	0.120803	4.93566447095e-06
UniRef90_J3JL33_Tetracyclinrepressor_C_terminalall_alphadomainprotein	0	healthy	0.138313	4.72331895341e-06
UniRef90_U7V1P7_Protoporphyrinogenoxidase	0	healthy	0.113189	5.61914990547e-06
UniRef90_J3AAE2_Octanoyltransferase	0	healthy	0.134772	1.6091178873e-06
UniRef90_I0UW44_AAAATPaseformingring_shapedcomplexes	0	healthy	0.0866224	4.33221442819e-06
UniRef90_F3PAL9_PTSsystem_beta_glucoside_specific_IIABCcomponent	0	healthy	0.129298	1.6091178873e-06
UniRef90_I0UQB2_Ferrochelatase	0	healthy	0.125813	6.39271041778e-06
UniRef90_F9PLM7_Lantibioticdehydratase_C_terminaldomainprotein	0	healthy	0.151083	5.59097011241e-06
UniRef90_F2UVJ0_NO_NAME	0	healthy	0.204395	2.67725476736e-06
UniRef90_U7UY62_Mycothionereductase	0	healthy	0.0834226	4.72331895341e-06
UniRef90_I0UUE8_Ferricuptakeregulatorfamilyprotein	0	healthy	0.130826	5.2365325792e-07
UniRef90_J2ZPT2_Glycosylhydrolasefamily3_N_terminaldomainprotein	0	healthy	0.0925568	6.34654767428e-06
UniRef90_I0UQH0_TransglycosylaseSLTdomainprotein	0	healthy	0.122537	1.6091178873e-06
UniRef90_U7V8D2_NO_NAME	0	healthy	0.0785495	4.72331895341e-06
UniRef90_A3CQ05_Glycine__tRNAligasebetasubunit	0	healthy	0.154415	2.0644192905e-06
UniRef90_U7V2C4_3_phosphoshikimate1_carboxyvinyltransferase	0	healthy	0.0844115	4.72331895341e-06
UniRef90_U7UXP3_NO_NAME	0	healthy	0.124127	4.72331895341e-06
UniRef90_U1R2D1_3_isopropylmalatedehydratasesmallsubunit	0	healthy	0.127093	4.72331895341e-06
UniRef90_U7UY72_DNApolymeraseIV	0	healthy	0.0967868	3.7998237192e-06
UniRef90_J3JK82_ABC3transportfamilyprotein	0	healthy	0.137354	2.93586249541e-06
UniRef90_F3P6T8_Membraneproteininsertase_YidC_Oxa1family	0	healthy	0.145261	4.92194742834e-06
UniRef90_F3PCJ5_Acetyltransferase_GNATfamily	0	healthy	0.164961	4.72331895341e-06
UniRef90_J3F0R4_EffluxABCtransporter_permeaseprotein	0	healthy	0.16893	5.2365325792e-07
UniRef90_U1RT38_Shortchaindehydrogenase	0	healthy	0.174401	1.15735169175e-06
UniRef90_U7V4E5_NO_NAME	0	healthy	0.0902417	4.72331895341e-06
UniRef90_J3F3J7_Aldose1_epimerase	0	healthy	0.110301	4.72331895341e-06
UniRef90_U7VAJ6_Putativenitritereductase_copper_dependent	0	healthy	0.143419	1.32470965179e-06
UniRef90_I0USE1_Aminoacidpermease	0	healthy	0.0956633	4.93566447095e-06
UniRef90_J2ZRT6_NO_NAME	0	healthy	0.103378	7.19926587244e-06
UniRef90_J1HPX2_PASdomainS_boxprotein	0	healthy	0.108768	8.25624576503e-06
UniRef90_I0UQB5_UPF0182proteinHMPREF1324_1574	0	healthy	0.113858	7.2675660814e-06
UniRef90_C0E7B9_NO_NAME	0	healthy	0.173565	4.72331895341e-06
UniRef90_J3A976_Glycosyltransferase_group2familyprotein_Fragment_	0	healthy	0.112145	4.72331895341e-06
UniRef90_U7V1R7_O_methyltransferase	0	healthy	0.135986	3.7998237192e-06
UniRef90_J2ZM18_Chloridetransporter_ClCfamily_Fragment_	0	healthy	0.0938923	1.6091178873e-06
UniRef90_G7H0A8_Putativecadmium_transportingATPase	0	healthy	0.11249	9.24465855875e-06
UniRef90_E3H0A3_1_deoxy_D_xylulose5_phosphatereductoisomerase	0	healthy	0.117848	4.93566447095e-06
UniRef90_U7UYA2_Putativeisochorismatase	0	healthy	0.132123	1.6091178873e-06
UniRef90_J3JKC9_ABCtransporter_permeaseprotein	0	healthy	0.0778726	4.72331895341e-06
UniRef90_G9PLY3_NO_NAME	0	healthy	0.150957	3.34415434325e-06
UniRef90_I0USF4_NO_NAME	0	healthy	0.102825	4.72331895341e-06
UniRef90_U7V8S6_MoeZ_likeprotein	0	healthy	0.115026	2.57563749514e-06
UniRef90_E3H3P4_Cysteinesynthase	0	healthy	0.160302	4.4566908154e-06
UniRef90_U7UUP3_Triggerfactor	0	healthy	0.065801	4.72331895341e-06
UniRef90_J3F2T6_AnthranilatesynthasecomponentI	0	healthy	0.135395	5.59097011241e-06
UniRef90_E3H174_Diaminopimelatedecarboxylase	0	healthy	0.176609	8.31923111772e-06
UniRef90_J3JJK5_ChromosomalreplicationinitiatorproteinDnaA	0	healthy	0.141695	5.2365325792e-07
UniRef90_U7V286_NO_NAME	0	healthy	0.0936437	1.6091178873e-06
UniRef90_U7UZJ4_NO_NAME	0	healthy	0.123405	1.6091178873e-06
UniRef90_U7V2U1_NO_NAME	0	healthy	0.126745	4.33221442819e-06
UniRef90_J3JKY5_PF10756domainprotein	0	healthy	0.113668	4.72331895341e-06
UniRef90_U7V7D2_NO_NAME	0	healthy	0.152804	4.72331895341e-06
UniRef90_I0UT40_NO_NAME	0	healthy	0.0891876	4.72331895341e-06
UniRef90_J3F281_PAP2familyprotein	0	healthy	0.138611	4.72331895341e-06
UniRef90_C7M4Q3_Smallmultidrugresistanceprotein	0	healthy	0.0993215	4.72331895341e-06
UniRef90_U1SNJ6_NO_NAME	0	healthy	0.168425	4.72331895341e-06
UniRef90_C2M7F9_NO_NAME	0	healthy	0.132178	4.72331895341e-06
UniRef90_I0UUX8_PF11292familyprotein	0	healthy	0.121705	4.72331895341e-06
UniRef90_J3A9N1_LonproteaseS16C_terminalproteolyticdomainprotein	0	healthy	0.120032	1.6091178873e-06
UniRef90_J3F2I5_NO_NAME	0	healthy	0.120523	1.6091178873e-06
UniRef90_J3JJW4_ABC_2familytransporterprotein	0	healthy	0.105815	4.72331895341e-06
UniRef90_U7V2K3_Proteinphosphatase2C	0	healthy	0.148849	5.61914990547e-06
UniRef90_U1PXC2_ABCtransporter_ATP_bindingprotein	0	healthy	0.147658	9.29883968095e-06
UniRef90_I0UQJ1_DNA_bindinghelix_turn_helixprotein	0	healthy	0.156122	1.6091178873e-06
UniRef90_E3GZR8_50SribosomalproteinL1	0	healthy	0.159511	2.69413455065e-06
UniRef90_U7V722_ABCtransporter_ATP_bindingprotein	0	healthy	0.0831305	5.61914990547e-06
UniRef90_F3PBT4_Peptidase_M23family	0	healthy	0.143187	1.69761833838e-06
UniRef90_J3ABN3_NO_NAME	0	healthy	0.139583	4.72331895341e-06
UniRef90_J3F3M8_GlycinecleavageT_domainprotein_Fragment_	0	healthy	0.175811	5.2365325792e-07
UniRef90_I0UWG9_PF06738family_PF12821familymulti_domainprotein	0	healthy	0.141393	4.33221442819e-06
UniRef90_J3F3V1_NO_NAME	0	healthy	0.169768	1.6091178873e-06
UniRef90_U7V600_NO_NAME	0	healthy	0.0863726	4.72331895341e-06
UniRef90_U7UXB9_Phosphoribosylformylglycinamidinecyclo_ligase	0	healthy	0.126512	1.32470965179e-06
UniRef90_I0URM4_NO_NAME	0	healthy	0.137568	2.25804863381e-06
UniRef90_U7V138_Acyltransferasedomainprotein	0	healthy	0.0953289	4.72331895341e-06
UniRef90_J2ZM30_Peptidase_M23family	0	healthy	0.105566	5.59097011241e-06
UniRef90_U7V3S4_NO_NAME	0	healthy	0.137888	4.33221442819e-06
UniRef90_U7UYF2_NO_NAME	0	healthy	0.11654	4.72331895341e-06
UniRef90_I0USJ8_DNApolymeraseIII_subunitgammaandtau	0	healthy	0.111844	5.61914990547e-06
UniRef90_D2NT22_Aspartate__tRNA_Asp_Asn_ligase	0	healthy	0.167069	7.49014197399e-06
UniRef90_U1RS98_Transporter_auxineffluxcarrierfamilyprotein	0	healthy	0.141362	2.85537237595e-06
UniRef90_U7V7I4_NO_NAME	0	healthy	0.184696	1.6091178873e-06
UniRef90_G9PPP1_Polyphosphatekinase	0	healthy	0.14022	2.69413455065e-06
UniRef90_U1QHX8_Methyltransferasefamily	0	healthy	0.17786	5.2365325792e-07
UniRef90_J3F226_UvrD_REPhelicaseN_terminaldomainprotein	0	healthy	0.0918695	7.19926587244e-06
UniRef90_J3JJ78_Putative3_dehydroquinatedehydratase_typeI	0	healthy	0.113243	4.72331895341e-06
UniRef90_J3ABY8_Transporter_CPA2family	0	healthy	0.172561	2.57563749514e-06
UniRef90_U7V4E8_NO_NAME	0	healthy	0.132813	4.33221442819e-06
UniRef90_A3CR95_Membraneprotein_putative	0	healthy	0.0829449	6.45640247073e-06
UniRef90_J3JJH1_ABCtransporter_ATP_bindingprotein	0	healthy	0.0966839	4.72331895341e-06
UniRef90_J3A948_TranslationinitiationfactorIF_2_N_terminaldomainprotein_Fragment_	0	healthy	0.105148	1.6091178873e-06
UniRef90_J3JIX4_PF13160familyprotein	0	healthy	0.143534	1.6091178873e-06
UniRef90_J2ZMC5_Transporter_CPA2family	0	healthy	0.106497	4.72331895341e-06
UniRef90_J2ZPA1_LssYC_terminaldomainprotein	0	healthy	0.125512	4.72331895341e-06
UniRef90_U7V5F7_PutativeopcAprotein	0	healthy	0.0824724	1.6091178873e-06
UniRef90_C6M835_Transporter_majorfacilitatorfamilyprotein	0	healthy	0.0927676	4.72331895341e-06
UniRef90_C0DXW8_Acetyltransferase_GNATfamily	0	healthy	0.146693	2.67725476736e-06
UniRef90_J3ABJ8_Putativemembraneprotein	0	healthy	0.105281	6.34654767428e-06
UniRef90_U1PPR7_Peptidase_M23family	0	healthy	0.15247	1.6091178873e-06
UniRef90_U7V434_NO_NAME	0	healthy	0.139148	4.72331895341e-06
UniRef90_U7V833_NO_NAME	0	healthy	0.12845	4.72331895341e-06
UniRef90_J3AAP7_Na__H_antiporterfamilyprotein	0	healthy	0.13634	5.2365325792e-07
UniRef90_F3P672_ArgininebiosynthesisbifunctionalproteinArgJ	0	healthy	0.149843	6.49674943797e-06
UniRef90_J3JJX8_Histidinekinasedimerization_phosphoacceptordomainprotein	0	healthy	0.0997331	1.6091178873e-06
UniRef90_U7UXM6_Phosphoribosylaminoimidazole_succinocarboxamidesynthase	0	healthy	0.117484	4.72331895341e-06
UniRef90_U7V4X4_RibosomalRNAsmallsubunitmethyltransferaseG	0	healthy	0.118053	4.72331895341e-06
UniRef90_J3JL65_Peptidase_M28family	0	healthy	0.108149	7.19926587244e-06
UniRef90_E3GZZ4_Peptidase_S9A_B_Cfamily_catalyticdomainprotein	0	healthy	0.169991	8.44665449896e-06
UniRef90_I0USF3_Type2lantibioticbiosynthesisproteinLanM	0	healthy	0.133687	4.93566447095e-06
UniRef90_J3F2B9_DNAreplicationandrepairproteinRecF	0	healthy	0.131081	4.72331895341e-06
UniRef90_F3P7R2_Maltosealpha_D_glucosyltransferase	0	healthy	0.106353	1.6091178873e-06
UniRef90_J3F2Y3_Phosphofructokinasedomainprotein_Fragment_	0	healthy	0.0946656	8.16092305757e-06
UniRef90_U7V4K9_ABCtransporter_ATP_bindingprotein	0	healthy	0.130229	4.33221442819e-06
UniRef90_J3JLE8_Putativemembraneprotein	0	healthy	0.104346	4.92194742834e-06
UniRef90_UPI00020035F1_DNA_bindingprotein	0	healthy	0.11348	4.72331895341e-06
UniRef90_U7UXN6_NO_NAME	0	healthy	0.070281	4.72331895341e-06
UniRef90_J3JKB7_AMP_bindingenzyme_Fragment_	0	healthy	0.125278	1.6091178873e-06
UniRef90_F2UWZ3_NO_NAME	0	healthy	0.156503	7.2675660814e-06
UniRef90_F9PJQ4_PhoHfamilyprotein	0	healthy	0.0803958	4.72331895341e-06
UniRef90_J3JKV0_Transcriptionalregulator_MerRfamily	0	healthy	0.1726	1.6091178873e-06
UniRef90_J3JKV6_Triacylglycerollipasefamilyprotein	0	healthy	0.135885	1.6091178873e-06
UniRef90_J3A8Z7_Arginasefamilyprotein	0	healthy	0.168148	1.6091178873e-06
UniRef90_J3JJI0_NO_NAME	0	healthy	0.12838	4.72331895341e-06
UniRef90_U7UZ51_Sua5_YciO_YrdC_YwlCfamilyprotein	0	healthy	0.0884748	4.72331895341e-06
UniRef90_U7V7E8_Universalstressfamilyprotein	0	healthy	0.100553	4.72331895341e-06
[truncated: 549 more rows]
